# Supplementary material for: Transcriptome Analysis of the Brown Planthopper Nilaparvata lugens
Source: PLoS One. 2010 Dec 6;5(12):e14233. doi: 10.1371/journal.pone.0014233 (PMC2997790; doi:10.1371/journal.pone.0014233)
Supplement: Table S1 — Primers used in qRT-PCR for validation of differentially expressed genes. (0.02 MB XLS) [file pone.0014233.s001.xls]

## Sheet: Sheet1
Supplemental Table S1. Primers used in qRT-PCR for validation of differentially expressed genes
Genes for qRT-PCR	Primers of the gene for qRT-PCR
18S rRNA	Sense primer	5’CGCTACTACCGATTGAA3’
	Antisense primer	5’GGAAACCTTGTTACGACTT3’
flightin	Sense primer	5’TGGATAAACGCAACAAAGG3’
	Antisense primer	5’GATGTAGTCAATCGGCATG3’
TnC	Sense primer	5’GGGTAACGGCTACATCC3’
	Antisense primer	5’GAATTCGTCAAAGTCAACAG3’
TPM1	Sense primer	5’CTCAACCGTCGCATCCA3’
	Antisense primer	5’CCAAATCCTGTTCCATCA3’
Titin	Sense primer	5’GAGATCCAGAACCTCGTGT3’
	Antisense primer	5’GTTGTTGTGCAGCCAGAC3’
MHC	Sense primer	5’GACGACGCACTCAAACAG3’
	Antisense primer	5’TCGGTCCATCAGGATCTCA3’
LN-α2	Sense primer	5’GGACTTCTGTTCTCGGTTCA3’
	Antisense primer	5’TGCCGTTTCTGTTGTTTACT3’
vitellogenin	Sense primer	5’TGGCATTGCTGTCTATCAC3’
	Antisense primer	5’TGGCAGAGCATAGGTGG3’
PLRP1	Sense primer	5’TGTCTATTACAATGGTGGGC3’
	Antisense primer	5’CCGAAGAGTGAACTGGGAG3’
Bic-C	Sense primer	5’TCCAATGAAGCCTGTAA3’
	Antisense primer	5’GGAAGCGATAGTGAAGAA3’
thioredoxin	Sense primer	5’TCGACGATGTTGACGTATT3’
	Antisense primer	5’ACCTGTTCACCGTTCTTG3’
CP450	Sense primer	5’ACATCACTGGGATTCGTTC3’
	Antisense primer	5’CGGCGTTCAAATAGGG3’
KLP10	Sense primer	5’CACTGCTGTGATTGGCTAC3’
	Antisense primer	5’TCCACTGGTTCGCTTTAT3’
proacrosin	Sense primer	5’CTTGGGTGGTGATGCT3’
	Antisense primer	5’CAGTGAGGAGTTGTGCTT3’
