# Supplementary material for: Transcriptome Analysis of the Brown Planthopper Nilaparvata lugens
Source: PLoS One. 2010 Dec 6;5(12):e14233. doi: 10.1371/journal.pone.0014233 (PMC2997790; doi:10.1371/journal.pone.0014233)
Supplement: Table S2 — Top hits obtained by BLASTX for the unigenes. BLASTX against the nr protein database was used with a cutoff E value < 1e-5. (2.83 MB XLS) [file pone.0014233.s002.xls]

## Sheet: Sheet1
Supplemental Table S2. Top hits obtained by BLASTX for the unigenes.
Unigene ID	Hit Number	Evalue	Discription
NL00001	gi|242015714|ref|XP_002428492.1|	7.64e-100	conserved hypothetical protein [Pediculus humanus corporis]
NL00002	gi|156548354|ref|XP_001603588.1|	6.39e-49	PREDICTED: similar to anarchy 1 [Nasonia vitripennis]
NL00003	gi|242005536|ref|XP_002423620.1|	0	Dolichyl-diphosphooligosaccharide--protein glycosyltransferase subunit STT3A, putative [Pediculus humanus corporis]
NL00004	gi|154799937|dbj|BAF75351.1|	7.28e-47	vitellogenin [Nilaparvata lugens]
NL00005	gi|163883731|gb|ABY48093.1|	9.92e-29	actin 1 [Nilaparvata lugens]
NL00006	gi|53830714|gb|AAU95200.1|	1.65e-50	enolase [Oncometopia nigricans]
NL00007	gi|154799937|dbj|BAF75351.1|	9.96e-125	vitellogenin [Nilaparvata lugens]
NL00008	gi|217330650|ref|NP_001136108.1|	0	actin [Acyrthosiphon pisum]
NL00009	gi|53830714|gb|AAU95200.1|	0	enolase [Oncometopia nigricans]
NL00011	gi|154799937|dbj|BAF75351.1|	5e-145	vitellogenin [Nilaparvata lugens]
NL00012	gi|154799937|dbj|BAF75351.1|	2.93e-149	vitellogenin [Nilaparvata lugens]
NL00013	gi|270014292|gb|EFA10740.1|	3.16e-33	star [Tribolium castaneum]
NL00014	gi|53830714|gb|AAU95200.1|	1.27e-62	enolase [Oncometopia nigricans]
NL00015	gi|260826782|ref|XP_002608344.1|	2.91e-59	hypothetical protein BRAFLDRAFT_126227 [Branchiostoma floridae]
NL00016	gi|154799937|dbj|BAF75351.1|	3.1e-52	vitellogenin [Nilaparvata lugens]
NL00017	gi|154799937|dbj|BAF75351.1|	0	vitellogenin [Nilaparvata lugens]
NL00018	gi|91079925|ref|XP_966415.1|	6.55e-88	PREDICTED: similar to RE12057p isoform 1 [Tribolium castaneum]
NL00019	gi|154799937|dbj|BAF75351.1|	0	vitellogenin [Nilaparvata lugens]
NL00021	gi|46360158|gb|AAS88902.1|	2.76e-53	mucin-like protein [Laodelphax striatellus]
NL00023	gi|46360158|gb|AAS88902.1|	6.56e-08	mucin-like protein [Laodelphax striatellus]
NL00024	gi|46360158|gb|AAS88902.1|	1.12e-60	mucin-like protein [Laodelphax striatellus]
NL00025	gi|46360158|gb|AAS88902.1|	1.23e-58	mucin-like protein [Laodelphax striatellus]
NL00032	gi|270014556|gb|EFA11004.1|	0	hypothetical protein TcasGA2_TC004589 [Tribolium castaneum]
NL00034	gi|22535410|emb|CAC87119.1|	1.44e-06	trypsin-like protease [Nilaparvata lugens]
NL00035	gi|22535410|emb|CAC87119.1|	3.66e-156	trypsin-like protease [Nilaparvata lugens]
NL00036	gi|110671482|gb|ABG81992.1|	5.33e-109	putative ribosomal protein S2 [Diaphorina citri]
NL00039	gi|270000965|gb|EEZ97412.1|	2.31e-130	hypothetical protein TcasGA2_TC011241 [Tribolium castaneum]
NL00040	gi|70997669|gb|AAZ17403.1|	0	90 kDa heat shock protein [Bemisia tabaci]
NL00041	gi|74271759|dbj|BAE44307.1|	5e-89	heat shock protein 90 [Chilo suppressalis]
NL00042	gi|91090968|ref|XP_974688.1|	2.29e-61	PREDICTED: similar to myosin light chain [Tribolium castaneum]
NL00043	gi|193613084|ref|XP_001947844.1|	1.14e-97	PREDICTED: similar to conserved hypothetical protein [Acyrthosiphon pisum]
NL00044	gi|11761909|gb|AAG40239.1|AF302777_1	0	carboxylesterase precursor [Nilaparvata lugens]
NL00045	gi|11761909|gb|AAG40239.1|AF302777_1	1.81e-61	carboxylesterase precursor [Nilaparvata lugens]
NL00046	gi|11761909|gb|AAG40239.1|AF302777_1	9.67e-155	carboxylesterase precursor [Nilaparvata lugens]
NL00047	gi|11761909|gb|AAG40239.1|AF302777_1	3.8e-37	carboxylesterase precursor [Nilaparvata lugens]
NL00048	gi|11761909|gb|AAG40239.1|AF302777_1	0	carboxylesterase precursor [Nilaparvata lugens]
NL00051	gi|109493326|ref|XP_221434.4|	8.65e-07	PREDICTED: similar to AAT1-alpha [Rattus norvegicus]
NL00056	gi|253735721|ref|NP_001156708.1|	1.29e-30	myofilin isoform a [Acyrthosiphon pisum]
NL00057	gi|110758879|ref|XP_393220.3|	2.81e-138	PREDICTED: similar to CG33950-PD, isoform D [Apis mellifera]
NL00058	gi|240849489|ref|NP_001155485.1|	3.17e-46	myofilin isoform b [Acyrthosiphon pisum]
NL00059	gi|240849489|ref|NP_001155485.1|	1.1e-48	myofilin isoform b [Acyrthosiphon pisum]
NL00060	gi|46561740|gb|AAT01075.1|	1.98e-144	glyceraldehyde 3-phosphate dehydrogenase [Homalodisca vitripennis]
NL00061	gi|253735721|ref|NP_001156708.1|	3.74e-85	myofilin isoform a [Acyrthosiphon pisum]
NL00062	gi|91080109|ref|XP_967250.1|	3.69e-88	PREDICTED: similar to CG6619 CG6619-PA [Tribolium castaneum]
NL00063	gi|91081837|ref|XP_975727.1|	7.87e-23	PREDICTED: similar to Zeelin1 CG6803-PD isoform 2 [Tribolium castaneum]
NL00064	gi|268370179|ref|NP_001161269.1|	2.67e-26	ATP synthase, H+ transporting, mitochondrial F0 complex, subunit C2 precursor [Nasonia vitripennis]
NL00066	gi|167077504|gb|ABZ10961.1|	1.65e-30	arginine kinase [Phyllotreta striolata]
NL00067	gi|115931374|ref|XP_001183141.1|	8e-16	PREDICTED: similar to endonuclease-reverse transcriptase, partial [Strongylocentrotus purpuratus]
NL00068	gi|46561738|gb|AAT01074.1|	0	putative arginine kinase [Homalodisca vitripennis]
NL00069	gi|149898819|gb|ABR27875.1|	2.54e-49	myosin 2 light chain [Triatoma infestans]
NL00070	gi|149898819|gb|ABR27875.1|	6.77e-48	myosin 2 light chain [Triatoma infestans]
NL00075	gi|114592560|ref|XP_001173159.1|	5.54e-12	PREDICTED: hypothetical protein, partial [Pan troglodytes]
NL00078	gi|56319790|ref|NP_733106.2|	2.37e-07	CG31439 [Drosophila melanogaster]
NL00079	gi|56319790|ref|NP_733106.2|	1.57e-11	CG31439 [Drosophila melanogaster]
NL00081	gi|56319790|ref|NP_733106.2|	1.57e-10	CG31439 [Drosophila melanogaster]
NL00083	gi|56319790|ref|NP_733106.2|	9.28e-10	CG31439 [Drosophila melanogaster]
NL00084	gi|70909829|emb|CAJ17401.1|	3.48e-41	ribosomal protein L28e [Carabus granulatus]
NL00085	gi|89329735|gb|ABD67497.1|	0	translation elongation factor 1-alpha [Capsaspora owczarzaki]
NL00086	gi|40786900|gb|AAR89978.1|	0	putative elongation factor 1-alpha [Homalodisca vitripennis]
NL00088	gi|225030994|gb|ACN79504.1|	1.07e-61	troponin Ib [Nilaparvata lugens]
NL00089	gi|225030994|gb|ACN79504.1|	3.48e-58	troponin Ib [Nilaparvata lugens]
NL00090	gi|225030994|gb|ACN79504.1|	1.71e-63	troponin Ib [Nilaparvata lugens]
NL00091	gi|225030994|gb|ACN79504.1|	4.6e-72	troponin Ib [Nilaparvata lugens]
NL00092	gi|225030994|gb|ACN79504.1|	1.43e-66	troponin Ib [Nilaparvata lugens]
NL00093	gi|193652480|ref|XP_001947440.1|	1.06e-63	PREDICTED: similar to troponin I [Acyrthosiphon pisum]
NL00094	gi|90819992|gb|ABD98753.1|	1.12e-147	putative ADP/ATP translocase [Graphocephala atropunctata]
NL00095	gi|237761916|emb|CAR94544.1|	5.4e-47	ribosomal protein L36e [Blattella germanica]
NL00096	gi|45239446|gb|AAS55708.1|	0	alpha 2-tubulin [Laodelphax striatellus]
NL00097	gi|40806082|gb|AAR92032.1|	0	alpha 1-tubulin [Laodelphax striatellus]
NL00098	gi|45239446|gb|AAS55708.1|	0	alpha 2-tubulin [Laodelphax striatellus]
NL00099	gi|109118516|ref|XP_001104309.1|	7.94e-08	PREDICTED: hypothetical protein [Macaca mulatta]
NL00100	gi|109118516|ref|XP_001104309.1|	1.27e-08	PREDICTED: hypothetical protein [Macaca mulatta]
NL00101	gi|109118516|ref|XP_001104309.1|	2.35e-07	PREDICTED: hypothetical protein [Macaca mulatta]
NL00102	gi|109118516|ref|XP_001104309.1|	1.48e-10	PREDICTED: hypothetical protein [Macaca mulatta]
NL00104	gi|157133158|ref|XP_001662777.1|	6.57e-11	hypothetical protein AaeL_AAEL012653 [Aedes aegypti]
NL00105	gi|20385606|gb|AAM21354.1|AF373879_1	7.53e-12	peritrophin-like protein 1 [Ctenocephalides felis]
NL00108	gi|50344450|emb|CAH04311.1|	1.85e-137	acidic p0 ribosomal protein [Biphyllus lunatus]
NL00109	gi|242025180|ref|XP_002433004.1|	2.46e-121	tricarboxylate transport protein, putative [Pediculus humanus corporis]
NL00110	gi|215254084|gb|ACJ64054.1|	9.18e-47	putative chemosensory protein CSP8 [Nilaparvata lugens]
NL00111	gi|6688881|emb|CAB65310.1|	2.25e-117	ferritin subunit (non-glycosylated) [Nilaparvata lugens]
NL00112	gi|6688881|emb|CAB65310.1|	1.24e-65	ferritin subunit (non-glycosylated) [Nilaparvata lugens]
NL00113	gi|91091510|ref|XP_969238.1|	4.12e-92	PREDICTED: similar to ribosomal protein L15e [Tribolium castaneum]
NL00114	gi|239787122|ref|NP_001155164.1|	2.58e-12	venom protein R [Nasonia vitripennis]
NL00115	gi|239787122|ref|NP_001155164.1|	4.27e-14	venom protein R [Nasonia vitripennis]
NL00116	gi|239787122|ref|NP_001155164.1|	4.35e-14	venom protein R [Nasonia vitripennis]
NL00117	gi|239787122|ref|NP_001155164.1|	5.68e-14	venom protein R [Nasonia vitripennis]
NL00118	gi|239787122|ref|NP_001155164.1|	1.4e-13	venom protein R [Nasonia vitripennis]
NL00119	gi|66501241|ref|XP_392175.2|	1.79e-14	PREDICTED: similar to CG17068-PA [Apis mellifera]
NL00120	gi|242012949|ref|XP_002427186.1|	1.83e-49	Annexin-B10, putative [Pediculus humanus corporis]
NL00121	gi|270016838|gb|EFA13284.1|	6.11e-17	hypothetical protein TcasGA2_TC010304 [Tribolium castaneum]
NL00122	gi|221119676|ref|XP_002155414.1|	3.18e-56	PREDICTED: similar to ORF2-encoded protein, partial [Hydra magnipapillata]
NL00123	gi|193606133|ref|XP_001943210.1|	3.08e-135	PREDICTED: similar to disulfide oxidoreductase [Acyrthosiphon pisum]
NL00124	gi|156543076|ref|XP_001605084.1|	3.2e-154	PREDICTED: similar to conserved hypothetical protein [Nasonia vitripennis]
NL00125	gi|257205780|emb|CAX82541.1|	2.94e-06	Histidine-rich glycoprotein precursor [Schistosoma japonicum]
NL00126	gi|257205780|emb|CAX82541.1|	6.56e-06	Histidine-rich glycoprotein precursor [Schistosoma japonicum]
NL00127	gi|156544034|ref|XP_001600115.1|	0	PREDICTED: similar to ribosomal protein L3 [Nasonia vitripennis]
NL00128	gi|270014014|gb|EFA10462.1|	3.99e-56	hypothetical protein TcasGA2_TC012708 [Tribolium castaneum]
NL00129	gi|70909551|emb|CAJ17197.1|	8.53e-112	ribosomal protein S3e [Scarabaeus laticollis]
NL00130	gi|269063722|emb|CAS85146.1|	2.55e-84	squid, variant G [Blattella germanica]
NL00131	gi|269063722|emb|CAS85146.1|	3.3e-24	squid, variant G [Blattella germanica]
NL00132	gi|156536860|ref|XP_001604071.1|	1.03e-47	PREDICTED: hypothetical protein [Nasonia vitripennis]
NL00133	gi|156548064|ref|XP_001606152.1|	1.42e-07	PREDICTED: similar to serpin [Nasonia vitripennis]
NL00134	gi|240848679|ref|NP_001155602.1|	6.05e-57	hypothetical protein LOC100163968 [Acyrthosiphon pisum]
NL00135	gi|270016220|gb|EFA12666.1|	5.62e-45	serpin peptidase inhibitor 3 [Tribolium castaneum]
NL00136	gi|157841217|ref|NP_001103200.1|	6.17e-14	serine (or cysteine) proteinase inhibitor, clade B (ovalbumin), member 6 [Danio rerio]
NL00137	gi|121543595|gb|ABM55516.1|	2.59e-79	putative peptidyl-prolyl cis-trans isomerase [Maconellicoccus hirsutus]
NL00139	gi|146285356|gb|ABQ18255.1|	4.97e-07	unknown [Lygus lineolaris]
NL00140	gi|194860356|ref|XP_001969564.1|	1.04e-06	GG10175 [Drosophila erecta]
NL00142	gi|193639983|ref|XP_001944626.1|	1.11e-08	PREDICTED: similar to Uncharacterized protein KIAA1586 [Acyrthosiphon pisum]
NL00143	gi|193709215|ref|XP_001943317.1|	1.45e-121	PREDICTED: similar to GA13362-PA [Acyrthosiphon pisum]
NL00145	gi|193709213|ref|XP_001943582.1|	4.4e-86	PREDICTED: similar to sucrase [Acyrthosiphon pisum]
NL00146	gi|193709215|ref|XP_001943317.1|	1.95e-55	PREDICTED: similar to GA13362-PA [Acyrthosiphon pisum]
NL00147	gi|91079762|ref|XP_966633.1|	7.5e-84	PREDICTED: similar to histone deacetylase [Tribolium castaneum]
NL00148	gi|156547512|ref|XP_001604111.1|	3.67e-88	PREDICTED: similar to ribosomal protein S8 [Nasonia vitripennis]
NL00149	gi|70909653|emb|CAJ17250.1|	4.25e-95	ribosomal protein L9e [Cicindela litorea]
NL00150	gi|156555652|ref|XP_001603746.1|	0	PREDICTED: similar to nucleolar KKE/D repeat protein; DmNOP56 [Nasonia vitripennis]
NL00151	gi|49036806|gb|AAT48984.1|	1.53e-91	cathepsin B-like proteinase [Triatoma sordida]
NL00152	gi|91076454|ref|XP_971838.1|	4.66e-39	PREDICTED: similar to ubiquitin/ribosomal protein S30e fusion protein [Tribolium castaneum]
NL00155	gi|153792609|ref|NP_001093277.1|	3.24e-101	tropomyosin isoform 4 [Bombyx mori]
NL00156	gi|66500400|ref|XP_623470.1|	5.2e-100	PREDICTED: similar to Tropomyosin 1 CG4898-PB, isoform B isoform 2 [Apis mellifera]
NL00157	gi|189242418|ref|XP_001811120.1|	2.66e-134	PREDICTED: similar to DEAD box polypeptide 5 [Tribolium castaneum]
NL00158	gi|220980842|emb|CAQ19275.1|	4.59e-114	Tropomyosin 1 isoform A [Lethocerus indicus]
NL00159	gi|156554399|ref|XP_001604593.1|	3.05e-45	PREDICTED: similar to DEAD box polypeptide 5 [Nasonia vitripennis]
NL00160	gi|189242418|ref|XP_001811120.1|	0	PREDICTED: similar to DEAD box polypeptide 5 [Tribolium castaneum]
NL00161	gi|115910860|ref|XP_001177628.1|	1.81e-20	PREDICTED: similar to DEAD-box RNA-dependent helicase p68 [Strongylocentrotus purpuratus]
NL00162	gi|193620468|ref|XP_001952005.1|	1.63e-18	PREDICTED: similar to Y37E3.4 [Acyrthosiphon pisum]
NL00169	gi|70909807|emb|CAJ17390.1|	8.07e-33	ribosomal protein L27e [Dascillus cervinus]
NL00175	gi|66514673|ref|XP_394758.2|	0	PREDICTED: similar to Muscle LIM protein at 84B CG1019-PA, isoform A isoform 1 [Apis mellifera]
NL00176	gi|160333386|ref|NP_001103762.1|	9.07e-37	muscle LIM protein isoform 1 [Bombyx mori]
NL00177	gi|73983448|ref|XP_867777.1|	7.29e-121	PREDICTED: similar to Elongation factor 1-gamma (EF-1-gamma) (eEF-1B gamma) isoform 22 [Canis familiaris]
NL00178	gi|12585365|sp|O17449.1|TBB1_MANSE	0	RecName: Full=Tubulin beta-1 chain; AltName: Full=Beta-1-tubulin
NL00179	gi|60678801|gb|AAX33735.1|	9.45e-49	MPA13 allergen [Periplaneta americana]
NL00180	gi|60678801|gb|AAX33735.1|	6.64e-49	MPA13 allergen [Periplaneta americana]
NL00181	gi|60678801|gb|AAX33735.1|	8.53e-50	MPA13 allergen [Periplaneta americana]
NL00182	gi|42716320|gb|AAS37668.1|	1.49e-16	RNA-dependent RNA polymerase [Venturia canescens picorna-like virus]
NL00183	gi|148717938|ref|YP_001285409.1|	4.84e-22	polyprotein [Brevicoryne brassicae picorna-like virus]
NL00184	gi|262233283|gb|ACY38662.1|	1.73e-30	polyprotein [Deformed wing virus]
NL00185	gi|148717938|ref|YP_001285409.1|	1.73e-114	polyprotein [Brevicoryne brassicae picorna-like virus]
NL00186	gi|148717938|ref|YP_001285409.1|	2.78e-69	polyprotein [Brevicoryne brassicae picorna-like virus]
NL00187	gi|195122746|ref|XP_002005872.1|	3.55e-54	GI20714 [Drosophila mojavensis]
NL00188	gi|156542777|ref|XP_001603571.1|	1.13e-108	PREDICTED: similar to sarco(endo)plasmic reticulum-type calcium ATPase [Nasonia vitripennis]
NL00189	gi|256773186|ref|NP_001157948.1|	0	sarco/endoplasmic reticulum calcium ATPase [Bombyx mori]
NL00190	gi|156542777|ref|XP_001603571.1|	5.05e-69	PREDICTED: similar to sarco(endo)plasmic reticulum-type calcium ATPase [Nasonia vitripennis]
NL00191	gi|70909629|emb|CAJ17239.1|	1.05e-102	ribosomal protein L7e [Scarabaeus laticollis]
NL00192	gi|70909737|emb|CAJ17294.1|	1.78e-80	ribosomal protein L18e [Hister sp. APV-2005]
NL00195	gi|268607710|ref|NP_001161313.1|	4.92e-13	cuticular protein [Tribolium castaneum]
NL00196	gi|82941224|dbj|BAE48743.1|	0	heat shock cognate 70 [Plutella xylostella]
NL00199	gi|193697751|ref|XP_001948840.1|	1.2e-65	PREDICTED: similar to myelinprotein expression factor [Acyrthosiphon pisum]
NL00200	gi|193697751|ref|XP_001948840.1|	1.34e-64	PREDICTED: similar to myelinprotein expression factor [Acyrthosiphon pisum]
NL00201	gi|193711453|ref|XP_001950896.1|	9.54e-28	PREDICTED: similar to lola, partial [Acyrthosiphon pisum]
NL00202	gi|255522809|ref|NP_001157317.1|	1.16e-24	longitudinals lacking isoform 8 [Tribolium castaneum]
NL00203	gi|193587311|ref|XP_001950442.1|	1.25e-99	PREDICTED: similar to AGAP002350-PC [Acyrthosiphon pisum]
NL00204	gi|158290052|ref|XP_001688322.1|	4.83e-14	cuticular protein 117, RR-2 family (AGAP003379-PA) [Anopheles gambiae str. PEST]
NL00205	gi|242008012|ref|XP_002424807.1|	0	hect E3 ubiquitin ligase, putative [Pediculus humanus corporis]
NL00206	gi|240973852|ref|XP_002401602.1|	1.99e-09	guanine nucleotide exchange factor, putative [Ixodes scapularis]
NL00207	gi|240973852|ref|XP_002401602.1|	2.31e-09	guanine nucleotide exchange factor, putative [Ixodes scapularis]
NL00208	gi|240973852|ref|XP_002401602.1|	1.54e-09	guanine nucleotide exchange factor, putative [Ixodes scapularis]
NL00209	gi|270013299|gb|EFA09747.1|	3.09e-43	hypothetical protein TcasGA2_TC011886 [Tribolium castaneum]
NL00210	gi|70909561|emb|CAJ17202.1|	1.63e-43	ribosomal protein S15e [Scarabaeus laticollis]
NL00211	gi|213521416|gb|ACJ50594.1|	2.79e-19	ribosomal protein L38 [Lutzomyia shannoni]
NL00212	gi|213521416|gb|ACJ50594.1|	6.02e-19	ribosomal protein L38 [Lutzomyia shannoni]
NL00213	gi|70909845|emb|CAJ17409.1|	6.69e-50	ribosomal protein L31e [Curculio glandium]
NL00214	gi|90819984|gb|ABD98748.1|	6.87e-79	putative translationally controlled tumor protein [Graphocephala atropunctata]
NL00216	gi|193579936|ref|XP_001950765.1|	5.15e-118	PREDICTED: similar to juvenile hormone esterase [Acyrthosiphon pisum]
NL00217	gi|228481530|gb|ACQ43017.1|	1.7e-11	eukaryotic peptide chain release factor subunit [Anopheles merus]
NL00218	gi|158302085|ref|XP_321720.2|	2.53e-24	AGAP001414-PA [Anopheles gambiae str. PEST]
NL00219	gi|193664555|ref|XP_001946842.1|	7.8e-143	PREDICTED: similar to AGAP000211-PA [Acyrthosiphon pisum]
NL00220	gi|158300600|ref|XP_320478.4|	1.03e-42	AGAP012048-PA [Anopheles gambiae str. PEST]
NL00221	gi|91083623|ref|XP_970124.1|	0	PREDICTED: similar to citrate synthase [Tribolium castaneum]
NL00222	gi|242022101|ref|XP_002431480.1|	3.96e-16	Pleiotrophic factor-alpha-1 precursor, putative [Pediculus humanus corporis]
NL00223	gi|270004078|gb|EFA00526.1|	5.87e-40	hypothetical protein TcasGA2_TC003391 [Tribolium castaneum]
NL00224	gi|50344500|emb|CAH04336.1|	1.07e-69	S18e ribosomal protein [Cicindela campestris]
NL00225	gi|263173461|gb|ACY69947.1|	2.71e-92	60S ribosomal protein L11 [Cimex lectularius]
NL00226	gi|149898906|gb|ABR27954.1|	1.08e-56	translation initiation factor 1 [Triatoma infestans]
NL00227	gi|156555079|ref|XP_001604234.1|	2.66e-74	PREDICTED: similar to CG2852-PA [Nasonia vitripennis]
NL00228	gi|66508439|ref|XP_392691.2|	8.02e-121	PREDICTED: similar to Elongation factor 2 (EF-2) isoform 1 [Apis mellifera]
NL00229	gi|156550530|ref|XP_001602460.1|	0	PREDICTED: similar to translation elongation factor 2 [Nasonia vitripennis]
NL00230	gi|66557932|ref|XP_623386.1|	0	PREDICTED: similar to Glycogen phosphorylase isoform 2 [Apis mellifera]
NL00244	gi|254939725|gb|ACT88125.1|	3.62e-78	AT15141p [Drosophila melanogaster]
NL00245	gi|254939725|gb|ACT88125.1|	3.98e-38	AT15141p [Drosophila melanogaster]
NL00246	gi|49035758|sp|Q9XZP2.4|CALM2_BRAFL	7.18e-09	RecName: Full=Calmodulin-2; Short=CaM 2
NL00247	gi|242023873|ref|XP_002432355.1|	0	paramyosin, long form, putative [Pediculus humanus corporis]
NL00248	gi|111145079|gb|ABH06767.1|	7.31e-144	aldolase [Drosophila yakuba]
NL00252	gi|242011784|ref|XP_002426626.1|	4.68e-55	hypothetical protein Phum_PHUM263920 [Pediculus humanus corporis]
NL00253	gi|548433|sp|P35362.1|OPSD_SPHSP	5.04e-158	RecName: Full=Rhodopsin; Short=Opsin
NL00254	gi|156554581|ref|XP_001602523.1|	1.58e-141	PREDICTED: similar to fibroinase [Nasonia vitripennis]
NL00256	gi|110759005|ref|XP_393491.3|	1.8e-23	PREDICTED: similar to CG11148-PA, isoform A isoform 1 [Apis mellifera]
NL00257	gi|158300877|ref|XP_001689282.1|	1.56e-25	AGAP011828-PA [Anopheles gambiae str. PEST]
NL00258	gi|156541730|ref|XP_001599702.1|	3.23e-110	PREDICTED: similar to ribosomal protein S6 [Nasonia vitripennis]
NL00259	gi|149689084|gb|ABR27873.1|	9.79e-130	60S ribosomal protein L8 [Triatoma infestans]
NL00260	gi|119855473|gb|ABM01870.1|	0	facilitative hexose transporter 1 [Nilaparvata lugens]
NL00261	gi|119855473|gb|ABM01870.1|	0	facilitative hexose transporter 1 [Nilaparvata lugens]
NL00266	gi|268306444|gb|ACY95343.1|	1.59e-117	ribosomal protein L10 [Manduca sexta]
NL00267	gi|193620179|ref|XP_001943709.1|	2.34e-103	PREDICTED: similar to phosphatidylserine decarboxylase [Acyrthosiphon pisum]
NL00268	gi|268607710|ref|NP_001161313.1|	3.01e-10	cuticular protein [Tribolium castaneum]
NL00269	gi|91079020|ref|XP_974879.1|	0	PREDICTED: similar to ebna2 binding protein P100 [Tribolium castaneum]
NL00270	gi|22535408|emb|CAC87118.1|	6.66e-07	cathepsin B-like protease [Nilaparvata lugens]
NL00271	gi|22535408|emb|CAC87118.1|	0	cathepsin B-like protease [Nilaparvata lugens]
NL00273	gi|90820002|gb|ABD98758.1|	6.82e-140	putative ribosomal protein S4e [Graphocephala atropunctata]
NL00274	gi|90820002|gb|ABD98758.1|	6.38e-71	putative ribosomal protein S4e [Graphocephala atropunctata]
NL00275	gi|110671422|gb|ABG81962.1|	2.27e-104	putative S5e ribosomal protein [Diaphorina citri]
NL00276	gi|189237234|ref|XP_970515.2|	0	PREDICTED: similar to eukaryotic initiation factor 4A [Tribolium castaneum]
NL00277	gi|66551115|ref|XP_623285.1|	1.79e-31	PREDICTED: similar to Eukaryotic initiation factor 4A (ATP-dependent RNA helicase eIF4A) (eIF-4A) isoform 2 [Apis mellifera]
NL00278	gi|90820036|gb|ABD98775.1|	5.41e-102	putative mitochondrial porin [Graphocephala atropunctata]
NL00279	gi|110762902|ref|XP_624156.2|	0	PREDICTED: similar to ATP synthase- CG11154-PA, isoform A [Apis mellifera]
NL00280	gi|157123487|ref|XP_001660168.1|	1.67e-51	40S ribosomal protein S20 [Aedes aegypti]
NL00281	gi|157123487|ref|XP_001660168.1|	1.85e-51	40S ribosomal protein S20 [Aedes aegypti]
NL00282	gi|66525285|ref|XP_392071.2|	3.49e-170	PREDICTED: similar to Ribosomal protein L4 CG5502-PA isoform 1 [Apis mellifera]
NL00283	gi|268607710|ref|NP_001161313.1|	6.39e-14	cuticular protein [Tribolium castaneum]
NL00284	gi|242003478|ref|XP_002422748.1|	2.84e-37	conserved hypothetical protein [Pediculus humanus corporis]
NL00288	gi|156548621|ref|XP_001608164.1|	5.98e-69	PREDICTED: hypothetical protein isoform 1 [Nasonia vitripennis]
NL00289	gi|121543733|gb|ABM55549.1|	4.55e-41	putative ribosomal protein Ubq/L40e [Maconellicoccus hirsutus]
NL00290	gi|90820018|gb|ABD98766.1|	1.22e-71	putative ribosomal protein L27Ae [Graphocephala atropunctata]
NL00291	gi|263173430|gb|ACY69940.1|	5.6e-26	60s acidic ribosomal protein P1 [Cimex lectularius]
NL00292	gi|156537832|ref|XP_001608277.1|	0	PREDICTED: similar to malic enzyme [Nasonia vitripennis]
NL00293	gi|117959869|gb|ABK59894.1|	1.26e-64	ME2 [Tigriopus californicus]
NL00294	gi|90819966|gb|ABD98740.1|	3.13e-48	putative S9e ribosomal protein [Graphocephala atropunctata]
NL00295	gi|90819966|gb|ABD98740.1|	1.4e-97	putative S9e ribosomal protein [Graphocephala atropunctata]
NL00297	gi|91093979|ref|XP_969006.1|	2.29e-167	PREDICTED: similar to Tryptophanyl-tRNA synthetase, cytoplasmic (Tryptophan--tRNA ligase) (TrpRS) (Interferon-induced protein 53) (IFP53) (hWRS) [Tribolium castaneum]
NL00298	gi|91081549|ref|XP_975000.1|	1.02e-81	PREDICTED: similar to muscle protein 20-like protein [Tribolium castaneum]
NL00299	gi|121543925|gb|ABM55627.1|	1.02e-123	putative 14-3-3 protein [Maconellicoccus hirsutus]
NL00300	gi|121543925|gb|ABM55627.1|	1.45e-124	putative 14-3-3 protein [Maconellicoccus hirsutus]
NL00301	gi|263173434|gb|ACY69941.1|	7.75e-123	multifunctional chaperone [Cimex lectularius]
NL00302	gi|90820012|gb|ABD98763.1|	1.1e-23	vacuolar ATPase G subunit-like protein [Graphocephala atropunctata]
NL00303	gi|242022745|ref|XP_002431799.1|	7.52e-26	conserved hypothetical protein [Pediculus humanus corporis]
NL00304	gi|242022745|ref|XP_002431799.1|	2.19e-29	conserved hypothetical protein [Pediculus humanus corporis]
NL00305	gi|242022745|ref|XP_002431799.1|	3.54e-20	conserved hypothetical protein [Pediculus humanus corporis]
NL00306	gi|242022745|ref|XP_002431799.1|	8.25e-06	conserved hypothetical protein [Pediculus humanus corporis]
NL00307	gi|110765998|ref|XP_001120366.1|	2.06e-12	PREDICTED: similar to fau CG6544-PB, isoform B isoform 1 [Apis mellifera]
NL00308	gi|242022745|ref|XP_002431799.1|	3.39e-12	conserved hypothetical protein [Pediculus humanus corporis]
NL00310	gi|242022745|ref|XP_002431799.1|	1.78e-42	conserved hypothetical protein [Pediculus humanus corporis]
NL00311	gi|270004403|gb|EFA00851.1|	1.05e-40	hypothetical protein TcasGA2_TC003754 [Tribolium castaneum]
NL00312	gi|17530805|ref|NP_511052.1|	0	actin 5C, isoform B [Drosophila melanogaster]
NL00313	gi|242007688|ref|XP_002424660.1|	3.23e-61	tens, putative [Pediculus humanus corporis]
NL00314	gi|52630965|gb|AAU84946.1|	0	putative mitochondrial ATP synthase alpha subunit precursor [Toxoptera citricida]
NL00315	gi|270014773|gb|EFA11221.1|	0	hypothetical protein TcasGA2_TC005186 [Tribolium castaneum]
NL00316	gi|110768448|ref|XP_624843.2|	7.33e-60	PREDICTED: similar to cheerio CG3937-PB, isoform B [Apis mellifera]
NL00318	gi|156547333|ref|XP_001601399.1|	7.67e-45	PREDICTED: similar to putative ribosomal protein L24e [Nasonia vitripennis]
NL00319	gi|158298842|ref|XP_318996.4|	1.11e-15	cuticular protein 78, RR-1 family (AGAP009876-PA) [Anopheles gambiae str. PEST]
NL00320	gi|158298842|ref|XP_318996.4|	4.97e-16	cuticular protein 78, RR-1 family (AGAP009876-PA) [Anopheles gambiae str. PEST]
NL00321	gi|90820010|gb|ABD98762.1|	2.88e-68	putative ribosomal protein 49 [Graphocephala atropunctata]
NL00322	gi|66820701|ref|XP_643929.1|	7.63e-09	hypothetical protein DDB_G0274801 [Dictyostelium discoideum AX4]
NL00323	gi|66820701|ref|XP_643929.1|	4.81e-17	hypothetical protein DDB_G0274801 [Dictyostelium discoideum AX4]
NL00324	gi|66559208|ref|XP_392988.2|	4.59e-80	PREDICTED: similar to Ribosomal protein L6 CG11522-PB, isoform B [Apis mellifera]
NL00325	gi|90820040|gb|ABD98777.1|	3.02e-92	putative ribosomal protein L18A [Graphocephala atropunctata]
NL00326	gi|240849484|ref|NP_001155823.1|	1.84e-66	hypothetical protein LOC100169319 [Acyrthosiphon pisum]
NL00330	gi|156546612|ref|XP_001602615.1|	2.3e-65	PREDICTED: similar to Ppib protein [Nasonia vitripennis]
NL00331	gi|189240862|ref|XP_969650.2|	2.58e-41	PREDICTED: similar to ribosomal protein L37e [Tribolium castaneum]
NL00332	gi|48104680|ref|XP_392963.1|	2.69e-36	PREDICTED: similar to thioredoxin-2 CG31884-PA, isoform A [Apis mellifera]
NL00333	gi|48104680|ref|XP_392963.1|	4.49e-36	PREDICTED: similar to thioredoxin-2 CG31884-PA, isoform A [Apis mellifera]
NL00334	gi|110767298|ref|XP_001120360.1|	1.06e-75	PREDICTED: similar to Ribosomal protein L21 CG12775-PA [Apis mellifera]
NL00335	gi|91089127|ref|XP_966864.1|	3.13e-26	PREDICTED: similar to CG6770 CG6770-PA [Tribolium castaneum]
NL00336	gi|194766015|ref|XP_001965120.1|	1.14e-15	GF23497 [Drosophila ananassae]
NL00337	gi|90819968|gb|ABD98741.1|	1.6e-55	putative ubiquitin/ribosomal protein S27Ae fusion protein [Graphocephala atropunctata]
NL00338	gi|90820034|gb|ABD98774.1|	8.04e-118	putative mitochondrial ATP synthase gamma-subunit [Graphocephala atropunctata]
NL00339	gi|228015381|ref|YP_002836171.1|	1.36e-24	ATP synthase F0 subunit 6 [Geisha distinctissima]
NL00340	gi|157117564|ref|XP_001658828.1|	5.17e-49	hypothetical protein AaeL_AAEL008025 [Aedes aegypti]
NL00342	gi|110671428|gb|ABG81965.1|	4.09e-58	putative ribosomal protein S17e [Diaphorina citri]
NL00343	gi|66556116|ref|XP_624727.1|	6.51e-88	PREDICTED: similar to CG5013-PA [Apis mellifera]
NL00344	gi|242004120|ref|XP_002422981.1|	9.45e-42	conserved hypothetical protein [Pediculus humanus corporis]
NL00345	gi|66558956|ref|XP_392812.2|	8.9e-69	PREDICTED: similar to Ribosomal protein L23 CG3661-PA [Apis mellifera]
NL00346	gi|70909867|emb|CAJ17420.1|	1.06e-40	ribosomal protein L35Ae [Carabus granulatus]
NL00347	gi|170060741|ref|XP_001865935.1|	5.21e-24	conserved hypothetical protein [Culex quinquefasciatus]
NL00348	gi|170060741|ref|XP_001865935.1|	3.52e-23	conserved hypothetical protein [Culex quinquefasciatus]
NL00349	gi|53830700|gb|AAU95193.1|	9.55e-148	putative mitochondrial ADP/ATP translocase [Oncometopia nigricans]
NL00350	gi|270003644|gb|EFA00092.1|	1.6e-08	hypothetical protein TcasGA2_TC002907 [Tribolium castaneum]
NL00351	gi|270003644|gb|EFA00092.1|	3.41e-08	hypothetical protein TcasGA2_TC002907 [Tribolium castaneum]
NL00352	gi|270011048|gb|EFA07496.1|	1.45e-47	hypothetical protein TcasGA2_TC009512 [Tribolium castaneum]
NL00353	gi|193662124|ref|XP_001948049.1|	1.07e-37	PREDICTED: similar to cabeza CG3606-PA [Acyrthosiphon pisum]
NL00354	gi|156553244|ref|XP_001599779.1|	1.73e-20	PREDICTED: similar to ENSANGP00000018316 [Nasonia vitripennis]
NL00357	gi|239788891|dbj|BAH71102.1|	4.37e-104	ACYPI006151 [Acyrthosiphon pisum]
NL00358	gi|70909667|emb|CAJ17256.1|	3.88e-104	ribosomal protein L10Ae [Biphyllus lunatus]
NL00359	gi|121511988|gb|ABM55445.1|	1.56e-82	ribosomal protein L13 [Xenopsylla cheopis]
NL00360	gi|193683680|ref|XP_001946412.1|	0	PREDICTED: similar to AGAP005175-PA [Acyrthosiphon pisum]
NL00361	gi|262088880|gb|ACY24335.1|	4.97e-17	trypsin [Ctenocephalides felis]
NL00362	gi|115749094|ref|XP_001197713.1|	9.09e-15	PREDICTED: similar to reverse transcriptase-like [Strongylocentrotus purpuratus]
NL00363	gi|242007447|ref|XP_002424551.1|	0	collagen alpha-1, IV, chain precursor, putative [Pediculus humanus corporis]
NL00364	gi|213512623|ref|NP_001133782.1|	5.22e-58	Transcription factor E2F4 [Salmo salar]
NL00365	gi|240849631|ref|NP_001155377.1|	4.52e-70	hypothetical protein LOC100158834 [Acyrthosiphon pisum]
NL00366	gi|157136304|ref|XP_001656822.1|	0	hypothetical protein AaeL_AAEL003425 [Aedes aegypti]
NL00367	gi|156554827|ref|XP_001604838.1|	1.43e-143	PREDICTED: similar to conserved hypothetical protein [Nasonia vitripennis]
NL00368	gi|66547340|ref|XP_396741.2|	2.24e-107	PREDICTED: similar to 40S ribosomal protein S3a (C3 protein) [Apis mellifera]
NL00375	gi|91079867|ref|XP_967070.1|	3.36e-104	PREDICTED: similar to AGAP005945-PB [Tribolium castaneum]
NL00376	gi|156547534|ref|XP_001607285.1|	9.52e-14	PREDICTED: similar to ENSANGP00000012317 [Nasonia vitripennis]
NL00377	gi|189237414|ref|XP_973968.2|	2.85e-29	PREDICTED: similar to glucose transporter [Tribolium castaneum]
NL00378	gi|270007039|gb|EFA03487.1|	2.68e-22	hypothetical protein TcasGA2_TC013486 [Tribolium castaneum]
NL00379	gi|189237414|ref|XP_973968.2|	1.76e-131	PREDICTED: similar to glucose transporter [Tribolium castaneum]
NL00381	gi|156542189|ref|XP_001600423.1|	8.39e-30	PREDICTED: similar to ENSANGP00000017418 [Nasonia vitripennis]
NL00383	gi|242021215|ref|XP_002431041.1|	1.04e-14	mitochondrial import inner membrane translocase subunit Tim10, putative [Pediculus humanus corporis]
NL00387	gi|270006218|gb|EFA02666.1|	1.44e-76	hypothetical protein TcasGA2_TC008387 [Tribolium castaneum]
NL00388	gi|189236779|ref|XP_967166.2|	3.58e-90	PREDICTED: similar to reticulon/nogo [Tribolium castaneum]
NL00390	gi|264667421|gb|ACY71296.1|	1.04e-83	ribosomal protein L13A [Chrysomela tremulae]
NL00392	gi|90820006|gb|ABD98760.1|	8.24e-78	putative ribosomal protein S23e [Graphocephala atropunctata]
NL00400	gi|242012525|ref|XP_002426983.1|	1.57e-74	Muscle-specific protein, putative [Pediculus humanus corporis]
NL00401	gi|240848715|ref|NP_001155488.1|	5.2e-86	hypothetical protein LOC100161411 [Acyrthosiphon pisum]
NL00402	gi|147902613|ref|NP_001011626.2|	6.01e-53	profilin [Apis mellifera]
NL00403	gi|90819962|gb|ABD98738.1|	1.69e-30	putative ribonuclease [Graphocephala atropunctata]
NL00404	gi|54039367|sp|Q962R6.3|RS13_SPOFR	1.53e-73	RecName: Full=40S ribosomal protein S13
NL00406	gi|46561742|gb|AAT01076.1|	2.96e-69	putative ferritin GF2 [Homalodisca vitripennis]
NL00407	gi|156552237|ref|XP_001606460.1|	9.17e-51	PREDICTED: similar to conserved hypothetical protein [Nasonia vitripennis]
NL00408	gi|48096382|ref|XP_392446.1|	5.54e-24	PREDICTED: similar to Death-associated protein 1 (DAP-1) [Apis mellifera]
NL00409	gi|2275132|emb|CAA03880.1|	7.59e-23	cuticular protein [Tenebrio molitor]
NL00410	gi|193713755|ref|XP_001945911.1|	4e-26	PREDICTED: hypothetical protein [Acyrthosiphon pisum]
NL00411	gi|121543811|gb|ABM55570.1|	1.11e-61	Bax inhibitor 1-like protein [Maconellicoccus hirsutus]
NL00412	gi|156545611|ref|XP_001604870.1|	1.4e-115	PREDICTED: similar to lectin 4 C-type lectin [Nasonia vitripennis]
NL00414	gi|193693000|ref|XP_001948416.1|	7.6e-98	PREDICTED: similar to l-allo-threonine aldolase, partial [Acyrthosiphon pisum]
NL00415	gi|91089871|ref|XP_971540.1|	0	PREDICTED: similar to Glycoprotein 93 CG5520-PA [Tribolium castaneum]
NL00419	gi|242007872|ref|XP_002424742.1|	1.31e-43	conserved hypothetical protein [Pediculus humanus corporis]
NL00424	gi|66532824|ref|XP_624894.1|	0	PREDICTED: similar to Helicase at 25E CG7269-PA, isoform A [Apis mellifera]
NL00425	gi|194856731|ref|XP_001968815.1|	2.29e-82	GG24297 [Drosophila erecta]
NL00426	gi|156553657|ref|XP_001600604.1|	1.58e-133	PREDICTED: similar to ENSANGP00000012072 [Nasonia vitripennis]
NL00427	gi|110759956|ref|XP_393167.3|	9.57e-77	PREDICTED: similar to PRL-1 CG4993-PB, isoform B [Apis mellifera]
NL00428	gi|239790194|dbj|BAH71673.1|	4.59e-69	ACYPI007392 [Acyrthosiphon pisum]
NL00429	gi|239790194|dbj|BAH71673.1|	4.62e-69	ACYPI007392 [Acyrthosiphon pisum]
NL00430	gi|110759956|ref|XP_393167.3|	2.12e-76	PREDICTED: similar to PRL-1 CG4993-PB, isoform B [Apis mellifera]
NL00431	gi|242003896|ref|XP_002422903.1|	4.88e-77	U1 small nuclear ribonucleoprotein 70 kDa, putative [Pediculus humanus corporis]
NL00432	gi|241834600|ref|XP_002415008.1|	6.52e-34	ornithine decarboxylase antizyme, putative [Ixodes scapularis]
NL00433	gi|119888032|gb|ABM05967.1|	0	guanine nucleotide-binding protein subunit beta-like [Microplitis mediator]
NL00434	gi|237874159|ref|NP_001153852.1|	0	ATP citrate lyase [Acyrthosiphon pisum]
NL00435	gi|66503776|ref|XP_623357.1|	0	PREDICTED: similar to CG8036-PB, isoform B isoform 2 [Apis mellifera]
NL00436	gi|110751363|ref|XP_623196.2|	9.73e-109	PREDICTED: similar to CG8036-PB, isoform B isoform 1 [Apis mellifera]
NL00437	gi|193683331|ref|XP_001949161.1|	5.4e-51	PREDICTED: similar to troponin C type IIa [Acyrthosiphon pisum]
NL00438	gi|189233593|ref|XP_970417.2|	1.28e-39	PREDICTED: similar to fatty acid synthase [Tribolium castaneum]
NL00439	gi|189233593|ref|XP_970417.2|	0	PREDICTED: similar to fatty acid synthase [Tribolium castaneum]
NL00440	gi|156549246|ref|XP_001607134.1|	6.9e-119	PREDICTED: similar to putative GTP-binding nuclear protein Ran [Nasonia vitripennis]
NL00441	gi|193716193|ref|XP_001949775.1|	1.3e-130	PREDICTED: similar to Gelsolin CG1106-PG [Acyrthosiphon pisum]
NL00442	gi|156541964|ref|XP_001600119.1|	8.01e-103	PREDICTED: similar to triosephoshpate isomerase [Nasonia vitripennis]
NL00443	gi|242008593|ref|XP_002425087.1|	8.83e-125	conserved hypothetical protein [Pediculus humanus corporis]
NL00446	gi|263173277|gb|ACY69898.1|	9.66e-98	60S ribosomal protein L7A [Cimex lectularius]
NL00447	gi|193650153|ref|XP_001944961.1|	1.59e-122	PREDICTED: similar to obstractor C [Acyrthosiphon pisum]
NL00448	gi|242019216|ref|XP_002430060.1|	2.81e-116	conserved hypothetical protein [Pediculus humanus corporis]
NL00449	gi|239790272|dbj|BAH71707.1|	2.52e-08	ACYPI005632 [Acyrthosiphon pisum]
NL00450	gi|156546554|ref|XP_001607656.1|	2.62e-06	PREDICTED: similar to sulfotransferase (sult) [Nasonia vitripennis]
NL00451	gi|91083249|ref|XP_974018.1|	5.24e-37	PREDICTED: similar to CG8680 CG8680-PA [Tribolium castaneum]
NL00452	gi|157110519|ref|XP_001651137.1|	1.07e-45	utp-glucose-1-phosphate uridylyltransferase 2 [Aedes aegypti]
NL00453	gi|270010426|gb|EFA06874.1|	0	hypothetical protein TcasGA2_TC009819 [Tribolium castaneum]
NL00456	gi|193624650|ref|XP_001952213.1|	0	PREDICTED: similar to muscle myosin heavy chain isoform 2 [Acyrthosiphon pisum]
NL00457	gi|193624650|ref|XP_001952213.1|	4.18e-52	PREDICTED: similar to muscle myosin heavy chain isoform 2 [Acyrthosiphon pisum]
NL00459	gi|90819978|gb|ABD98746.1|	9.82e-96	Rieske iron-sulfur protein 1 [Graphocephala atropunctata]
NL00461	gi|156554355|ref|XP_001603764.1|	3.89e-08	PREDICTED: similar to Trypsin-2 precursor (Trypsin II) (Anionic trypsinogen) (Serine protease 2) [Nasonia vitripennis]
NL00462	gi|195485776|ref|XP_002091227.1|	1.98e-24	GE12353 [Drosophila yakuba]
NL00464	gi|156541477|ref|XP_001600227.1|	7.39e-128	PREDICTED: similar to phosphoenolpyruvate carboxykinase [Nasonia vitripennis]
NL00465	gi|187111150|ref|NP_001119676.1|	2.28e-115	phosphoglycerate mutase [Acyrthosiphon pisum]
NL00466	gi|195381207|ref|XP_002049346.1|	6.15e-148	GJ21535 [Drosophila virilis]
NL00467	gi|193618009|ref|XP_001949486.1|	3.23e-73	PREDICTED: similar to heat shock protein hsp21.4 isoform 3 [Acyrthosiphon pisum]
NL00468	gi|110671514|gb|ABG82008.1|	2.1e-81	putative ribosomal protein S7e [Diaphorina citri]
NL00469	gi|50731775|ref|XP_418355.1|	7.4e-12	PREDICTED: hypothetical protein [Gallus gallus]
NL00470	gi|121543851|gb|ABM55590.1|	2.83e-36	nucleoplasmin isoform 1-like protein [Maconellicoccus hirsutus]
NL00471	gi|91084675|ref|XP_968140.1|	3.29e-164	PREDICTED: similar to putative phosphoglycerate kinase [Tribolium castaneum]
NL00472	gi|270011761|gb|EFA08209.1|	2.38e-43	hypothetical protein TcasGA2_TC005836 [Tribolium castaneum]
NL00473	gi|195430042|ref|XP_002063066.1|	1.05e-123	GK21722 [Drosophila willistoni]
NL00474	gi|189240910|ref|XP_967606.2|	1.51e-59	PREDICTED: similar to glucosyl/glucuronosyl transferases [Tribolium castaneum]
NL00475	gi|91090210|ref|XP_967762.1|	1.19e-65	PREDICTED: similar to glucosyl/glucuronosyl transferases [Tribolium castaneum]
NL00476	gi|149037673|gb|EDL92104.1|	1.36e-18	rCG55639, isoform CRA_b [Rattus norvegicus]
NL00477	gi|110749956|ref|XP_001120991.1|	6.14e-21	PREDICTED: similar to Ugt86Da CG18578-PA, partial [Apis mellifera]
NL00478	gi|242005130|ref|XP_002423426.1|	9.5e-69	grb2-associated binder, gab, putative [Pediculus humanus corporis]
NL00479	gi|146285340|gb|ABQ18248.1|	8.05e-49	ribosomal subunit S24e [Lygus lineolaris]
NL00480	gi|156545665|ref|XP_001604153.1|	6.51e-178	PREDICTED: similar to mitochondrial processing peptidase alpha subunit [Nasonia vitripennis]
NL00481	gi|242009369|ref|XP_002425460.1|	7.39e-78	60S ribosomal protein L12, putative [Pediculus humanus corporis]
NL00482	gi|156547852|ref|XP_001605005.1|	1.35e-99	PREDICTED: similar to ENSANGP00000020422 isoform 2 [Nasonia vitripennis]
NL00484	gi|66499366|ref|XP_393243.2|	0	PREDICTED: similar to Syndapin CG33094-PB [Apis mellifera]
NL00485	gi|66499366|ref|XP_393243.2|	3.88e-164	PREDICTED: similar to Syndapin CG33094-PB [Apis mellifera]
NL00486	gi|242017287|ref|XP_002429123.1|	0	Hsp60 protein, putative [Pediculus humanus corporis]
NL00487	gi|223951435|gb|ACN29682.1|	3.82e-61	alakaline phosphatase 1 [Nilaparvata lugens]
NL00488	gi|223951435|gb|ACN29682.1|	0	alakaline phosphatase 1 [Nilaparvata lugens]
NL00489	gi|208972541|gb|ACI32831.1|	2.94e-47	beta-1,3-glucanase [Colias eurytheme]
NL00490	gi|110768098|ref|XP_395256.3|	7.84e-180	PREDICTED: similar to eukaryotic initiation factor 5C CG2922-PG, isoform G [Apis mellifera]
NL00491	gi|242007112|ref|XP_002424386.1|	1.18e-07	fatty acid desaturase, putative [Pediculus humanus corporis]
NL00492	gi|23393789|gb|AAN31393.1|	1.07e-109	fatty acyl-CoA desaturase [Musca domestica]
NL00493	gi|121543707|gb|ABM55540.1|	5.26e-72	putative myosin II essential light chain [Maconellicoccus hirsutus]
NL00494	gi|91082695|ref|XP_971685.1|	3.95e-55	PREDICTED: similar to AGAP007393-PB [Tribolium castaneum]
NL00495	gi|91082695|ref|XP_971685.1|	0	PREDICTED: similar to AGAP007393-PB [Tribolium castaneum]
NL00498	gi|209414623|emb|CAR82270.1|	1.64e-35	ribosomal protein S25 protein [Nilaparvata lugens]
NL00499	gi|242005415|ref|XP_002423564.1|	1.56e-110	eukaryotic translation initiation factor 4 gamma, putative [Pediculus humanus corporis]
NL00500	gi|50344488|emb|CAH04330.1|	2.8e-59	S14e ribosomal protein [Dascillus cervinus]
NL00501	gi|110756571|ref|XP_001122174.1|	9.39e-70	PREDICTED: similar to Ribosomal protein S16 CG4046-PA [Apis mellifera]
NL00502	gi|110756571|ref|XP_001122174.1|	1.11e-68	PREDICTED: similar to Ribosomal protein S16 CG4046-PA [Apis mellifera]
NL00503	gi|6688879|emb|CAB65309.1|	4.04e-133	ferritin subunit (glycosylated) [Nilaparvata lugens]
NL00504	gi|110777718|ref|XP_001121759.1|	4.89e-19	PREDICTED: similar to 39 kDa FK506-binding nuclear protein (Peptidyl-prolyl cis-trans isomerase) (PPIase) (Rotamase) [Apis mellifera]
NL00505	gi|229577428|ref|NP_001153375.1|	0	U2-associated SR140 protein [Nasonia vitripennis]
NL00507	gi|38605207|sp|Q7Z1B8.1|S61G1_GRYOR	7.64e-21	RecName: Full=Protein transport protein Sec61 subunit gamma
NL00508	gi|270009420|gb|EFA05868.1|	3.47e-161	hypothetical protein TcasGA2_TC008668 [Tribolium castaneum]
NL00509	gi|270009420|gb|EFA05868.1|	3.02e-167	hypothetical protein TcasGA2_TC008668 [Tribolium castaneum]
NL00510	gi|34915939|dbj|BAC87874.1|	2.12e-57	arylalkylamine N-acetyltransferase [Periplaneta americana]
NL00511	gi|193636528|ref|XP_001947537.1|	1.62e-54	PREDICTED: similar to soldier-specific protein-1 [Acyrthosiphon pisum]
NL00512	gi|156544088|ref|XP_001603578.1|	0	PREDICTED: similar to Prolyl endopeptidase [Nasonia vitripennis]
NL00513	gi|157118686|ref|XP_001653211.1|	3.25e-46	transcription initiation factor TFIID subunit 12 [Aedes aegypti]
NL00514	gi|149898929|gb|ABR27979.1|	4.79e-56	putative ribosomal protein S26 [Triatoma infestans]
NL00515	gi|91092850|ref|XP_968855.1|	6.5e-86	PREDICTED: similar to proteasome beta subunit [Tribolium castaneum]
NL00516	gi|66517510|ref|XP_395252.2|	9.71e-49	PREDICTED: similar to CG8580-PA, isoform A [Apis mellifera]
NL00517	gi|91084939|ref|XP_971157.1|	2.17e-28	PREDICTED: similar to GA22042-PA [Tribolium castaneum]
NL00518	gi|91085787|ref|XP_974503.1|	5.91e-104	PREDICTED: similar to thioredoxin-like protein [Tribolium castaneum]
NL00520	gi|91088963|ref|XP_974027.1|	2.11e-23	PREDICTED: similar to CG17280 CG17280-PA [Tribolium castaneum]
NL00521	gi|156554078|ref|XP_001600059.1|	0	PREDICTED: similar to zinc metalloprotease [Nasonia vitripennis]
NL00522	gi|193693010|ref|XP_001950596.1|	0	PREDICTED: similar to zinc metalloprotease [Acyrthosiphon pisum]
NL00523	gi|193693010|ref|XP_001950596.1|	2.52e-149	PREDICTED: similar to zinc metalloprotease [Acyrthosiphon pisum]
NL00524	gi|242022528|ref|XP_002431692.1|	0	Titin, putative [Pediculus humanus corporis]
NL00525	gi|110758166|ref|XP_623577.2|	3.12e-132	PREDICTED: similar to sallimus CG1915-PC, isoform C [Apis mellifera]
NL00526	gi|146285359|gb|ABQ18256.1|	7.24e-38	ribosomal protein L14-like protein [Lygus lineolaris]
NL00527	gi|226442059|gb|ACO57619.1|	0	heat shock protein 60 [Pteromalus puparum]
NL00528	gi|226442059|gb|ACO57619.1|	0	heat shock protein 60 [Pteromalus puparum]
NL00529	gi|189235892|ref|XP_967503.2|	7.55e-75	PREDICTED: similar to putative nucleoside diphosphate kinase [Tribolium castaneum]
NL00530	gi|270003279|gb|EEZ99726.1|	1.7e-31	hypothetical protein TcasGA2_TC002492 [Tribolium castaneum]
NL00531	gi|110762954|ref|XP_001121176.1|	4.51e-46	PREDICTED: similar to Ribosomal protein L34a CG6090-PA, isoform A [Apis mellifera]
NL00534	gi|123434429|ref|XP_001308810.1|	9.5e-12	hypothetical protein [Trichomonas vaginalis G3]
NL00535	gi|91086235|ref|XP_966692.1|	0	PREDICTED: similar to transitional endoplasmic reticulum ATPase TER94 isoform 1 [Tribolium castaneum]
NL00536	gi|157109480|ref|XP_001650690.1|	5.81e-09	stretch regulated skeletal muscle protein, putative [Aedes aegypti]
NL00537	gi|157109480|ref|XP_001650690.1|	8.85e-09	stretch regulated skeletal muscle protein, putative [Aedes aegypti]
NL00538	gi|157109480|ref|XP_001650690.1|	7.58e-09	stretch regulated skeletal muscle protein, putative [Aedes aegypti]
NL00539	gi|239791794|dbj|BAH72316.1|	2.58e-11	ACYPI000665 [Acyrthosiphon pisum]
NL00540	gi|270002534|gb|EEZ98981.1|	0	hypothetical protein TcasGA2_TC004842 [Tribolium castaneum]
NL00541	gi|193631865|ref|XP_001946709.1|	0	PREDICTED: similar to S-adenosylmethionine synthetase [Acyrthosiphon pisum]
NL00542	gi|193631865|ref|XP_001946709.1|	0	PREDICTED: similar to S-adenosylmethionine synthetase [Acyrthosiphon pisum]
NL00543	gi|158302218|ref|XP_001238545.2|	2.14e-57	AGAP001325-PA [Anopheles gambiae str. PEST]
NL00545	gi|156538601|ref|XP_001607552.1|	3.51e-60	PREDICTED: similar to GA11275-PA [Nasonia vitripennis]
NL00546	gi|194743144|ref|XP_001954060.1|	1.99e-65	GF18086 [Drosophila ananassae]
NL00547	gi|91078482|ref|XP_975769.1|	2.31e-72	PREDICTED: similar to AGAP006099-PA isoform 2 [Tribolium castaneum]
NL00553	gi|209571429|dbj|BAG75121.1|	6.62e-141	lipophorin precursor [Nilaparvata lugens]
NL00555	gi|153792659|ref|NP_001093278.1|	3.36e-73	actin-depolymerizing factor 1 [Bombyx mori]
NL00556	gi|195391442|ref|XP_002054369.1|	4.67e-21	GJ24408 [Drosophila virilis]
NL00557	gi|91094451|ref|XP_966698.1|	0	PREDICTED: similar to pyruvate kinase isoform 1 [Tribolium castaneum]
NL00558	gi|156545557|ref|XP_001606463.1|	0	PREDICTED: similar to ENSANGP00000012893 [Nasonia vitripennis]
NL00559	gi|242007134|ref|XP_002424397.1|	1.12e-63	elongation factor 1-beta', putative [Pediculus humanus corporis]
NL00560	gi|53830694|gb|AAU95190.1|	1.33e-145	putative imaginal disc growth factor [Oncometopia nigricans]
NL00561	gi|53830694|gb|AAU95190.1|	9.06e-07	putative imaginal disc growth factor [Oncometopia nigricans]
NL00562	gi|66546790|ref|XP_623542.1|	0	PREDICTED: similar to myo-inositol 1-phosphate synthase A1 isoform 2 [Apis mellifera]
NL00563	gi|263173502|gb|ACY69956.1|	2.5e-147	mitochondrial phosphate carrier protein [Cimex lectularius]
NL00564	gi|242010382|ref|XP_002425947.1|	1.64e-118	paramyosin, putative [Pediculus humanus corporis]
NL00565	gi|91090980|ref|XP_974800.1|	2.96e-14	PREDICTED: similar to AGAP002364-PA [Tribolium castaneum]
NL00566	gi|242019416|ref|XP_002430157.1|	9.34e-180	minifly protein, putative [Pediculus humanus corporis]
NL00567	gi|157110568|ref|XP_001651159.1|	1.56e-07	hypothetical protein AaeL_AAEL015238 [Aedes aegypti]
NL00568	gi|91084075|ref|XP_967986.1|	3.08e-71	PREDICTED: similar to luciferin-regenerating enzyme [Tribolium castaneum]
NL00570	gi|157110568|ref|XP_001651159.1|	1.53e-07	hypothetical protein AaeL_AAEL015238 [Aedes aegypti]
NL00571	gi|242006328|ref|XP_002424003.1|	1.12e-10	hypothetical protein Phum_PHUM103430 [Pediculus humanus corporis]
NL00572	gi|242006328|ref|XP_002424003.1|	6.06e-12	hypothetical protein Phum_PHUM103430 [Pediculus humanus corporis]
NL00573	gi|91090057|ref|XP_968917.1|	9.06e-67	PREDICTED: similar to ribosomal protein S15Ae [Tribolium castaneum]
NL00574	gi|66500427|ref|XP_623555.1|	1.7e-61	PREDICTED: similar to Nascent polypeptide associated complex protein alpha subunit CG8759-PB, isoform B isoform 1 [Apis mellifera]
NL00575	gi|189235848|ref|XP_969366.2|	2.53e-23	PREDICTED: similar to hemolymph proteinase 5 [Tribolium castaneum]
NL00576	gi|66517414|ref|XP_623184.1|	0	PREDICTED: similar to Arrestin 2 CG5962-PA [Apis mellifera]
NL00577	gi|66517414|ref|XP_623184.1|	2.41e-67	PREDICTED: similar to Arrestin 2 CG5962-PA [Apis mellifera]
NL00579	gi|242010558|ref|XP_002426032.1|	2.51e-47	KH domain-containing protein C56G2.1, putative [Pediculus humanus corporis]
NL00580	gi|242010558|ref|XP_002426032.1|	4.72e-113	KH domain-containing protein C56G2.1, putative [Pediculus humanus corporis]
NL00581	gi|270010871|gb|EFA07319.1|	7.23e-140	hypothetical protein TcasGA2_TC015912 [Tribolium castaneum]
NL00582	gi|225712998|gb|ACO12345.1|	6.57e-17	ADP-ribosylation factor 1 [Lepeophtheirus salmonis]
NL00583	gi|148298726|ref|NP_001091755.1|	5.24e-100	ADP-ribosylation factor [Bombyx mori]
NL00584	gi|170042651|ref|XP_001849031.1|	2.19e-125	thymus-specific serine protease [Culex quinquefasciatus]
NL00585	gi|170042651|ref|XP_001849031.1|	2.27e-63	thymus-specific serine protease [Culex quinquefasciatus]
NL00588	gi|221472639|ref|NP_787974.4|	8.03e-06	dumpy [Drosophila melanogaster]
NL00589	gi|189234597|ref|XP_974985.2|	7.72e-67	PREDICTED: similar to tau CG31057-PA [Tribolium castaneum]
NL00590	gi|189234597|ref|XP_974985.2|	7.48e-88	PREDICTED: similar to tau CG31057-PA [Tribolium castaneum]
NL00591	gi|242025271|ref|XP_002433049.1|	1.87e-68	conserved hypothetical protein [Pediculus humanus corporis]
NL00592	gi|255710239|gb|ACU30939.1|	1.53e-34	mitochondrial ATP synthase F chain [Ochlerotatus triseriatus]
NL00593	gi|91088949|ref|XP_973799.1|	1.17e-43	PREDICTED: similar to Larval serum protein 2 CG6806-PA [Tribolium castaneum]
NL00594	gi|60256959|gb|AAX14951.1|	4.01e-40	arylphorin hexamerin-like protein 2 [Romalea microptera]
NL00595	gi|67191208|ref|NP_066289.2|	4.07e-74	ubiquitin C [Homo sapiens]
NL00596	gi|270010560|gb|EFA07008.1|	0	hypothetical protein TcasGA2_TC009978 [Tribolium castaneum]
NL00597	gi|169146689|emb|CAQ15541.1|	3.81e-101	novel protein [Danio rerio]
NL00598	gi|145046250|ref|NP_001013290.2|	0	ubiquitin C [Danio rerio]
NL00599	gi|91085241|ref|XP_973073.1|	1.38e-60	PREDICTED: similar to putative GABA-A receptor associated protein [Tribolium castaneum]
NL00600	gi|91079422|ref|XP_975772.1|	1.02e-175	PREDICTED: similar to thioredoxin reductase isoform 2 [Tribolium castaneum]
NL00601	gi|242005635|ref|XP_002423669.1|	6.73e-60	rbm25 protein, putative [Pediculus humanus corporis]
NL00602	gi|66525050|ref|XP_625145.1|	3.99e-76	PREDICTED: similar to tubulin, alpha 1, partial [Apis mellifera]
NL00603	gi|66525050|ref|XP_625145.1|	0	PREDICTED: similar to tubulin, alpha 1, partial [Apis mellifera]
NL00604	gi|149689022|gb|ABR27826.1|	8.16e-26	salivary secreted protein [Triatoma infestans]
NL00605	gi|149689022|gb|ABR27826.1|	3.4e-25	salivary secreted protein [Triatoma infestans]
NL00606	gi|170317966|gb|ACB14344.1|	1.16e-68	juvenile hormone esterase [Nilaparvata lugens]
NL00607	gi|198454905|ref|XP_001359774.2|	7.9e-06	GA10578 [Drosophila pseudoobscura pseudoobscura]
NL00608	gi|156538801|ref|XP_001607941.1|	3.5e-15	PREDICTED: similar to ENSANGP00000031364 [Nasonia vitripennis]
NL00609	gi|110764911|ref|XP_395519.3|	3.94e-57	PREDICTED: similar to Painting of fourth CG3691-PB, isoform B [Apis mellifera]
NL00610	gi|91090326|ref|XP_966482.1|	1.9e-27	PREDICTED: similar to conserved hypothetical protein [Tribolium castaneum]
NL00611	gi|170047480|ref|XP_001851247.1|	1.21e-22	pupal cuticle protein 78E [Culex quinquefasciatus]
NL00612	gi|270016838|gb|EFA13284.1|	6.66e-16	hypothetical protein TcasGA2_TC010304 [Tribolium castaneum]
NL00616	gi|242003331|ref|XP_002422697.1|	3.14e-100	nucleosome assembly protein, putative [Pediculus humanus corporis]
NL00617	gi|66519504|ref|XP_624674.1|	2.41e-65	PREDICTED: similar to CG5885-PA [Apis mellifera]
NL00619	gi|239788256|dbj|BAH70816.1|	5.38e-11	ACYPI006186 [Acyrthosiphon pisum]
NL00620	gi|90820008|gb|ABD98761.1|	9.91e-78	putative elongation factor 1 delta [Graphocephala atropunctata]
NL00621	gi|90820008|gb|ABD98761.1|	6.8e-67	putative elongation factor 1 delta [Graphocephala atropunctata]
NL00624	gi|193716016|ref|XP_001951334.1|	3.11e-154	PREDICTED: similar to protease, reverse transcriptase and RNase H [Acyrthosiphon pisum]
NL00625	gi|148690737|gb|EDL22684.1|	1.39e-13	kallikrein 6, isoform CRA_b [Mus musculus]
NL00626	gi|90820024|gb|ABD98769.1|	3.04e-50	cytochrome c-like protein [Graphocephala atropunctata]
NL00627	gi|270014673|gb|EFA11121.1|	0	hypothetical protein TcasGA2_TC004721 [Tribolium castaneum]
NL00628	gi|161343863|tpg|DAA06112.1|	1.46e-132	TPA: TPA_inf: cathepsin B [Myzus persicae]
NL00629	gi|242015185|ref|XP_002428254.1|	5.11e-10	conserved hypothetical protein [Pediculus humanus corporis]
NL00630	gi|242015185|ref|XP_002428254.1|	1.81e-103	conserved hypothetical protein [Pediculus humanus corporis]
NL00631	gi|110756904|ref|XP_395309.3|	4.4e-166	PREDICTED: similar to nop5 CG10206-PA [Apis mellifera]
NL00632	gi|242020088|ref|XP_002430488.1|	1.07e-139	Hrp65 protein, putative [Pediculus humanus corporis]
NL00633	gi|242011044|ref|XP_002426267.1|	4.31e-83	60S ribosomal protein L17, putative [Pediculus humanus corporis]
NL00636	gi|155122095|gb|ABT13963.1|	1.35e-08	hypothetical protein MT325_M409R [Paramecium bursaria chlorella virus MT325]
NL00637	gi|193697599|ref|XP_001942617.1|	3.14e-146	PREDICTED: similar to NRPS-like enzyme, putative [Acyrthosiphon pisum]
NL00638	gi|193697599|ref|XP_001942617.1|	4.92e-28	PREDICTED: similar to NRPS-like enzyme, putative [Acyrthosiphon pisum]
NL00639	gi|193697599|ref|XP_001942617.1|	6.6e-69	PREDICTED: similar to NRPS-like enzyme, putative [Acyrthosiphon pisum]
NL00640	gi|193697599|ref|XP_001942617.1|	4.48e-55	PREDICTED: similar to NRPS-like enzyme, putative [Acyrthosiphon pisum]
NL00641	gi|270004992|gb|EFA01440.1|	0	hypothetical protein TcasGA2_TC030701 [Tribolium castaneum]
NL00642	gi|15613784|ref|NP_242087.1|	1.74e-10	hypothetical protein BH1221 [Bacillus halodurans C-125]
NL00644	gi|242012375|ref|XP_002426908.1|	0	alanine-glyoxylate aminotransferase, putative [Pediculus humanus corporis]
NL00645	gi|401326|sp|P31410.1|VATB_HELVI	0	RecName: Full=V-type proton ATPase subunit B; Short=V-ATPase subunit B; AltName: Full=Vacuolar proton pump subunit B
NL00646	gi|114319093|gb|ABI63548.1|	4.12e-173	receptor for activated protein kinase C-like [Blattella germanica]
NL00647	gi|242012807|ref|XP_002427118.1|	9.88e-81	UDP-glucuronosyltransferase 2B20 precursor, putative [Pediculus humanus corporis]
NL00648	gi|91081945|ref|XP_966990.1|	0	PREDICTED: similar to ATP-binding cassette sub-family F member 2 [Tribolium castaneum]
NL00649	gi|208657619|gb|ACI30106.1|	2.09e-25	NADH ubiquinone dehydrogenase [Anopheles darlingi]
NL00650	gi|90820030|gb|ABD98772.1|	1.45e-85	putative ribosomal protein L19e [Graphocephala atropunctata]
NL00651	gi|170036376|ref|XP_001846040.1|	9.24e-37	conserved hypothetical protein [Culex quinquefasciatus]
NL00652	gi|242014822|ref|XP_002428084.1|	0	Heat shock 70 kDa protein cognate, putative [Pediculus humanus corporis]
NL00653	gi|242014056|ref|XP_002427714.1|	3.2e-141	sodium/potassium-transporting ATPase alpha-1 chain, putative [Pediculus humanus corporis]
NL00654	gi|242014056|ref|XP_002427714.1|	2.21e-163	sodium/potassium-transporting ATPase alpha-1 chain, putative [Pediculus humanus corporis]
NL00655	gi|270009388|gb|EFA05836.1|	0	hypothetical protein TcasGA2_TC008620 [Tribolium castaneum]
NL00657	gi|91083943|ref|XP_974938.1|	1.25e-11	PREDICTED: similar to putative cuticle protein CP5 [Tribolium castaneum]
NL00658	gi|91083943|ref|XP_974938.1|	1.88e-08	PREDICTED: similar to putative cuticle protein CP5 [Tribolium castaneum]
NL00659	gi|189241162|ref|XP_974687.2|	4.46e-161	PREDICTED: similar to Proteasome p44.5 subunit CG10149-PB [Tribolium castaneum]
NL00660	gi|270001371|gb|EEZ97818.1|	8.21e-125	hypothetical protein TcasGA2_TC000185 [Tribolium castaneum]
NL00661	gi|187177323|ref|NP_001119639.1|	0	Sec61 alpha 1 subunit [Acyrthosiphon pisum]
NL00663	gi|158285891|ref|XP_308512.4|	8.37e-121	AGAP007309-PA [Anopheles gambiae str. PEST]
NL00664	gi|110762781|ref|XP_393352.2|	3.45e-35	PREDICTED: similar to SC35 CG5442-PB, isoform B [Apis mellifera]
NL00665	gi|110762781|ref|XP_393352.2|	4.21e-35	PREDICTED: similar to SC35 CG5442-PB, isoform B [Apis mellifera]
NL00666	gi|189237255|ref|XP_972068.2|	0	PREDICTED: similar to AGAP003656-PA [Tribolium castaneum]
NL00667	gi|195376329|ref|XP_002046949.1|	1.6e-21	GJ13163 [Drosophila virilis]
NL00668	gi|270004913|gb|EFA01361.1|	8.22e-89	mitochondrial cytochrome c1 [Tribolium castaneum]
NL00669	gi|110756547|ref|XP_392361.3|	0	PREDICTED: similar to CG33519-PB isoform 1 [Apis mellifera]
NL00670	gi|91092874|ref|XP_966516.1|	1.85e-06	PREDICTED: similar to activating transcription factor isoform 1 [Tribolium castaneum]
NL00671	gi|157135601|ref|XP_001663505.1|	0	hypothetical protein AaeL_AAEL013367 [Aedes aegypti]
NL00672	gi|242023913|ref|XP_002432375.1|	3.07e-94	NEDD8-conjugating enzyme Ubc12, putative [Pediculus humanus corporis]
NL00673	gi|260833218|ref|XP_002611554.1|	1.14e-92	hypothetical protein BRAFLDRAFT_113516 [Branchiostoma floridae]
NL00674	gi|260833218|ref|XP_002611554.1|	3.25e-43	hypothetical protein BRAFLDRAFT_113516 [Branchiostoma floridae]
NL00675	gi|170035379|ref|XP_001845547.1|	6.07e-10	lipid storage droplets surface-binding protein 1 [Culex quinquefasciatus]
NL00676	gi|242012878|ref|XP_002427152.1|	4.55e-09	adipophilin/perilipin, putative [Pediculus humanus corporis]
NL00677	gi|170035379|ref|XP_001845547.1|	8.94e-10	lipid storage droplets surface-binding protein 1 [Culex quinquefasciatus]
NL00678	gi|170047501|ref|XP_001851257.1|	2.11e-09	pupal cuticle protein 78E [Culex quinquefasciatus]
NL00679	gi|91083837|ref|XP_973761.1|	4.55e-21	PREDICTED: similar to pupal cuticle protein 78E, putative [Tribolium castaneum]
NL00680	gi|242015836|ref|XP_002428553.1|	3.67e-60	translocon-associated protein subunit beta precursor, putative [Pediculus humanus corporis]
NL00681	gi|193603766|ref|XP_001948812.1|	1.61e-14	PREDICTED: similar to Zinc finger protein 271 (Zinc finger protein 7) (HZF7) (Zinc finger protein ZNFphex133) (Epstein-Barr virus-induced zinc finger protein) (ZNF-EB) (CT-ZFP48) (Zinc finger protein dp) (ZNF-dp) [Acyrthosiphon pisum]
NL00682	gi|242008144|ref|XP_002424872.1|	6.47e-96	conserved hypothetical protein [Pediculus humanus corporis]
NL00683	gi|193624774|ref|XP_001944677.1|	0	PREDICTED: similar to CG2467 CG2467-PA [Acyrthosiphon pisum]
NL00684	gi|114051866|ref|NP_001040134.1|	0	isocitrate dehydrogenase [Bombyx mori]
NL00685	gi|156891049|gb|ABU96701.1|	8.08e-37	transferrin [Rhodnius prolixus]
NL00686	gi|33518707|gb|AAQ20836.1|	4.5e-09	salivary protein MYS2 precursor [Rhodnius prolixus]
NL00687	gi|91082273|ref|XP_973593.1|	2.34e-67	PREDICTED: similar to conserved hypothetical protein [Tribolium castaneum]
NL00688	gi|242008014|ref|XP_002424808.1|	9.82e-119	malate dehydrogenase, putative [Pediculus humanus corporis]
NL00689	gi|193605889|ref|XP_001950874.1|	4.72e-103	PREDICTED: similar to AGAP006821-PA [Acyrthosiphon pisum]
NL00690	gi|193605889|ref|XP_001950874.1|	3.93e-165	PREDICTED: similar to AGAP006821-PA [Acyrthosiphon pisum]
NL00691	gi|193605889|ref|XP_001950874.1|	1.21e-72	PREDICTED: similar to AGAP006821-PA [Acyrthosiphon pisum]
NL00693	gi|110760422|ref|XP_001120798.1|	3.28e-41	PREDICTED: similar to CG7781-PA [Apis mellifera]
NL00694	gi|91078772|ref|XP_966771.1|	3.29e-106	PREDICTED: similar to mitochondrial import receptor subunit tom40 isoform 1 [Tribolium castaneum]
NL00695	gi|270016014|gb|EFA12462.1|	5.43e-133	hypothetical protein TcasGA2_TC010609 [Tribolium castaneum]
NL00696	gi|110756925|ref|XP_624308.2|	1.89e-159	PREDICTED: similar to Paxillin CG31794-PC, isoform C [Apis mellifera]
NL00697	gi|156347740|ref|XP_001621736.1|	1.06e-11	hypothetical protein NEMVEDRAFT_v1g143825 [Nematostella vectensis]
NL00698	gi|156373844|ref|XP_001629520.1|	7.95e-18	predicted protein [Nematostella vectensis]
NL00699	gi|156373844|ref|XP_001629520.1|	7.71e-19	predicted protein [Nematostella vectensis]
NL00700	gi|268571523|ref|XP_002641072.1|	7.58e-07	Hypothetical protein CBG22492 [Caenorhabditis briggsae]
NL00701	gi|91092024|ref|XP_966345.1|	1.53e-60	PREDICTED: similar to AGAP006937-PA isoform 1 [Tribolium castaneum]
NL00702	gi|242017040|ref|XP_002429001.1|	7.49e-65	phospholipid hydroperoxide glutathione peroxidase, putative [Pediculus humanus corporis]
NL00703	gi|83582514|emb|CAJ45481.1|	1.05e-78	legumain [Haemonchus contortus]
NL00704	gi|170317966|gb|ACB14344.1|	4.66e-54	juvenile hormone esterase [Nilaparvata lugens]
NL00705	gi|226437842|gb|ACO56332.1|	1.13e-94	putative gut cathepsin D-like aspartic protease [Callosobruchus maculatus]
NL00706	gi|170063951|ref|XP_001867326.1|	2.62e-109	lysosomal aspartic protease [Culex quinquefasciatus]
NL00707	gi|190702374|gb|ACE75267.1|	4.28e-25	hypothetical protein GFP_L5_0150 [Glyptapanteles flavicoxis]
NL00708	gi|190702374|gb|ACE75267.1|	2.95e-26	hypothetical protein GFP_L5_0150 [Glyptapanteles flavicoxis]
NL00709	gi|91080015|ref|XP_971793.1|	1.21e-137	PREDICTED: similar to zormin CG33484-PD [Tribolium castaneum]
NL00710	gi|242006334|ref|XP_002424006.1|	1.36e-64	vacuolar protein sorting-associated protein 72, putative [Pediculus humanus corporis]
NL00712	gi|225031002|gb|ACN79508.1|	2.11e-154	PFTAIRE-interacting protein factor 1 [Nilaparvata lugens]
NL00714	gi|156552511|ref|XP_001599980.1|	5.36e-13	PREDICTED: similar to cathepsin L-like proteinase [Nasonia vitripennis]
NL00715	gi|158284869|ref|XP_307940.4|	8.22e-18	AGAP002245-PA [Anopheles gambiae str. PEST]
NL00716	gi|242018065|ref|XP_002429502.1|	1.86e-77	conserved hypothetical protein [Pediculus humanus corporis]
NL00717	gi|157103470|ref|XP_001647996.1|	8.67e-62	trafficking protein particle complex subunit 6b [Aedes aegypti]
NL00718	gi|157103470|ref|XP_001647996.1|	2.75e-51	trafficking protein particle complex subunit 6b [Aedes aegypti]
NL00723	gi|40365371|gb|AAR85358.1|	0	angiotensin converting enzyme [Locusta migratoria]
NL00724	gi|66517199|ref|XP_624588.1|	4.7e-126	PREDICTED: similar to CG31860-PA [Apis mellifera]
NL00725	gi|91076070|ref|XP_967310.1|	7.24e-102	PREDICTED: similar to cation efflux protein/ zinc transporter [Tribolium castaneum]
NL00726	gi|158300081|ref|XP_320076.4|	1.22e-27	AGAP009281-PA [Anopheles gambiae str. PEST]
NL00727	gi|242009791|ref|XP_002425666.1|	4.67e-56	protein C20orf121, putative [Pediculus humanus corporis]
NL00728	gi|157103922|ref|XP_001648184.1|	1.31e-09	hypothetical protein AaeL_AAEL014194 [Aedes aegypti]
NL00729	gi|158302153|ref|XP_321767.4|	9.07e-16	AGAP001372-PA [Anopheles gambiae str. PEST]
NL00730	gi|156549214|ref|XP_001600552.1|	2.24e-12	PREDICTED: hypothetical protein [Nasonia vitripennis]
NL00731	gi|242012243|ref|XP_002426843.1|	2.44e-74	EIP28, putative [Pediculus humanus corporis]
NL00732	gi|242012243|ref|XP_002426843.1|	1.77e-57	EIP28, putative [Pediculus humanus corporis]
NL00733	gi|22535408|emb|CAC87118.1|	1.06e-56	cathepsin B-like protease [Nilaparvata lugens]
NL00734	gi|187103108|ref|NP_001119614.1|	1.21e-46	cathepsin B-1418 [Acyrthosiphon pisum]
NL00735	gi|121512030|gb|ABM55466.1|	5.23e-42	ribosomal protein L35 [Xenopsylla cheopis]
NL00736	gi|193699947|ref|XP_001950191.1|	1.91e-10	PREDICTED: hypothetical protein [Acyrthosiphon pisum]
NL00737	gi|208658337|gb|ACI30679.1|	3.25e-83	odorant-binding protein [Nilaparvata lugens]
NL00738	gi|208658337|gb|ACI30679.1|	4.56e-63	odorant-binding protein [Nilaparvata lugens]
NL00739	gi|193676221|ref|XP_001942938.1|	0	PREDICTED: similar to GA18350-PA [Acyrthosiphon pisum]
NL00740	gi|193676221|ref|XP_001942938.1|	4.92e-22	PREDICTED: similar to GA18350-PA [Acyrthosiphon pisum]
NL00742	gi|209489587|gb|ACI49299.1|	5.48e-72	cytochrome oxidase subunit II [Laodelphax striatellus]
NL00743	gi|158301492|ref|XP_321170.4|	2.37e-72	AGAP001894-PA [Anopheles gambiae str. PEST]
NL00744	gi|195108055|ref|XP_001998608.1|	2.89e-76	GI23546 [Drosophila mojavensis]
NL00745	gi|227976948|gb|ACP44066.1|	3.48e-84	2-cys peroxiredoxin [Bombus ignitus]
NL00746	gi|66509032|ref|XP_623527.1|	0	PREDICTED: similar to Proteasome 26S subunit subunit 4 ATPase CG5289-PA isoform 1 [Apis mellifera]
NL00747	gi|195052558|ref|XP_001993322.1|	1.94e-11	GH13743 [Drosophila grimshawi]
NL00748	gi|20386063|gb|AAM21563.1|AF448500_1	2.55e-121	glutathione S-transferase [Nilaparvata lugens]
NL00749	gi|201023359|ref|NP_001128421.1|	0	glutamine:fructose-6-phosphate aminotransferase 1 [Apis mellifera]
NL00750	gi|193636528|ref|XP_001947537.1|	8.83e-46	PREDICTED: similar to soldier-specific protein-1 [Acyrthosiphon pisum]
NL00751	gi|48098562|ref|XP_394104.1|	5.96e-145	PREDICTED: similar to Dipeptidase B CG9285-PA, isoform A [Apis mellifera]
NL00753	gi|91090240|ref|XP_976266.1|	1.55e-13	PREDICTED: hypothetical protein [Tribolium castaneum]
NL00754	gi|195117722|ref|XP_002003396.1|	9.49e-63	GI17890 [Drosophila mojavensis]
NL00755	gi|156541996|ref|XP_001600168.1|	3.55e-36	PREDICTED: similar to p23-like protein [Nasonia vitripennis]
NL00756	gi|47940377|gb|AAH71414.1|	0	Zgc:55461 [Danio rerio]
NL00757	gi|195436993|ref|XP_002066429.1|	1.06e-32	GK18100 [Drosophila willistoni]
NL00758	gi|195436993|ref|XP_002066429.1|	2.77e-28	GK18100 [Drosophila willistoni]
NL00759	gi|195449892|ref|XP_002072272.1|	4.79e-81	GK22419 [Drosophila willistoni]
NL00760	gi|195449892|ref|XP_002072272.1|	4.03e-81	GK22419 [Drosophila willistoni]
NL00761	gi|195449892|ref|XP_002072272.1|	1.01e-127	GK22419 [Drosophila willistoni]
NL00762	gi|157137608|ref|XP_001664028.1|	7.01e-27	diazepam binding inhibitor, putative [Aedes aegypti]
NL00763	gi|156541080|ref|XP_001600181.1|	2.01e-08	PREDICTED: similar to GA20959-PA [Nasonia vitripennis]
NL00764	gi|91078746|ref|XP_967966.1|	1.49e-144	PREDICTED: similar to GA20103-PA [Tribolium castaneum]
NL00765	gi|193587410|ref|XP_001947666.1|	7.8e-63	PREDICTED: similar to AGAP007665-PA [Acyrthosiphon pisum]
NL00767	gi|67083917|gb|AAY66893.1|	1.53e-62	SCF ubiquitin ligase complex [Ixodes scapularis]
NL00768	gi|67083917|gb|AAY66893.1|	1.27e-75	SCF ubiquitin ligase complex [Ixodes scapularis]
NL00769	gi|110759783|ref|XP_395212.3|	0	PREDICTED: similar to Spectrin beta chain [Apis mellifera]
NL00770	gi|193704761|ref|XP_001947608.1|	0	PREDICTED: similar to estradiol 17 beta-dehydrogenase [Acyrthosiphon pisum]
NL00771	gi|242022615|ref|XP_002431735.1|	2.14e-161	dendritic cell protein, putative [Pediculus humanus corporis]
NL00772	gi|156547735|ref|XP_001605466.1|	0	PREDICTED: similar to vacuolar ATP synthase subunit h [Nasonia vitripennis]
NL00773	gi|215254082|gb|ACJ64053.1|	8.6e-68	putative chemosensory protein CSP6 [Nilaparvata lugens]
NL00774	gi|170034635|ref|XP_001845179.1|	1.79e-108	cytosol aminopeptidase [Culex quinquefasciatus]
NL00775	gi|158257688|dbj|BAF84817.1|	1.64e-53	unnamed protein product [Homo sapiens]
NL00776	gi|91077504|ref|XP_966852.1|	9.35e-71	PREDICTED: similar to saposin isoform 1 [Tribolium castaneum]
NL00777	gi|156550807|ref|XP_001600649.1|	7.1e-117	PREDICTED: similar to eukaryotic translation initiation factor 4 gamma, 2 [Nasonia vitripennis]
NL00778	gi|91083827|ref|XP_976102.1|	9.87e-87	PREDICTED: similar to growth hormone-inducible transmembrane protein isoform 2 [Tribolium castaneum]
NL00779	gi|195456249|ref|XP_002075057.1|	3.18e-43	GK23458 [Drosophila willistoni]
NL00780	gi|195443581|ref|XP_002069482.1|	3.66e-25	GK22268 [Drosophila willistoni]
NL00781	gi|240848699|ref|NP_001155712.1|	3.71e-77	hypothetical protein LOC100166530 [Acyrthosiphon pisum]
NL00782	gi|91083583|ref|XP_968366.1|	0	PREDICTED: similar to adenosylhomocysteinase [Tribolium castaneum]
NL00783	gi|110756656|ref|XP_001121222.1|	3.83e-165	PREDICTED: similar to Arginine methyltransferase 1 CG6554-PA [Apis mellifera]
NL00784	gi|239790499|dbj|BAH71807.1|	1e-43	ACYPI005577 [Acyrthosiphon pisum]
NL00785	gi|193624886|ref|XP_001947983.1|	3.94e-45	PREDICTED: similar to conserved hypothetical protein isoform 1 [Acyrthosiphon pisum]
NL00786	gi|239790499|dbj|BAH71807.1|	4.5e-44	ACYPI005577 [Acyrthosiphon pisum]
NL00787	gi|239790499|dbj|BAH71807.1|	2.94e-21	ACYPI005577 [Acyrthosiphon pisum]
NL00788	gi|116007798|ref|NP_001036597.1|	4.29e-108	CG3689, isoform C [Drosophila melanogaster]
NL00789	gi|242009437|ref|XP_002425492.1|	2.49e-56	40S ribosomal protein S12, putative [Pediculus humanus corporis]
NL00790	gi|49036806|gb|AAT48984.1|	4.74e-86	cathepsin B-like proteinase [Triatoma sordida]
NL00791	gi|193603376|ref|XP_001948080.1|	0	PREDICTED: similar to CG5525 CG5525-PA [Acyrthosiphon pisum]
NL00794	gi|156537646|ref|XP_001607837.1|	1.34e-125	PREDICTED: similar to sodium-dependent phosphate transporter [Nasonia vitripennis]
NL00795	gi|156544556|ref|XP_001600276.1|	2.83e-51	PREDICTED: similar to apolipoprotein D, putative [Nasonia vitripennis]
NL00796	gi|91084741|ref|XP_971031.1|	4.87e-76	PREDICTED: similar to apolipoprotein D [Tribolium castaneum]
NL00797	gi|193716269|ref|XP_001945413.1|	2.86e-26	PREDICTED: similar to Endocuticle structural glycoprotein SgAbd-9 [Acyrthosiphon pisum]
NL00798	gi|158289891|ref|XP_311518.4|	0	AGAP010429-PA [Anopheles gambiae str. PEST]
NL00799	gi|158289891|ref|XP_311518.4|	0	AGAP010429-PA [Anopheles gambiae str. PEST]
NL00800	gi|145508253|ref|XP_001440076.1|	1.28e-16	hypothetical protein [Paramecium tetraurelia strain d4-2]
NL00801	gi|110756772|ref|XP_001121636.1|	0	PREDICTED: similar to peanut CG8705-PA, isoform A [Apis mellifera]
NL00802	gi|193634236|ref|XP_001944681.1|	4.59e-178	PREDICTED: similar to innexin [Acyrthosiphon pisum]
NL00803	gi|156545320|ref|XP_001605650.1|	0	PREDICTED: similar to chromodomain helicase DNA binding protein [Nasonia vitripennis]
NL00804	gi|242023690|ref|XP_002432264.1|	1.54e-115	Chromodomain helicase-DNA-binding protein, putative [Pediculus humanus corporis]
NL00805	gi|157128068|ref|XP_001661299.1|	0	vacuolar ATP synthase subunit ac39 [Aedes aegypti]
NL00806	gi|66548758|ref|XP_393438.2|	9.84e-34	PREDICTED: similar to Vacuolar ATP synthase subunit d 1 (V-ATPase d subunit 1) (Vacuolar proton pump d subunit 1) (V-ATPase 39 kDa subunit 1) [Apis mellifera]
NL00807	gi|260833414|ref|XP_002611652.1|	9.08e-14	hypothetical protein BRAFLDRAFT_63672 [Branchiostoma floridae]
NL00809	gi|91078850|ref|XP_971848.1|	3.94e-136	PREDICTED: similar to tan CG12120-PA [Tribolium castaneum]
NL00810	gi|193647951|ref|XP_001943223.1|	4.61e-99	PREDICTED: similar to eukaryotic translation initiation factor 2 subunit 2 [Acyrthosiphon pisum]
NL00811	gi|219911525|emb|CAX11688.1|	0	pelota protein [Nilaparvata lugens]
NL00812	gi|91095037|ref|XP_975975.1|	1.96e-16	PREDICTED: similar to poly A binding protein isoform 4 [Tribolium castaneum]
NL00815	gi|91078994|ref|XP_974658.1|	2.16e-32	PREDICTED: similar to AGAP012587-PA [Tribolium castaneum]
NL00816	gi|242018020|ref|XP_002429481.1|	3.81e-121	chitin binding peritrophin-A, putative [Pediculus humanus corporis]
NL00817	gi|242018020|ref|XP_002429481.1|	1.04e-77	chitin binding peritrophin-A, putative [Pediculus humanus corporis]
NL00818	gi|242012069|ref|XP_002426763.1|	7.55e-87	SUMO-1-conjugating enzyme UBC9, putative [Pediculus humanus corporis]
NL00819	gi|157361535|gb|ABV44725.1|	3.94e-13	9.2 kDa midgut protein [Phlebotomus papatasi]
NL00820	gi|66525117|ref|XP_625185.1|	6.08e-34	PREDICTED: similar to Prefoldin subunit 6 (Protein Ke2) [Apis mellifera]
NL00822	gi|260207825|emb|CAY61860.1|	3.99e-06	hypothetical protein [Tityus discrepans]
NL00823	gi|91080859|ref|XP_976120.1|	8.96e-24	PREDICTED: similar to lipid storage droplets surface-binding protein 1 isoform 2 [Tribolium castaneum]
NL00824	gi|28189917|dbj|BAC56573.1|	2.87e-80	similar to polyubiquitin [Bos taurus]
NL00825	gi|242007062|ref|XP_002424361.1|	0	NADH kinase, putative [Pediculus humanus corporis]
NL00826	gi|114629259|ref|XP_521410.2|	3.07e-19	PREDICTED: hypothetical protein [Pan troglodytes]
NL00827	gi|157123148|ref|XP_001660031.1|	5.68e-159	hexokinase [Aedes aegypti]
NL00828	gi|157123148|ref|XP_001660031.1|	2.66e-153	hexokinase [Aedes aegypti]
NL00829	gi|66534191|ref|XP_624580.1|	0	PREDICTED: similar to Chromatin assembly factor 1 subunit CG4236-PA [Apis mellifera]
NL00830	gi|193657508|ref|XP_001950614.1|	3.37e-149	PREDICTED: similar to AGAP001336-PA [Acyrthosiphon pisum]
NL00831	gi|170049732|ref|XP_001858177.1|	4.21e-32	alkaline nuclease [Culex quinquefasciatus]
NL00832	gi|170049732|ref|XP_001858177.1|	9.53e-67	alkaline nuclease [Culex quinquefasciatus]
NL00833	gi|270008657|gb|EFA05105.1|	1.6e-80	hypothetical protein TcasGA2_TC015205 [Tribolium castaneum]
NL00834	gi|156552629|ref|XP_001600029.1|	1.11e-21	PREDICTED: similar to nucleolar phosphoprotein [Nasonia vitripennis]
NL00835	gi|195390626|ref|XP_002053969.1|	4.11e-20	GJ23050 [Drosophila virilis]
NL00836	gi|240849025|ref|NP_001155653.1|	1.66e-16	hypothetical protein LOC100165188 [Acyrthosiphon pisum]
NL00837	gi|240849025|ref|NP_001155653.1|	7.78e-21	hypothetical protein LOC100165188 [Acyrthosiphon pisum]
NL00838	gi|238814342|ref|NP_001154932.1|	1.33e-62	cyclin B [Nasonia vitripennis]
NL00839	gi|157137897|ref|XP_001664066.1|	4.69e-66	leucine-rich transmembrane protein [Aedes aegypti]
NL00840	gi|193636528|ref|XP_001947537.1|	1.26e-62	PREDICTED: similar to soldier-specific protein-1 [Acyrthosiphon pisum]
NL00841	gi|66536893|ref|XP_623743.1|	0	PREDICTED: similar to Rpt1 CG1341-PA [Apis mellifera]
NL00842	gi|110755909|ref|XP_001120871.1|	0	PREDICTED: similar to Tequila CG4821-PA, isoform A [Apis mellifera]
NL00843	gi|66559229|ref|XP_395275.2|	2.36e-78	PREDICTED: similar to sluggish A CG1417-PA, isoform A [Apis mellifera]
NL00844	gi|54792418|emb|CAH65683.1|	0	NADH-quinone oxidoreductase [Nilaparvata lugens]
NL00845	gi|149689182|gb|ABR27956.1|	5.4e-26	ribosomal protein P2 [Triatoma infestans]
NL00846	gi|198457955|ref|XP_001360850.2|	4.06e-27	GA15602 [Drosophila pseudoobscura pseudoobscura]
NL00847	gi|156540261|ref|XP_001599831.1|	3.58e-47	PREDICTED: similar to ENSANGP00000031644 [Nasonia vitripennis]
NL00848	gi|91077188|ref|XP_972702.1|	2.24e-30	PREDICTED: similar to CG33205 CG33205-PH [Tribolium castaneum]
NL00849	gi|242022277|ref|XP_002431567.1|	5.19e-10	hypothetical protein Phum_PHUM536420 [Pediculus humanus corporis]
NL00850	gi|242022277|ref|XP_002431567.1|	4.16e-10	hypothetical protein Phum_PHUM536420 [Pediculus humanus corporis]
NL00851	gi|110758259|ref|XP_623576.2|	1.52e-140	PREDICTED: similar to CG14516-PA, isoform A, partial [Apis mellifera]
NL00852	gi|156540073|ref|XP_001600219.1|	0	PREDICTED: similar to pyruvate carboxylase [Nasonia vitripennis]
NL00853	gi|241896891|ref|NP_001155916.1|	2.63e-114	L-3-hydroxyacyl-Coenzyme A dehydrogenase [Acyrthosiphon pisum]
NL00854	gi|241659421|emb|CAZ65617.1|	0	cytochrome P450 [Nilaparvata lugens]
NL00855	gi|156552623|ref|XP_001600350.1|	8.86e-102	PREDICTED: similar to double-stranded RNA-binding protein zn72d [Nasonia vitripennis]
NL00856	gi|270002141|gb|EEZ98588.1|	1.88e-30	hypothetical protein TcasGA2_TC001103 [Tribolium castaneum]
NL00857	gi|156537626|ref|XP_001607783.1|	0	PREDICTED: similar to eukaryotic translation initiation factor 2 gamma [Nasonia vitripennis]
NL00858	gi|111572533|gb|ABH10623.1|	5.07e-42	selenium-dependent glutathione peroxidase [Unio tumidus]
NL00859	gi|222446330|dbj|BAH20875.1|	1.75e-08	apolipophorin-III precursor [Lethocerus deyrollei]
NL00860	gi|270014675|gb|EFA11123.1|	0	hypothetical protein TcasGA2_TC004723 [Tribolium castaneum]
NL00861	gi|156537243|ref|XP_001605359.1|	2.41e-154	PREDICTED: similar to protein disulfide isomerase [Nasonia vitripennis]
NL00862	gi|242022482|ref|XP_002431669.1|	6.94e-52	conserved hypothetical protein [Pediculus humanus corporis]
NL00863	gi|91090210|ref|XP_967762.1|	2.63e-100	PREDICTED: similar to glucosyl/glucuronosyl transferases [Tribolium castaneum]
NL00864	gi|242024934|ref|XP_002432881.1|	0	150 kDa oxygen-regulated protein precursor, putative [Pediculus humanus corporis]
NL00865	gi|242024934|ref|XP_002432881.1|	1.07e-11	150 kDa oxygen-regulated protein precursor, putative [Pediculus humanus corporis]
NL00866	gi|91080263|ref|XP_973490.1|	7.27e-18	PREDICTED: similar to AGAP001827-PA [Tribolium castaneum]
NL00867	gi|110758780|ref|XP_001121946.1|	3.76e-25	PREDICTED: similar to CG31211-PA, isoform A [Apis mellifera]
NL00868	gi|91080893|ref|XP_973325.1|	0	PREDICTED: similar to AGAP004824-PA [Tribolium castaneum]
NL00869	gi|22758848|gb|AAN05584.1|	9.8e-49	ribosomal protein L30 [Argopecten irradians]
NL00871	gi|270007469|gb|EFA03917.1|	1.76e-61	hypothetical protein TcasGA2_TC014051 [Tribolium castaneum]
NL00872	gi|90819982|gb|ABD98749.1|	4.76e-63	putative ATP synthase oligomycin sensitivity conferral protein [Graphocephala atropunctata]
NL00873	gi|156541126|ref|XP_001601669.1|	3.72e-164	PREDICTED: similar to ribophorin ii [Nasonia vitripennis]
NL00874	gi|157119860|ref|XP_001659542.1|	7.28e-09	hypothetical protein AaeL_AAEL001511 [Aedes aegypti]
NL00875	gi|157119860|ref|XP_001659542.1|	1.59e-08	hypothetical protein AaeL_AAEL001511 [Aedes aegypti]
NL00876	gi|91079178|ref|XP_966498.1|	2.52e-54	PREDICTED: similar to VAMP-associated protein, putative [Tribolium castaneum]
NL00877	gi|156547385|ref|XP_001603887.1|	2.39e-105	PREDICTED: similar to ENSANGP00000021034 [Nasonia vitripennis]
NL00878	gi|242017714|ref|XP_002429332.1|	7.05e-79	multiple inositol polyphosphate phosphatase 1 precursor, putative [Pediculus humanus corporis]
NL00879	gi|91087961|ref|XP_972932.1|	1.52e-20	PREDICTED: similar to multiple inositol polyphosphate phosphatase [Tribolium castaneum]
NL00881	gi|193608383|ref|XP_001943271.1|	3.04e-71	PREDICTED: similar to AGAP007667-PA [Acyrthosiphon pisum]
NL00882	gi|193709213|ref|XP_001943582.1|	7.83e-173	PREDICTED: similar to sucrase [Acyrthosiphon pisum]
NL00883	gi|156544702|ref|XP_001605490.1|	4.01e-154	PREDICTED: similar to chaperone protein dnaj [Nasonia vitripennis]
NL00884	gi|156544702|ref|XP_001605490.1|	2.1e-151	PREDICTED: similar to chaperone protein dnaj [Nasonia vitripennis]
NL00885	gi|71996485|ref|NP_001022969.1|	8.7e-07	U2AF splicing factor family member (uaf-1) [Caenorhabditis elegans]
NL00886	gi|66560172|ref|XP_392660.2|	0	PREDICTED: similar to T-complex protein 1 subunit alpha (TCP-1-alpha) (CCT-alpha) isoform 1 [Apis mellifera]
NL00887	gi|110760290|ref|XP_393687.3|	4.22e-108	PREDICTED: similar to CG30084-PC, isoform C [Apis mellifera]
NL00888	gi|193697839|ref|XP_001946737.1|	3.02e-47	PREDICTED: similar to CG5174 CG5174-PA [Acyrthosiphon pisum]
NL00889	gi|239799189|dbj|BAH70527.1|	7.92e-40	ACYPI005467 [Acyrthosiphon pisum]
NL00890	gi|193697839|ref|XP_001946737.1|	2.1e-50	PREDICTED: similar to CG5174 CG5174-PA [Acyrthosiphon pisum]
NL00891	gi|121511992|gb|ABM55447.1|	5.95e-26	ribosome-associated membrane protein [Xenopsylla cheopis]
NL00892	gi|156551916|ref|XP_001607057.1|	7.37e-114	PREDICTED: similar to putative rab11 [Nasonia vitripennis]
NL00893	gi|91088235|ref|XP_973797.1|	0	PREDICTED: similar to NADH-ubiquinone oxidoreductase 75 kDa subunit, mitochondrial precursor (Complex I-75kD) (CI-75kD) [Tribolium castaneum]
NL00894	gi|270010064|gb|EFA06512.1|	1.97e-25	hypothetical protein TcasGA2_TC009413 [Tribolium castaneum]
NL00895	gi|242015163|ref|XP_002428243.1|	1.04e-53	Basigin precursor, putative [Pediculus humanus corporis]
NL00896	gi|66524947|ref|XP_624787.1|	3.73e-29	PREDICTED: similar to CG1268-PA [Apis mellifera]
NL00897	gi|156543140|ref|XP_001607772.1|	2.04e-171	PREDICTED: similar to phosphoribosylaminoimidazole carboxylase [Nasonia vitripennis]
NL00898	gi|156542552|ref|XP_001599332.1|	0	PREDICTED: similar to metalloendopeptidase [Nasonia vitripennis]
NL00899	gi|194882267|ref|XP_001975234.1|	7.05e-99	GG20672 [Drosophila erecta]
NL00900	gi|170033062|ref|XP_001844398.1|	1.04e-45	AMP dependent coa ligase [Culex quinquefasciatus]
NL00901	gi|193688096|ref|XP_001948363.1|	4.18e-142	PREDICTED: similar to AMP dependent coa ligase [Acyrthosiphon pisum]
NL00902	gi|156553191|ref|XP_001599811.1|	1.63e-11	PREDICTED: hypothetical protein [Nasonia vitripennis]
NL00904	gi|91079883|ref|XP_967733.1|	1.13e-124	PREDICTED: similar to ubiquitin carboxyl-terminal hydrolase isozyme L5 [Tribolium castaneum]
NL00905	gi|224045961|ref|XP_002190857.1|	1.14e-07	PREDICTED: Sec61 beta subunit [Taeniopygia guttata]
NL00906	gi|156540298|ref|XP_001599008.1|	1.31e-23	PREDICTED: similar to Sec61 protein translocation complex beta subunit [Nasonia vitripennis]
NL00907	gi|195388612|ref|XP_002052973.1|	3.02e-18	GJ23589 [Drosophila virilis]
NL00908	gi|269146718|gb|ACZ28305.1|	4.05e-22	ATPase coupling factor 6 [Simulium nigrimanum]
NL00909	gi|66499125|ref|XP_395070.2|	9.7e-144	PREDICTED: similar to CG32133-PA [Apis mellifera]
NL00910	gi|240849314|ref|NP_001155507.1|	1.08e-18	hypothetical protein LOC100161884 [Acyrthosiphon pisum]
NL00911	gi|240849314|ref|NP_001155507.1|	3.14e-29	hypothetical protein LOC100161884 [Acyrthosiphon pisum]
NL00912	gi|189240389|ref|XP_001807045.1|	6.79e-32	PREDICTED: similar to mitochondrial acyl carrier protein 1 CG9160-PB isoform 1 [Tribolium castaneum]
NL00913	gi|91089207|ref|XP_967013.1|	8.01e-36	PREDICTED: similar to mitochondrial acyl carrier protein 1 CG9160-PB [Tribolium castaneum]
NL00914	gi|193718365|ref|XP_001952392.1|	0	PREDICTED: similar to pyrroline-5-carboxylate dehydrogenase [Acyrthosiphon pisum]
NL00916	gi|189239912|ref|XP_971042.2|	9.71e-103	PREDICTED: similar to CG6972 CG6972-PA [Tribolium castaneum]
NL00917	gi|193589562|ref|XP_001946130.1|	2.81e-134	PREDICTED: similar to CG6972 CG6972-PA [Acyrthosiphon pisum]
NL00918	gi|193627503|ref|XP_001944803.1|	1.19e-172	PREDICTED: similar to CG9572 CG9572-PA [Acyrthosiphon pisum]
NL00919	gi|110759469|ref|XP_624614.2|	3.28e-55	PREDICTED: similar to enhancer of zeste 2 isoform a [Apis mellifera]
NL00920	gi|91088561|ref|XP_972897.1|	2.18e-88	PREDICTED: similar to AGAP009788-PA [Tribolium castaneum]
NL00921	gi|66531723|ref|XP_623703.1|	3e-111	PREDICTED: similar to CG14209-PD, isoform D isoform 1 [Apis mellifera]
NL00922	gi|156551295|ref|XP_001601373.1|	0	PREDICTED: similar to ENSANGP00000014815 [Nasonia vitripennis]
NL00923	gi|242010925|ref|XP_002426208.1|	1.98e-27	Ves G 1 allergen precursor, putative [Pediculus humanus corporis]
NL00924	gi|156550125|ref|XP_001605911.1|	3.67e-38	PREDICTED: similar to lipase [Nasonia vitripennis]
NL00925	gi|242018859|ref|XP_002429888.1|	1.5e-126	translocation-associated membrane protein, putative [Pediculus humanus corporis]
NL00926	gi|240266568|ref|YP_002970939.1|	4.27e-70	cytochrome b [Lycorma delicatula]
NL00928	gi|158295182|ref|XP_316061.3|	0	AGAP006023-PA [Anopheles gambiae str. PEST]
NL00929	gi|112982721|ref|NP_001037117.1|	7.26e-47	zinc finger protein [Bombyx mori]
NL00930	gi|149689146|gb|ABR27925.1|	1.42e-60	60S ribosomal protein L26 [Triatoma infestans]
NL00931	gi|242005923|ref|XP_002423809.1|	2.76e-87	GTP-binding nuclear protein RAN1, putative [Pediculus humanus corporis]
NL00932	gi|91094381|ref|XP_971000.1|	9.49e-20	PREDICTED: similar to ribosomal protein S28e [Tribolium castaneum]
NL00933	gi|91086675|ref|XP_968460.1|	0	PREDICTED: similar to seryl-tRNA synthetase [Tribolium castaneum]
NL00934	gi|193697629|ref|XP_001945803.1|	7.7e-164	PREDICTED: similar to CG17259 CG17259-PA [Acyrthosiphon pisum]
NL00935	gi|91087131|ref|XP_975238.1|	0	PREDICTED: similar to trifunctional enzyme beta subunit (tp-beta) [Tribolium castaneum]
NL00936	gi|242008650|ref|XP_002425115.1|	3.32e-31	conserved hypothetical protein [Pediculus humanus corporis]
NL00937	gi|156538122|ref|XP_001608237.1|	9.59e-12	PREDICTED: similar to CG14482-PA [Nasonia vitripennis]
NL00938	gi|156538122|ref|XP_001608237.1|	9.56e-12	PREDICTED: similar to CG14482-PA [Nasonia vitripennis]
NL00939	gi|270289851|ref|ZP_06196077.1|	1.63e-10	predicted protein [Pediococcus acidilactici 7_4]
NL00941	gi|91089189|ref|XP_974407.1|	3.38e-175	PREDICTED: similar to gamma glutamyl transpeptidase [Tribolium castaneum]
NL00942	gi|91089713|ref|XP_974951.1|	0	PREDICTED: similar to ubiquitin specific protease 7 [Tribolium castaneum]
NL00945	gi|156550731|ref|XP_001606005.1|	1.67e-17	PREDICTED: similar to peroxisome proliferator-activated receptor binding protein [Nasonia vitripennis]
NL00946	gi|208657834|gb|ACI30205.1|	3.82e-06	Kazal domain-containing peptide [Anopheles darlingi]
NL00947	gi|193603540|ref|XP_001948479.1|	8.11e-148	PREDICTED: similar to yellow-e [Acyrthosiphon pisum]
NL00948	gi|263173412|gb|ACY69935.1|	3.84e-51	mitochondrial F1F0-ATP synthase subunit delta/ATP16 [Cimex lectularius]
NL00949	gi|270004618|gb|EFA01066.1|	9.58e-149	hypothetical protein TcasGA2_TC003984 [Tribolium castaneum]
NL00950	gi|91087635|ref|XP_973117.1|	8.22e-117	PREDICTED: similar to proteasome zeta subunit [Tribolium castaneum]
NL00951	gi|91085015|ref|XP_973533.1|	4.81e-138	PREDICTED: similar to malate dehydrogenase [Tribolium castaneum]
NL00952	gi|91092686|ref|XP_971550.1|	1.08e-13	PREDICTED: similar to ATPase inhibitor-like protein [Tribolium castaneum]
NL00956	gi|156546764|ref|XP_001605464.1|	5.43e-14	PREDICTED: similar to Heterogeneous nuclear ribonucleoprotein K [Nasonia vitripennis]
NL00957	gi|156546764|ref|XP_001605464.1|	3.3e-18	PREDICTED: similar to Heterogeneous nuclear ribonucleoprotein K [Nasonia vitripennis]
NL00959	gi|91078536|ref|XP_970577.1|	2.95e-79	PREDICTED: similar to ganglioside-induced differentiation-associated-protein 1 [Tribolium castaneum]
NL00960	gi|189178726|emb|CAQ57675.1|	0	cytochrome P450 [Nilaparvata lugens]
NL00961	gi|156545752|ref|XP_001605411.1|	2.32e-83	PREDICTED: similar to arginine/serine-rich splicing factor [Nasonia vitripennis]
NL00962	gi|156545752|ref|XP_001605411.1|	2.47e-83	PREDICTED: similar to arginine/serine-rich splicing factor [Nasonia vitripennis]
NL00963	gi|193648093|ref|XP_001948862.1|	4.42e-117	PREDICTED: similar to Putative phospholipase B-like 2 precursor (Lamina ancestor homolog 2) (LAMA-like protein 2) (76 kDa protein) (p76) (66.3 kDa protein) [Acyrthosiphon pisum]
NL00964	gi|66499807|ref|XP_624501.1|	7.21e-66	PREDICTED: similar to CG6781-PA [Apis mellifera]
NL00965	gi|66519149|ref|XP_396781.2|	4.09e-92	PREDICTED: similar to CG6650-PA [Apis mellifera]
NL00966	gi|156552365|ref|XP_001602267.1|	6.25e-66	PREDICTED: hypothetical protein [Nasonia vitripennis]
NL00967	gi|242012949|ref|XP_002427186.1|	1.49e-114	Annexin-B10, putative [Pediculus humanus corporis]
NL00968	gi|270013391|gb|EFA09839.1|	1.97e-15	hypothetical protein TcasGA2_TC011986 [Tribolium castaneum]
NL00969	gi|270011109|gb|EFA07557.1|	2.93e-30	serine protease P135 [Tribolium castaneum]
NL00970	gi|66563290|ref|XP_392814.2|	0	PREDICTED: similar to T-complex protein 1 subunit gamma (TCP-1-gamma) (CCT-gamma) [Apis mellifera]
NL00971	gi|242022848|ref|XP_002431850.1|	1.06e-96	conserved hypothetical protein [Pediculus humanus corporis]
NL00972	gi|193598955|ref|XP_001945648.1|	4.9e-34	PREDICTED: similar to cuticular protein [Acyrthosiphon pisum]
NL00973	gi|170580839|ref|XP_001895429.1|	1.27e-14	hypothetical protein Bm1_19870 [Brugia malayi]
NL00974	gi|90820004|gb|ABD98759.1|	1.22e-35	ribosomal protein L37Ae-like protein [Graphocephala atropunctata]
NL00975	gi|242016878|ref|XP_002428923.1|	2.36e-65	conserved hypothetical protein [Pediculus humanus corporis]
NL00976	gi|158294856|ref|XP_315857.4|	2.33e-118	AGAP005832-PB [Anopheles gambiae str. PEST]
NL00977	gi|189242134|ref|XP_968235.2|	7.47e-118	PREDICTED: similar to aspartyl/asparaginyl beta-hydroxylase [Tribolium castaneum]
NL00978	gi|110751312|ref|XP_392943.3|	8.29e-140	PREDICTED: similar to protein phosphatase 1, catalytic subunit, gamma isoform isoform 1 [Apis mellifera]
NL00979	gi|110751312|ref|XP_392943.3|	8.56e-144	PREDICTED: similar to protein phosphatase 1, catalytic subunit, gamma isoform isoform 1 [Apis mellifera]
NL00980	gi|242006712|ref|XP_002424191.1|	0	Sarcalumenin precursor, putative [Pediculus humanus corporis]
NL00981	gi|110768131|ref|XP_001121361.1|	6.55e-45	PREDICTED: similar to CG8108-PB, isoform B, partial [Apis mellifera]
NL00983	gi|91089717|ref|XP_974970.1|	1.69e-145	PREDICTED: similar to bicaudal-c [Tribolium castaneum]
NL00984	gi|195161244|ref|XP_002021478.1|	1.7e-07	GL26532 [Drosophila persimilis]
NL00985	gi|91081319|ref|XP_969902.1|	0	PREDICTED: similar to AGAP005894-PA [Tribolium castaneum]
NL00986	gi|195155698|ref|XP_002018738.1|	1.12e-96	GL25960 [Drosophila persimilis]
NL00987	gi|195438313|ref|XP_002067081.1|	3.22e-55	GK24210 [Drosophila willistoni]
NL00988	gi|195155698|ref|XP_002018738.1|	5.63e-108	GL25960 [Drosophila persimilis]
NL00989	gi|193683662|ref|XP_001944492.1|	1.24e-115	PREDICTED: similar to peroxidase [Acyrthosiphon pisum]
NL00991	gi|91080173|ref|XP_970371.1|	4.7e-19	PREDICTED: similar to ubiquinol-cytochrome C reductase complex [Tribolium castaneum]
NL00992	gi|110767982|ref|XP_624411.2|	1.76e-84	PREDICTED: similar to Heterogeneous nuclear ribonucleoprotein at 87F CG12749-PB, isoform B [Apis mellifera]
NL00994	gi|156549026|ref|XP_001607355.1|	2.63e-77	PREDICTED: similar to mammalian A1, A2 /B1 hnRNP homologue [Nasonia vitripennis]
NL00995	gi|157127426|ref|XP_001654974.1|	8.53e-55	hypothetical protein AaeL_AAEL002198 [Aedes aegypti]
NL00996	gi|157127426|ref|XP_001654974.1|	8.47e-55	hypothetical protein AaeL_AAEL002198 [Aedes aegypti]
NL00997	gi|157103577|ref|XP_001648039.1|	3.63e-62	hypothetical protein AaeL_AAEL014107 [Aedes aegypti]
NL00998	gi|91082425|ref|XP_970378.1|	2.21e-80	PREDICTED: similar to RAB18, member RAS oncogene family [Tribolium castaneum]
NL00999	gi|66513469|ref|XP_394436.2|	0	PREDICTED: similar to Myosin 61F CG9155-PB, isoform B isoform 1 [Apis mellifera]
NL01000	gi|242017134|ref|XP_002429047.1|	0	sodium-potassium-chloride cotransporter, putative [Pediculus humanus corporis]
NL01001	gi|156543160|ref|XP_001605895.1|	3.94e-105	PREDICTED: similar to ENSANGP00000010689 [Nasonia vitripennis]
NL01002	gi|198474482|ref|XP_001356709.2|	7.01e-51	GA21363 [Drosophila pseudoobscura pseudoobscura]
NL01005	gi|42397986|gb|AAS13459.1|	4.21e-35	putative reverse transcriptase [Drosophila simulans]
NL01006	gi|193631855|ref|XP_001943763.1|	5.8e-33	PREDICTED: similar to endonuclease and reverse transcriptase-like protein [Acyrthosiphon pisum]
NL01007	gi|193693074|ref|XP_001947960.1|	1.4e-36	PREDICTED: similar to polyprotein [Acyrthosiphon pisum]
NL01008	gi|189239889|ref|XP_969643.2|	3.18e-151	PREDICTED: similar to GA15301-PA [Tribolium castaneum]
NL01009	gi|90820038|gb|ABD98776.1|	6.49e-48	putative small heat shock protein [Graphocephala atropunctata]
NL01010	gi|156547500|ref|XP_001600229.1|	0	PREDICTED: similar to phosphatase [Nasonia vitripennis]
NL01011	gi|46561758|gb|AAT01084.1|	2.36e-116	putative vacuolar ATP synthase subunit D [Homalodisca vitripennis]
NL01012	gi|110760335|ref|XP_391835.3|	7.08e-61	PREDICTED: similar to CG10277-PA, isoform A [Apis mellifera]
NL01013	gi|209152556|gb|ACI33118.1|	2.02e-55	Dihydrodipicolinate synthase-like, mitochondrial precursor [Salmo salar]
NL01014	gi|170317966|gb|ACB14344.1|	1.02e-35	juvenile hormone esterase [Nilaparvata lugens]
NL01015	gi|170317966|gb|ACB14344.1|	6.86e-73	juvenile hormone esterase [Nilaparvata lugens]
NL01016	gi|6752915|gb|AAF27937.1|	3.52e-35	cytochrome oxidase 1 [Nilaparvata lugens]
NL01017	gi|223951437|gb|ACN29683.1|	0	alakaline phosphatase 2 [Nilaparvata lugens]
NL01019	gi|237874159|ref|NP_001153852.1|	2.81e-114	ATP citrate lyase [Acyrthosiphon pisum]
NL01020	gi|242025305|ref|XP_002433066.1|	3.74e-23	arginine/serine-rich splicing factor, putative [Pediculus humanus corporis]
NL01021	gi|91088147|ref|XP_971356.1|	1.95e-87	PREDICTED: similar to plasma PAF acetylhydrolase [Tribolium castaneum]
NL01022	gi|156382488|ref|XP_001632585.1|	2.56e-45	predicted protein [Nematostella vectensis]
NL01023	gi|270297230|ref|NP_001161908.1|	6.77e-90	cuticular protein analogous to peritrophins 3-D1 [Tribolium castaneum]
NL01024	gi|242021205|ref|XP_002431036.1|	0	serine/threonine-protein kinase MARK2, putative [Pediculus humanus corporis]
NL01025	gi|110755949|ref|XP_392336.3|	2.43e-117	PREDICTED: similar to CG7530-PA, isoform A [Apis mellifera]
NL01026	gi|156544185|ref|XP_001606476.1|	7.57e-45	PREDICTED: similar to high-affinity copper uptake protein [Nasonia vitripennis]
NL01027	gi|66513647|ref|XP_623615.1|	7.4e-22	PREDICTED: similar to Copper transporter 1A CG3977-PA isoform 1 [Apis mellifera]
NL01028	gi|242021237|ref|XP_002431052.1|	0	Long-chain-fatty-acid--CoA ligase, putative [Pediculus humanus corporis]
NL01029	gi|263173502|gb|ACY69956.1|	2.44e-136	mitochondrial phosphate carrier protein [Cimex lectularius]
NL01030	gi|193699891|ref|XP_001951272.1|	6.95e-83	PREDICTED: similar to Mitochondrial phosphate carrier protein CG4994-PA [Acyrthosiphon pisum]
NL01031	gi|110755126|ref|XP_394430.3|	0	PREDICTED: similar to Ect4 CG7915-PB, isoform B, partial [Apis mellifera]
NL01032	gi|91077394|ref|XP_975293.1|	3.25e-166	PREDICTED: similar to importin alpha 1a [Tribolium castaneum]
NL01033	gi|66558413|ref|XP_624498.1|	2.87e-48	PREDICTED: similar to FK506-binding protein 2 CG11001-PA [Apis mellifera]
NL01034	gi|157120045|ref|XP_001653503.1|	1.18e-28	cytochrome c oxidase,-subunit VIb, putative [Aedes aegypti]
NL01035	gi|156325612|ref|XP_001618559.1|	5.62e-09	hypothetical protein NEMVEDRAFT_v1g47610 [Nematostella vectensis]
NL01036	gi|156542127|ref|XP_001602015.1|	3.18e-13	PREDICTED: hypothetical protein, partial [Nasonia vitripennis]
NL01037	gi|91082237|ref|XP_967133.1|	7.75e-76	PREDICTED: similar to IP16036p isoform 1 [Tribolium castaneum]
NL01038	gi|56412194|gb|AAV88596.1|	4.59e-94	Sparc [Schistocerca gregaria]
NL01039	gi|158297327|ref|XP_317580.4|	5.86e-110	AGAP007904-PA [Anopheles gambiae str. PEST]
NL01040	gi|242014184|ref|XP_002427775.1|	0	myosin-9, putative [Pediculus humanus corporis]
NL01041	gi|156540696|ref|XP_001601605.1|	1.46e-65	PREDICTED: similar to conserved hypothetical protein [Nasonia vitripennis]
NL01042	gi|156550817|ref|XP_001600870.1|	2.68e-34	PREDICTED: similar to conserved hypothetical protein [Nasonia vitripennis]
NL01043	gi|91092978|ref|XP_967458.1|	1.69e-23	PREDICTED: similar to GA19800-PA [Tribolium castaneum]
NL01044	gi|91092978|ref|XP_967458.1|	1.87e-90	PREDICTED: similar to GA19800-PA [Tribolium castaneum]
NL01045	gi|91077680|ref|XP_974637.1|	0	PREDICTED: similar to step ii splicing factor slu7 [Tribolium castaneum]
NL01046	gi|66526767|ref|XP_393136.2|	4.75e-132	PREDICTED: similar to CG31522-PB, isoform B [Apis mellifera]
NL01047	gi|156553614|ref|XP_001599996.1|	2.3e-137	PREDICTED: similar to CG31522-PA [Nasonia vitripennis]
NL01048	gi|194208065|ref|XP_001915128.1|	0	PREDICTED: similar to 6-phosphogluconate dehydrogenase, decarboxylating [Equus caballus]
NL01049	gi|193697651|ref|XP_001946070.1|	1.45e-53	PREDICTED: similar to AGAP002052-PA [Acyrthosiphon pisum]
NL01050	gi|193697651|ref|XP_001946070.1|	3.34e-52	PREDICTED: similar to AGAP002052-PA [Acyrthosiphon pisum]
NL01051	gi|91078136|ref|XP_973521.1|	0	PREDICTED: similar to heat shock protein 70 B2 [Tribolium castaneum]
NL01052	gi|66512450|ref|XP_396261.2|	1.5e-157	PREDICTED: similar to CG14516-PA, isoform A isoform 1 [Apis mellifera]
NL01053	gi|37654886|gb|AAP33157.1|	5.64e-65	beta-NAC-like protein [Reticulitermes flavipes]
NL01054	gi|158300739|ref|XP_320597.3|	0	AGAP011936-PA [Anopheles gambiae str. PEST]
NL01055	gi|156544411|ref|XP_001607517.1|	1.37e-74	PREDICTED: similar to encore protein [Nasonia vitripennis]
NL01056	gi|91095131|ref|XP_971500.1|	2.49e-116	PREDICTED: similar to midline fasciclin [Tribolium castaneum]
NL01057	gi|198454103|ref|XP_001359478.2|	2.81e-18	GA17404 [Drosophila pseudoobscura pseudoobscura]
NL01058	gi|242011699|ref|XP_002426584.1|	5.35e-98	transcription factor, putative [Pediculus humanus corporis]
NL01059	gi|66508485|ref|XP_394543.2|	2.5e-79	PREDICTED: similar to phosphatidylserine receptor CG5383-PA [Apis mellifera]
NL01062	gi|156541240|ref|XP_001600736.1|	2.89e-68	PREDICTED: similar to proteasome beta 2 subunit-like protein [Nasonia vitripennis]
NL01063	gi|110755095|ref|XP_001120074.1|	1.48e-76	PREDICTED: similar to Protein mago nashi [Apis mellifera]
NL01064	gi|239799258|dbj|BAH70559.1|	1.93e-58	ACYPI009519 [Acyrthosiphon pisum]
NL01065	gi|239799258|dbj|BAH70559.1|	2.11e-58	ACYPI009519 [Acyrthosiphon pisum]
NL01066	gi|156550125|ref|XP_001605911.1|	1.47e-55	PREDICTED: similar to lipase [Nasonia vitripennis]
NL01067	gi|270002153|gb|EEZ98600.1|	7.7e-43	hypothetical protein TcasGA2_TC001119 [Tribolium castaneum]
NL01068	gi|91083819|ref|XP_973530.1|	0	PREDICTED: similar to hydroxyacyl-coenzyme A dehydrogenase [Tribolium castaneum]
NL01069	gi|193622598|ref|XP_001952321.1|	4.48e-49	PREDICTED: similar to CG2254 CG2254-PA [Acyrthosiphon pisum]
NL01070	gi|110766548|ref|XP_623580.2|	0	PREDICTED: similar to eIF3-S8 CG4954-PA [Apis mellifera]
NL01071	gi|193587370|ref|XP_001952504.1|	1.5e-35	PREDICTED: similar to conserved hypothetical protein [Acyrthosiphon pisum]
NL01072	gi|66554647|ref|XP_395200.2|	2.45e-129	PREDICTED: similar to CG4239-PC, isoform C [Apis mellifera]
NL01073	gi|156547524|ref|XP_001606841.1|	0	PREDICTED: similar to BcDNA.GH06451 [Nasonia vitripennis]
NL01074	gi|195061915|ref|XP_001996096.1|	4.92e-40	GH14305 [Drosophila grimshawi]
NL01075	gi|193580238|ref|XP_001947173.1|	3.94e-118	PREDICTED: similar to GA21065-PA [Acyrthosiphon pisum]
NL01076	gi|239791006|dbj|BAH72025.1|	1.06e-23	ACYPI002894 [Acyrthosiphon pisum]
NL01077	gi|239791006|dbj|BAH72025.1|	1.36e-23	ACYPI002894 [Acyrthosiphon pisum]
NL01080	gi|156542807|ref|XP_001607590.1|	2.9e-145	PREDICTED: similar to importin beta-3 [Nasonia vitripennis]
NL01081	gi|189239379|ref|XP_971918.2|	2.54e-54	PREDICTED: similar to receptor expression enhancing protein [Tribolium castaneum]
NL01082	gi|170064026|ref|XP_001867355.1|	8.26e-34	small nuclear ribonucleoprotein Sm D1 [Culex quinquefasciatus]
NL01085	gi|193709095|ref|XP_001947916.1|	6.5e-100	PREDICTED: similar to AGAP006379-PA [Acyrthosiphon pisum]
NL01086	gi|91093363|ref|XP_969584.1|	1.73e-148	PREDICTED: similar to CG10576 CG10576-PA [Tribolium castaneum]
NL01087	gi|193596507|ref|XP_001944612.1|	0	PREDICTED: similar to AGAP005728-PA [Acyrthosiphon pisum]
NL01088	gi|259129669|gb|ACV95334.1|	0	glycerol-3-phosphate dehydrogenase [Bombyx mori]
NL01089	gi|110760589|ref|XP_625269.2|	3.7e-06	PREDICTED: hypothetical protein [Apis mellifera]
NL01090	gi|242020998|ref|XP_002430934.1|	0	asparagine synthetase, putative [Pediculus humanus corporis]
NL01091	gi|91083695|ref|XP_966688.1|	4.51e-94	PREDICTED: similar to putative Rho family small GTP binding protein cdc42 isoform 1 [Tribolium castaneum]
NL01092	gi|156553084|ref|XP_001600131.1|	6.75e-55	PREDICTED: similar to LSM1-like protein [Nasonia vitripennis]
NL01093	gi|91076400|ref|XP_969165.1|	9.77e-09	PREDICTED: similar to H+ transporting ATP synthase subunit e [Tribolium castaneum]
NL01094	gi|110758541|ref|XP_001120794.1|	0	PREDICTED: similar to HECT, UBA and WWE domain containing 1 [Apis mellifera]
NL01095	gi|66503903|ref|XP_396658.2|	1.57e-146	PREDICTED: similar to CG10565-PA [Apis mellifera]
NL01096	gi|110768131|ref|XP_001121361.1|	1.29e-24	PREDICTED: similar to CG8108-PB, isoform B, partial [Apis mellifera]
NL01097	gi|189237585|ref|XP_975030.2|	0	PREDICTED: similar to importin alpha [Tribolium castaneum]
NL01098	gi|157111492|ref|XP_001651590.1|	1.67e-78	programmed cell death protein [Aedes aegypti]
NL01099	gi|157111492|ref|XP_001651590.1|	1.83e-75	programmed cell death protein [Aedes aegypti]
NL01100	gi|242014164|ref|XP_002427765.1|	0	26S proteasome non-ATPase regulatory subunit, putative [Pediculus humanus corporis]
NL01101	gi|156552149|ref|XP_001605703.1|	4.68e-93	PREDICTED: similar to CG4806-PA [Nasonia vitripennis]
NL01102	gi|110758018|ref|XP_392473.3|	0	PREDICTED: similar to jumonji domain containing 1B [Apis mellifera]
NL01103	gi|156553324|ref|XP_001601425.1|	1.74e-115	PREDICTED: similar to proteasome beta-subunit [Nasonia vitripennis]
NL01104	gi|156544736|ref|XP_001605883.1|	6.61e-149	PREDICTED: similar to ENSANGP00000015219 [Nasonia vitripennis]
NL01105	gi|156544044|ref|XP_001604696.1|	1.86e-20	PREDICTED: similar to ENSANGP00000022131 [Nasonia vitripennis]
NL01106	gi|193579936|ref|XP_001950765.1|	1.11e-156	PREDICTED: similar to juvenile hormone esterase [Acyrthosiphon pisum]
NL01107	gi|91079806|ref|XP_968885.1|	1.23e-35	PREDICTED: similar to mitochondrial F0 ATP synthase D chain, putative [Tribolium castaneum]
NL01108	gi|187119174|ref|NP_001119688.1|	2.23e-123	prohibitin [Acyrthosiphon pisum]
NL01109	gi|270003220|gb|EEZ99667.1|	2.62e-68	hypothetical protein TcasGA2_TC002424 [Tribolium castaneum]
NL01110	gi|156554605|ref|XP_001604739.1|	3.95e-82	PREDICTED: similar to GA11581-PA [Nasonia vitripennis]
NL01111	gi|66535330|ref|XP_623280.1|	1.29e-147	PREDICTED: similar to atlastin CG6668-PA, isoform A [Apis mellifera]
NL01112	gi|58395103|ref|XP_321004.2|	0	AGAP002047-PA [Anopheles gambiae str. PEST]
NL01113	gi|66523524|ref|XP_392026.2|	5.86e-100	PREDICTED: similar to ced-6 CG11804-PC, isoform C [Apis mellifera]
NL01114	gi|91081359|ref|XP_971395.1|	7.6e-127	PREDICTED: similar to CG7830 CG7830-PA [Tribolium castaneum]
NL01115	gi|114052296|ref|NP_001040129.1|	8.96e-65	N-methyl D-aspartate-associated protein [Bombyx mori]
NL01116	gi|87248143|gb|ABD36124.1|	3.02e-41	glutamate receptor Gr1 [Bombyx mori]
NL01118	gi|242021002|ref|XP_002430936.1|	1.67e-92	Growth factor receptor-bound protein, putative [Pediculus humanus corporis]
NL01119	gi|193669147|ref|XP_001951607.1|	1.03e-47	PREDICTED: similar to anterior fat body protein [Acyrthosiphon pisum]
NL01120	gi|193669147|ref|XP_001951607.1|	1.2e-45	PREDICTED: similar to anterior fat body protein [Acyrthosiphon pisum]
NL01121	gi|156542532|ref|XP_001599934.1|	4.25e-37	PREDICTED: similar to anterior fat body protein [Nasonia vitripennis]
NL01122	gi|121543884|gb|ABM55607.1|	2.22e-48	dolichyl-diphosphooligosaccharide--protein glycosyltransferase subunit DAD1-like protein [Maconellicoccus hirsutus]
NL01123	gi|121543884|gb|ABM55607.1|	8.5e-49	dolichyl-diphosphooligosaccharide--protein glycosyltransferase subunit DAD1-like protein [Maconellicoccus hirsutus]
NL01124	gi|121512016|gb|ABM55459.1|	2.5e-42	ribosomal protein S27 [Xenopsylla cheopis]
NL01125	gi|242020929|ref|XP_002430903.1|	5.79e-77	CD151 antigen, putative [Pediculus humanus corporis]
NL01127	gi|193582510|ref|XP_001951708.1|	0	PREDICTED: similar to Glutamate dehydrogenase CG5320-PF [Acyrthosiphon pisum]
NL01128	gi|157127338|ref|XP_001654930.1|	1.88e-103	uricase [Aedes aegypti]
NL01131	gi|270013489|gb|EFA09937.1|	1.55e-33	hypothetical protein TcasGA2_TC012090 [Tribolium castaneum]
NL01132	gi|66521734|ref|XP_623433.1|	1.58e-87	PREDICTED: similar to CG7197-PA [Apis mellifera]
NL01133	gi|67625701|tpe|CAJ00236.1|	3.05e-14	TPA: endonuclease-reverse transcriptase [Schistosoma mansoni]
NL01134	gi|194856703|ref|XP_001968808.1|	4.47e-23	GG25076 [Drosophila erecta]
NL01135	gi|193661951|ref|XP_001942931.1|	2e-163	PREDICTED: similar to CG9990 CG9990-PA [Acyrthosiphon pisum]
NL01136	gi|114052338|ref|NP_001040238.1|	2e-77	chromatin modifying protein 1b [Bombyx mori]
NL01137	gi|242012555|ref|XP_002426998.1|	1.1e-06	Charged multivesicular body protein 1B, putative [Pediculus humanus corporis]
NL01138	gi|241896980|ref|NP_001155944.1|	1.4e-33	hypothetical protein LOC100168172 isoform 2 [Acyrthosiphon pisum]
NL01139	gi|242010134|ref|XP_002425831.1|	1.26e-26	hypothetical protein Phum_PHUM221870 [Pediculus humanus corporis]
NL01140	gi|110763123|ref|XP_395910.3|	5.84e-17	PREDICTED: similar to coiled-coil domain containing 98 [Apis mellifera]
NL01141	gi|54792420|emb|CAH65684.1|	0	trypsin-like protein precursor [Nilaparvata lugens]
NL01142	gi|195403129|ref|XP_002060147.1|	9.26e-25	GJ18506 [Drosophila virilis]
NL01143	gi|195403129|ref|XP_002060147.1|	8.64e-25	GJ18506 [Drosophila virilis]
NL01145	gi|156545908|ref|XP_001608050.1|	9.08e-38	PREDICTED: similar to conserved hypothetical protein [Nasonia vitripennis]
NL01146	gi|242013853|ref|XP_002427615.1|	0	GMP synthase, putative [Pediculus humanus corporis]
NL01147	gi|193636595|ref|XP_001944315.1|	6.89e-27	PREDICTED: similar to transmembrane protease, serine 9 [Acyrthosiphon pisum]
NL01148	gi|225714180|gb|ACO12936.1|	1.08e-42	Chromobox protein homolog 1 [Lepeophtheirus salmonis]
NL01149	gi|110762326|ref|XP_001120377.1|	0	PREDICTED: similar to CG8232-PA [Apis mellifera]
NL01150	gi|193681025|ref|XP_001947647.1|	0	PREDICTED: similar to kinesin-like protein a [Acyrthosiphon pisum]
NL01151	gi|66522818|ref|XP_393627.2|	7.85e-107	PREDICTED: similar to Rac GTPase-activating protein 1 [Apis mellifera]
NL01152	gi|91092424|ref|XP_968083.1|	4.83e-27	PREDICTED: similar to prefoldin subunit 1 [Tribolium castaneum]
NL01153	gi|189238298|ref|XP_970128.2|	4.96e-42	PREDICTED: similar to serine 3-dehydrogenase [Tribolium castaneum]
NL01156	gi|145207295|gb|AAH76031.2|	1.48e-21	Zgc:136471 protein [Danio rerio]
NL01158	gi|242020354|ref|XP_002430620.1|	1.62e-70	leucine-rich repeat-containing protein, putative [Pediculus humanus corporis]
NL01159	gi|110769648|ref|XP_001123143.1|	3.58e-28	PREDICTED: similar to TR4 orphan receptor associated protein TRA16 [Apis mellifera]
NL01160	gi|66523748|ref|XP_624861.1|	2.5e-150	PREDICTED: similar to N-myristoyltransferase 1 [Apis mellifera]
NL01161	gi|66523748|ref|XP_624861.1|	3.22e-77	PREDICTED: similar to N-myristoyltransferase 1 [Apis mellifera]
NL01163	gi|71841605|gb|AAZ43093.1|	5.47e-116	serine carboxypeptidase 1 [Triatoma infestans]
NL01164	gi|224086627|ref|XP_002195327.1|	1.07e-07	PREDICTED: similar to neighbor of BRCA1 gene 1 [Taeniopygia guttata]
NL01165	gi|91080939|ref|XP_974274.1|	5.18e-84	PREDICTED: similar to signal peptidase complex subunit 3 [Tribolium castaneum]
NL01166	gi|91080939|ref|XP_974274.1|	2.9e-84	PREDICTED: similar to signal peptidase complex subunit 3 [Tribolium castaneum]
NL01167	gi|15778414|gb|AAL07426.1|AF412755_1	8.09e-17	NADH dehydrogenase 1 [Mynes geoffroyi]
NL01168	gi|172356221|ref|NP_001116500.1|	4.21e-75	matrix metalloproteinase 1 isoform 2 [Bombyx mori]
NL01169	gi|195120101|ref|XP_002004567.1|	1.43e-19	GI19538 [Drosophila mojavensis]
NL01170	gi|195120101|ref|XP_002004567.1|	9.04e-53	GI19538 [Drosophila mojavensis]
NL01172	gi|66512420|ref|XP_395830.2|	0	PREDICTED: similar to CCR4-NOT transcription complex, subunit 1 isoform a [Apis mellifera]
NL01173	gi|195489453|ref|XP_002092744.1|	9.69e-87	GE14359 [Drosophila yakuba]
NL01174	gi|242004038|ref|XP_002422948.1|	0	formate-tetrahydrofolate ligase, putative [Pediculus humanus corporis]
NL01175	gi|170049896|ref|XP_001858618.1|	8.75e-177	GTP-binding protein alpha subunit, gna [Culex quinquefasciatus]
NL01176	gi|240848771|ref|NP_001155615.1|	2.09e-24	hypothetical protein LOC100164231 [Acyrthosiphon pisum]
NL01177	gi|47211645|emb|CAF92169.1|	3.73e-06	unnamed protein product [Tetraodon nigroviridis]
NL01179	gi|193645781|ref|XP_001950724.1|	1.41e-34	PREDICTED: similar to takeout/JHBP-like protein [Acyrthosiphon pisum]
NL01180	gi|193690866|ref|XP_001947253.1|	2.25e-50	PREDICTED: similar to CG3630 CG3630-PA [Acyrthosiphon pisum]
NL01181	gi|242017221|ref|XP_002429090.1|	0	Helicase, putative [Pediculus humanus corporis]
NL01182	gi|114053151|ref|NP_001040123.1|	4.42e-112	electron-transfer-flavoprotein beta polypeptide [Bombyx mori]
NL01183	gi|170038613|ref|XP_001847143.1|	6.23e-115	adenosine kinase 2 [Culex quinquefasciatus]
NL01184	gi|206730755|gb|ACI16653.1|	1.43e-114	esterase 1 [Liposcelis bostrychophila]
NL01185	gi|91087957|ref|XP_972849.1|	0	PREDICTED: similar to eIF3-S9 [Tribolium castaneum]
NL01186	gi|193631821|ref|XP_001950452.1|	2.58e-37	PREDICTED: similar to AGAP006063-PA [Acyrthosiphon pisum]
NL01187	gi|91092312|ref|XP_969869.1|	6.99e-09	PREDICTED: similar to AGAP006063-PA [Tribolium castaneum]
NL01188	gi|91078170|ref|XP_966880.1|	1.33e-88	PREDICTED: similar to signal peptidase 18 kDa subunit [Tribolium castaneum]
NL01189	gi|156551966|ref|XP_001602436.1|	9.3e-104	PREDICTED: similar to TBPH CG10327-PB [Nasonia vitripennis]
NL01190	gi|110758825|ref|XP_392590.3|	2.21e-93	PREDICTED: similar to TBPH CG10327-PA, isoform A [Apis mellifera]
NL01191	gi|193657008|ref|XP_001950748.1|	0	PREDICTED: similar to stromal antigen [Acyrthosiphon pisum]
NL01192	gi|157138700|ref|XP_001657344.1|	0	vacuolar proton atpases [Aedes aegypti]
NL01193	gi|194764765|ref|XP_001964499.1|	2.25e-67	GF23215 [Drosophila ananassae]
NL01194	gi|193624842|ref|XP_001949297.1|	5.65e-10	PREDICTED: similar to serine/threonine kinase [Acyrthosiphon pisum]
NL01195	gi|110765081|ref|XP_623502.2|	1.14e-153	PREDICTED: similar to lethal (1) G0334 CG7010-PC, isoform C isoform 1 [Apis mellifera]
NL01196	gi|193606137|ref|XP_001943593.1|	0	PREDICTED: similar to beta-tubulin [Acyrthosiphon pisum]
NL01197	gi|156545960|ref|XP_001606175.1|	2.98e-14	PREDICTED: similar to CG18081-PA [Nasonia vitripennis]
NL01198	gi|110770107|ref|XP_001123058.1|	5.24e-38	PREDICTED: similar to Rbp1-like CG1987-PA, partial [Apis mellifera]
NL01199	gi|91079008|ref|XP_974790.1|	3.19e-77	PREDICTED: similar to AGAP005324-PB [Tribolium castaneum]
NL01201	gi|239787841|ref|NP_001155181.1|	2.82e-54	small ribonucleoprotein particle protein B [Apis mellifera]
NL01202	gi|193664469|ref|XP_001948786.1|	0	PREDICTED: similar to CG9674 CG9674-PA [Acyrthosiphon pisum]
NL01204	gi|91081869|ref|XP_968358.1|	1.4e-23	PREDICTED: similar to hydrogen-transporting ATP synthase, G-subunit, putative [Tribolium castaneum]
NL01205	gi|242007218|ref|XP_002424439.1|	8.54e-161	26S proteasome non-ATPase regulatory subunit, putative [Pediculus humanus corporis]
NL01206	gi|149898934|gb|ABR27983.1|	3.39e-68	superoxide dismutase [Triatoma infestans]
NL01207	gi|242018028|ref|XP_002429485.1|	5.71e-114	Peritrophin-1 precursor, putative [Pediculus humanus corporis]
NL01208	gi|60678799|gb|AAX33734.1|	1.8e-16	MPA3 allergen [Periplaneta americana]
NL01209	gi|147907242|ref|NP_001088439.1|	0	hypothetical protein LOC495303 [Xenopus laevis]
NL01210	gi|156542255|ref|XP_001601412.1|	4.87e-54	PREDICTED: hypothetical protein [Nasonia vitripennis]
NL01211	gi|156542255|ref|XP_001601412.1|	3.91e-29	PREDICTED: hypothetical protein [Nasonia vitripennis]
NL01212	gi|156554831|ref|XP_001606389.1|	2.27e-95	PREDICTED: hypothetical protein [Nasonia vitripennis]
NL01213	gi|156546896|ref|XP_001599104.1|	1.64e-43	PREDICTED: similar to GH09983p [Nasonia vitripennis]
NL01215	gi|156564353|ref|NP_001096055.1|	1.66e-155	aspartate 1-decarboxylase [Tribolium castaneum]
NL01216	gi|193606157|ref|XP_001944670.1|	3.4e-12	PREDICTED: hypothetical protein [Acyrthosiphon pisum]
NL01218	gi|91086195|ref|XP_971475.1|	0	PREDICTED: similar to protein transport protein sec23 [Tribolium castaneum]
NL01219	gi|157116183|ref|XP_001652784.1|	1.96e-82	protein transport protein sec23 [Aedes aegypti]
NL01220	gi|242021485|ref|XP_002431175.1|	0	protein transport protein Sec23A, putative [Pediculus humanus corporis]
NL01221	gi|156536917|ref|XP_001608019.1|	2.28e-66	PREDICTED: similar to conserved hypothetical protein [Nasonia vitripennis]
NL01222	gi|110756885|ref|XP_624279.2|	7.94e-152	PREDICTED: similar to TMS1 CG4672-PA isoform 1 [Apis mellifera]
NL01223	gi|156547025|ref|XP_001601726.1|	5.27e-31	PREDICTED: similar to ENSANGP00000021225 [Nasonia vitripennis]
NL01224	gi|156547025|ref|XP_001601726.1|	3.91e-64	PREDICTED: similar to ENSANGP00000021225 [Nasonia vitripennis]
NL01225	gi|193676229|ref|XP_001944267.1|	1.51e-118	PREDICTED: similar to AGAP004159-PA [Acyrthosiphon pisum]
NL01226	gi|189235544|ref|XP_001814869.1|	0	PREDICTED: similar to actin [Tribolium castaneum]
NL01229	gi|156553731|ref|XP_001600992.1|	1.29e-156	PREDICTED: similar to Faf1-prov protein [Nasonia vitripennis]
NL01230	gi|242017404|ref|XP_002429179.1|	0	eukaryotic translation initiation factor 3 subunit, putative [Pediculus humanus corporis]
NL01231	gi|156550586|ref|XP_001603862.1|	1.99e-28	PREDICTED: similar to Protein regulator of cytokinesis 1 [Nasonia vitripennis]
NL01232	gi|115707248|ref|XP_785901.2|	7.02e-24	PREDICTED: similar to Prc1-prov protein [Strongylocentrotus purpuratus]
NL01234	gi|110764046|ref|XP_393153.3|	2.53e-179	PREDICTED: similar to CAP CG18408-PC, isoform C [Apis mellifera]
NL01235	gi|156550675|ref|XP_001605377.1|	0	PREDICTED: similar to DCAPL3 [Nasonia vitripennis]
NL01236	gi|170030477|ref|XP_001843115.1|	3.92e-136	uridine 5'-monophosphate synthase [Culex quinquefasciatus]
NL01237	gi|242008589|ref|XP_002425085.1|	1.64e-72	conserved hypothetical protein [Pediculus humanus corporis]
NL01238	gi|157134546|ref|XP_001656360.1|	6.54e-107	Mitochondrial 39S ribosomal protein L3 [Aedes aegypti]
NL01239	gi|270007070|gb|EFA03518.1|	0	hypothetical protein TcasGA2_TC013520 [Tribolium castaneum]
NL01240	gi|110764763|ref|XP_001123191.1|	1.23e-15	PREDICTED: similar to stunted CG9032-PA, isoform A [Apis mellifera]
NL01241	gi|110764763|ref|XP_001123191.1|	1.3e-15	PREDICTED: similar to stunted CG9032-PA, isoform A [Apis mellifera]
NL01242	gi|110764763|ref|XP_001123191.1|	1.23e-15	PREDICTED: similar to stunted CG9032-PA, isoform A [Apis mellifera]
NL01243	gi|110749214|ref|XP_001119963.1|	1.02e-133	PREDICTED: similar to Kinesin-like protein at 67A CG10923-PA [Apis mellifera]
NL01244	gi|242025188|ref|XP_002433008.1|	1.26e-88	eukaryotic translation initiation factor 4E transporter, putative [Pediculus humanus corporis]
NL01245	gi|193638827|ref|XP_001951562.1|	1.6e-103	PREDICTED: similar to GA20813-PA [Acyrthosiphon pisum]
NL01246	gi|189236792|ref|XP_966417.2|	0	PREDICTED: similar to protein phosphatase 1, catalytic subunit, beta isoform 1 [Tribolium castaneum]
NL01247	gi|242013985|ref|XP_002427679.1|	0	hypothetical protein Phum_PHUM335260 [Pediculus humanus corporis]
NL01248	gi|270013585|gb|EFA10033.1|	1.19e-61	hypothetical protein TcasGA2_TC012205 [Tribolium castaneum]
NL01249	gi|242015286|ref|XP_002428295.1|	0	alpha-2-macroglobulin precursor, putative [Pediculus humanus corporis]
NL01250	gi|110759486|ref|XP_624668.2|	7.09e-172	PREDICTED: similar to CG11266-PB, isoform B [Apis mellifera]
NL01252	gi|193709250|ref|XP_001949085.1|	4.98e-24	PREDICTED: similar to conserved hypothetical protein [Acyrthosiphon pisum]
NL01253	gi|157124929|ref|XP_001660592.1|	1.43e-158	hypothetical protein AaeL_AAEL010042 [Aedes aegypti]
NL01254	gi|193603452|ref|XP_001947880.1|	2e-51	PREDICTED: similar to LOC733225 protein [Acyrthosiphon pisum]
NL01256	gi|193595356|ref|XP_001942906.1|	1.85e-115	PREDICTED: similar to tubulointerstitial nephritis antigen [Acyrthosiphon pisum]
NL01258	gi|91077326|ref|XP_974776.1|	5.04e-20	PREDICTED: similar to GA19292-PA [Tribolium castaneum]
NL01259	gi|91077326|ref|XP_974776.1|	5.71e-64	PREDICTED: similar to GA19292-PA [Tribolium castaneum]
NL01260	gi|157142051|ref|XP_001647795.1|	9.07e-13	hypothetical protein AaeL_AAEL015254 [Aedes aegypti]
NL01262	gi|170036269|ref|XP_001845987.1|	0	ornithine aminotransferase, mitochondrial [Culex quinquefasciatus]
NL01263	gi|72005534|ref|XP_780644.1|	2.68e-31	PREDICTED: similar to Jtv1-pending protein [Strongylocentrotus purpuratus]
NL01264	gi|156547994|ref|XP_001605354.1|	0	PREDICTED: similar to abc transporter [Nasonia vitripennis]
NL01265	gi|48095046|ref|XP_392227.1|	1.52e-57	PREDICTED: similar to Roc1a CG16982-PA [Apis mellifera]
NL01266	gi|156543872|ref|XP_001606916.1|	1.79e-46	PREDICTED: similar to CG3090-PB [Nasonia vitripennis]
NL01269	gi|193704598|ref|XP_001943364.1|	9.36e-81	PREDICTED: similar to GA13696-PA [Acyrthosiphon pisum]
NL01270	gi|193704598|ref|XP_001943364.1|	5.55e-158	PREDICTED: similar to GA13696-PA [Acyrthosiphon pisum]
NL01271	gi|263173498|gb|ACY69955.1|	9.96e-14	hypothetical conserved protein [Cimex lectularius]
NL01272	gi|263173498|gb|ACY69955.1|	8.56e-11	hypothetical conserved protein [Cimex lectularius]
NL01273	gi|156551692|ref|XP_001601820.1|	0	PREDICTED: similar to dipeptidyl peptidase iii [Nasonia vitripennis]
NL01274	gi|157111277|ref|XP_001651466.1|	0	bifunctional aminoacyl-tRNA synthetase [Aedes aegypti]
NL01276	gi|193624650|ref|XP_001952213.1|	0	PREDICTED: similar to muscle myosin heavy chain isoform 2 [Acyrthosiphon pisum]
NL01277	gi|193624646|ref|XP_001952092.1|	0	PREDICTED: similar to muscle myosin heavy chain isoform 1 [Acyrthosiphon pisum]
NL01278	gi|193624648|ref|XP_001952238.1|	0	PREDICTED: similar to muscle myosin heavy chain isoform 3 [Acyrthosiphon pisum]
NL01279	gi|193629582|ref|XP_001944091.1|	6.44e-106	PREDICTED: similar to phosphatidylinositol transfer protein [Acyrthosiphon pisum]
NL01280	gi|110760969|ref|XP_391908.3|	4.38e-123	PREDICTED: similar to CG1347-PA, isoform A [Apis mellifera]
NL01281	gi|242018085|ref|XP_002429512.1|	6.54e-176	protein NUF1, putative [Pediculus humanus corporis]
NL01282	gi|157121047|ref|XP_001653748.1|	0	structural maintenance of chromosomes smc4 [Aedes aegypti]
NL01283	gi|240849409|ref|NP_001155454.1|	9.61e-58	hypothetical protein LOC100160769 [Acyrthosiphon pisum]
NL01284	gi|195573194|ref|XP_002104580.1|	2.33e-29	GD21026 [Drosophila simulans]
NL01285	gi|270011109|gb|EFA07557.1|	3.11e-30	serine protease P135 [Tribolium castaneum]
NL01286	gi|194910329|ref|XP_001982118.1|	9.67e-20	GG11216 [Drosophila erecta]
NL01287	gi|91092934|ref|XP_971990.1|	6.62e-58	PREDICTED: similar to CG40042 CG40042-PA [Tribolium castaneum]
NL01288	gi|241998188|ref|XP_002433737.1|	3.75e-15	mitochondrial import inner membrane translocase, subunit TIM23, putative [Ixodes scapularis]
NL01289	gi|242009602|ref|XP_002425572.1|	3.05e-27	lingerer, putative [Pediculus humanus corporis]
NL01290	gi|242009602|ref|XP_002425572.1|	5.73e-37	lingerer, putative [Pediculus humanus corporis]
NL01291	gi|12597222|dbj|BAB21515.1|	2.49e-33	TRASDJ [Saturnia japonica]
NL01292	gi|91076104|ref|XP_968648.1|	0	PREDICTED: similar to GA17312-PA [Tribolium castaneum]
NL01293	gi|240849617|ref|NP_001155535.1|	3.17e-23	hypothetical protein LOC100162417 [Acyrthosiphon pisum]
NL01294	gi|91087761|ref|XP_974991.1|	1.53e-70	PREDICTED: similar to predicted protein [Tribolium castaneum]
NL01295	gi|156538319|ref|XP_001604124.1|	0	PREDICTED: similar to nonsense-mediated mrna decay protein 1 (rent1) [Nasonia vitripennis]
NL01296	gi|156538319|ref|XP_001604124.1|	3.52e-107	PREDICTED: similar to nonsense-mediated mrna decay protein 1 (rent1) [Nasonia vitripennis]
NL01297	gi|156550057|ref|XP_001605256.1|	0	PREDICTED: similar to ATP-dependent clp protease atp-binding subunit clpx [Nasonia vitripennis]
NL01298	gi|157127292|ref|XP_001654908.1|	7.29e-67	hypothetical protein AaeL_AAEL010792 [Aedes aegypti]
NL01299	gi|157127292|ref|XP_001654908.1|	7.5e-67	hypothetical protein AaeL_AAEL010792 [Aedes aegypti]
NL01300	gi|194208332|ref|XP_001497655.2|	2.28e-147	PREDICTED: similar to DEAD (Asp-Glu-Ala-Asp) box polypeptide 60 [Equus caballus]
NL01301	gi|189241794|ref|XP_976078.2|	1e-115	PREDICTED: similar to GA20484-PA isoform 2 [Tribolium castaneum]
NL01302	gi|156553723|ref|XP_001600828.1|	5.32e-136	PREDICTED: similar to GA19489-PA [Nasonia vitripennis]
NL01303	gi|110768797|ref|XP_001122801.1|	2.06e-49	PREDICTED: similar to Transcription initiation factor IIF alpha subunit (TFIIF-alpha) (Transcription factor 5 large chain) (TF5A) [Apis mellifera]
NL01304	gi|242020368|ref|XP_002430627.1|	4.91e-125	D-beta-hydroxybutyrate dehydrogenase, putative [Pediculus humanus corporis]
NL01305	gi|193699965|ref|XP_001951614.1|	0	PREDICTED: similar to lysyl-tRNA synthetase [Acyrthosiphon pisum]
NL01306	gi|91086685|ref|XP_969056.1|	0	PREDICTED: similar to ubiquitin specific peptidase 14 [Tribolium castaneum]
NL01307	gi|45479858|gb|AAS66770.1|	5.68e-25	cys-rich cocoon protein [Theromyzon rude]
NL01308	gi|32566734|ref|NP_507642.2|	5.96e-21	hypothetical protein Y69H2.3 [Caenorhabditis elegans]
NL01309	gi|156554908|ref|XP_001603368.1|	2.96e-49	PREDICTED: similar to conserved hypothetical protein [Nasonia vitripennis]
NL01310	gi|156549569|ref|XP_001602717.1|	6.96e-10	PREDICTED: similar to sulfate transporter, partial [Nasonia vitripennis]
NL01311	gi|156549569|ref|XP_001602717.1|	8.3e-10	PREDICTED: similar to sulfate transporter, partial [Nasonia vitripennis]
NL01312	gi|156549569|ref|XP_001602717.1|	1.46e-90	PREDICTED: similar to sulfate transporter, partial [Nasonia vitripennis]
NL01314	gi|170317966|gb|ACB14344.1|	0	juvenile hormone esterase [Nilaparvata lugens]
NL01315	gi|84782647|gb|ABC61672.1|	7.68e-128	cxpwmw03 [Periplaneta americana]
NL01316	gi|157123053|ref|XP_001653804.1|	0	phospholipase c beta [Aedes aegypti]
NL01320	gi|91085411|ref|XP_967521.1|	4.95e-169	PREDICTED: similar to GA17603-PA [Tribolium castaneum]
NL01322	gi|66512193|ref|XP_392437.2|	6.56e-79	PREDICTED: similar to CG9172-PA, isoform A [Apis mellifera]
NL01323	gi|220918814|ref|YP_002494118.1|	2.92e-20	serine/threonine protein kinase [Anaeromyxobacter dehalogenans 2CP-1]
NL01326	gi|157135146|ref|XP_001663420.1|	9.64e-14	proacrosin, putative [Aedes aegypti]
NL01328	gi|193598879|ref|XP_001952077.1|	1.08e-102	PREDICTED: similar to enoyl-CoA hydratase precursor 1 [Acyrthosiphon pisum]
NL01329	gi|91094331|ref|XP_966352.1|	0	PREDICTED: similar to ubiquitin-activating enzyme E1 [Tribolium castaneum]
NL01330	gi|189237243|ref|XP_971461.2|	1.87e-58	PREDICTED: similar to CG4713 CG4713-PA [Tribolium castaneum]
NL01331	gi|189237243|ref|XP_971461.2|	8.73e-146	PREDICTED: similar to CG4713 CG4713-PA [Tribolium castaneum]
NL01332	gi|91078068|ref|XP_971672.1|	2.69e-109	PREDICTED: similar to ubiquitin domain-containing protein 1 [Tribolium castaneum]
NL01333	gi|242008277|ref|XP_002424933.1|	8.66e-69	conserved hypothetical protein [Pediculus humanus corporis]
NL01334	gi|66508517|ref|XP_624862.1|	2.77e-86	PREDICTED: similar to F-actin capping protein subunit alpha [Apis mellifera]
NL01335	gi|241896848|ref|NP_001155902.1|	4.34e-19	endosulfine [Acyrthosiphon pisum]
NL01336	gi|66501322|ref|XP_623300.1|	0	PREDICTED: similar to Protein henna isoform 2 [Apis mellifera]
NL01337	gi|242009020|ref|XP_002425291.1|	8.98e-123	paramyosin, putative [Pediculus humanus corporis]
NL01338	gi|66513717|ref|XP_395243.2|	1.06e-64	PREDICTED: similar to CG2608-PA [Apis mellifera]
NL01339	gi|156541236|ref|XP_001600969.1|	3.33e-88	PREDICTED: similar to microtubule-associated protein RP/EB family member 3 isoform 2 [Nasonia vitripennis]
NL01340	gi|122066029|sp|Q0PXX8.1|RSSA_DIACI	8.4e-103	RecName: Full=40S ribosomal protein SA
NL01341	gi|91082195|ref|XP_971684.1|	6.3e-37	PREDICTED: similar to CG7358 CG7358-PA [Tribolium castaneum]
NL01342	gi|156548143|ref|XP_001606718.1|	6.39e-64	PREDICTED: similar to signal recognition particle receptor beta subunit [Nasonia vitripennis]
NL01343	gi|91085411|ref|XP_967521.1|	0	PREDICTED: similar to GA17603-PA [Tribolium castaneum]
NL01344	gi|189241712|ref|XP_968082.2|	6.71e-137	PREDICTED: similar to xaa-pro dipeptidase app(e.coli) [Tribolium castaneum]
NL01345	gi|241646767|ref|XP_002411120.1|	1.17e-11	peptidase, putative [Ixodes scapularis]
NL01346	gi|158291870|ref|XP_313396.4|	1.16e-69	AGAP003632-PA [Anopheles gambiae str. PEST]
NL01347	gi|157133853|ref|XP_001663041.1|	6.73e-16	hypothetical protein AaeL_AAEL012908 [Aedes aegypti]
NL01348	gi|66503830|ref|XP_394275.2|	0	PREDICTED: similar to Probable nucleolar GTP-binding protein 1 isoform 1 [Apis mellifera]
NL01349	gi|157167990|ref|XP_001663037.1|	0	aconitase, mitochondrial [Aedes aegypti]
NL01350	gi|189237669|ref|XP_967427.2|	3.71e-21	PREDICTED: similar to hypoxia-inducible factor 1 alpha [Tribolium castaneum]
NL01351	gi|189237669|ref|XP_967427.2|	3.36e-21	PREDICTED: similar to hypoxia-inducible factor 1 alpha [Tribolium castaneum]
NL01352	gi|149689076|gb|ABR27867.1|	3.61e-62	thymosin beta [Triatoma infestans]
NL01353	gi|193652608|ref|XP_001951088.1|	2.53e-56	PREDICTED: similar to thymosin beta isoform 2 [Acyrthosiphon pisum]
NL01354	gi|110758787|ref|XP_395384.3|	0	PREDICTED: similar to p38b CG7393-PA [Apis mellifera]
NL01355	gi|110764722|ref|XP_625079.2|	0	PREDICTED: similar to cullin 3 [Apis mellifera]
NL01356	gi|193636433|ref|XP_001950956.1|	0	PREDICTED: similar to abc transporter [Acyrthosiphon pisum]
NL01357	gi|194752981|ref|XP_001958797.1|	2.09e-13	GF12381 [Drosophila ananassae]
NL01358	gi|110760352|ref|XP_393684.3|	3.62e-166	PREDICTED: similar to CG8709-PA [Apis mellifera]
NL01359	gi|110764897|ref|XP_001122933.1|	4.3e-24	PREDICTED: similar to Protein C4orf008 homolog [Apis mellifera]
NL01360	gi|156544522|ref|XP_001607195.1|	0	PREDICTED: similar to beta-adaptin Drosophila 1 [Nasonia vitripennis]
NL01361	gi|110764913|ref|XP_624290.2|	4.29e-74	PREDICTED: similar to eukaryotic translation initiation factor 4E [Apis mellifera]
NL01364	gi|189409093|ref|NP_001121593.1|	1.65e-19	sinc finger protein Ci-ZF(C2H2)-148 [Ciona intestinalis]
NL01365	gi|242011242|ref|XP_002426364.1|	8.51e-45	Coatomer subunit delta, putative [Pediculus humanus corporis]
NL01366	gi|66551478|ref|XP_624725.1|	0	PREDICTED: similar to -coatomer protein CG14813-PA isoform 2 [Apis mellifera]
NL01367	gi|156543024|ref|XP_001603871.1|	0	PREDICTED: similar to ENSANGP00000012858 [Nasonia vitripennis]
NL01368	gi|110756760|ref|XP_396160.3|	1.05e-149	PREDICTED: similar to CG11926-PA [Apis mellifera]
NL01369	gi|193669050|ref|XP_001947951.1|	2.51e-72	PREDICTED: similar to Vanin-like protein 1 precursor, putative [Acyrthosiphon pisum]
NL01370	gi|270015889|gb|EFA12337.1|	6.93e-08	hypothetical protein TcasGA2_TC016022 [Tribolium castaneum]
NL01371	gi|156541365|ref|XP_001599297.1|	3.92e-44	PREDICTED: similar to inosine-uridine preferring nucleoside hydrolase [Nasonia vitripennis]
NL01372	gi|170050377|ref|XP_001861262.1|	0	heat shock protein [Culex quinquefasciatus]
NL01373	gi|156545320|ref|XP_001605650.1|	5.21e-109	PREDICTED: similar to chromodomain helicase DNA binding protein [Nasonia vitripennis]
NL01374	gi|242024974|ref|XP_002432901.1|	1.65e-73	conserved hypothetical protein [Pediculus humanus corporis]
NL01375	gi|157138486|ref|XP_001657320.1|	0	ryanodine receptor 3, brain [Aedes aegypti]
NL01376	gi|270003703|gb|EFA00151.1|	1.14e-146	hypothetical protein TcasGA2_TC002972 [Tribolium castaneum]
NL01377	gi|270016838|gb|EFA13284.1|	3.69e-07	hypothetical protein TcasGA2_TC010304 [Tribolium castaneum]
NL01378	gi|270016838|gb|EFA13284.1|	1.2e-15	hypothetical protein TcasGA2_TC010304 [Tribolium castaneum]
NL01379	gi|193641185|ref|XP_001949624.1|	2.8e-150	PREDICTED: similar to acyl-coa dehydrogenase [Acyrthosiphon pisum]
NL01380	gi|193673918|ref|XP_001949424.1|	5.47e-61	PREDICTED: similar to CG5867 CG5867-PA [Acyrthosiphon pisum]
NL01381	gi|270011598|gb|EFA08046.1|	6.99e-79	hypothetical protein TcasGA2_TC005640 [Tribolium castaneum]
NL01382	gi|270004106|gb|EFA00554.1|	1.36e-40	hypothetical protein TcasGA2_TC003421 [Tribolium castaneum]
NL01383	gi|193598979|ref|XP_001950697.1|	1.95e-18	PREDICTED: similar to putative sugar transporter [Acyrthosiphon pisum]
NL01384	gi|193598979|ref|XP_001950697.1|	4.49e-109	PREDICTED: similar to putative sugar transporter [Acyrthosiphon pisum]
NL01385	gi|157167424|ref|XP_001660686.1|	3.67e-36	NADH:ubiquinone dehydrogenase, putative [Aedes aegypti]
NL01386	gi|193709215|ref|XP_001943317.1|	3.59e-83	PREDICTED: similar to GA13362-PA [Acyrthosiphon pisum]
NL01387	gi|193709213|ref|XP_001943582.1|	2.52e-81	PREDICTED: similar to sucrase [Acyrthosiphon pisum]
NL01388	gi|110759735|ref|XP_001122040.1|	5.56e-60	PREDICTED: similar to c-Jun protein [Apis mellifera]
NL01389	gi|195573451|ref|XP_002104707.1|	2.41e-81	GD21090 [Drosophila simulans]
NL01390	gi|48996048|gb|AAT48601.1|	1.28e-31	vitellogenin [Encarsia formosa]
NL01391	gi|189236489|ref|XP_975064.2|	6.45e-98	PREDICTED: similar to neutral Sphingomyelinase, putative [Tribolium castaneum]
NL01392	gi|242004132|ref|XP_002422986.1|	7.66e-29	conserved hypothetical protein [Pediculus humanus corporis]
NL01393	gi|189236205|ref|XP_970721.2|	0	PREDICTED: similar to iPLA-2 [Tribolium castaneum]
NL01396	gi|270013556|gb|EFA10004.1|	2.76e-09	hypothetical protein TcasGA2_TC012174 [Tribolium castaneum]
NL01397	gi|270013556|gb|EFA10004.1|	7.42e-09	hypothetical protein TcasGA2_TC012174 [Tribolium castaneum]
NL01398	gi|270015738|gb|EFA12186.1|	7.04e-15	hypothetical protein TcasGA2_TC004339 [Tribolium castaneum]
NL01399	gi|270017061|gb|EFA13507.1|	6.97e-19	hypothetical protein TcasGA2_TC011554 [Tribolium castaneum]
NL01400	gi|126323062|ref|XP_001371822.1|	2.33e-34	PREDICTED: similar to Uncharacterized aarF domain-containing protein kinase 5 [Monodelphis domestica]
NL01401	gi|170046222|ref|XP_001850673.1|	1.12e-25	conserved hypothetical protein [Culex quinquefasciatus]
NL01402	gi|156547059|ref|XP_001601663.1|	0	PREDICTED: similar to conserved hypothetical protein [Nasonia vitripennis]
NL01403	gi|156551555|ref|XP_001601024.1|	2.08e-85	PREDICTED: similar to conserved hypothetical protein [Nasonia vitripennis]
NL01404	gi|66558038|ref|XP_625099.1|	8.63e-49	PREDICTED: similar to Tetraspanin 39D CG8666-PA [Apis mellifera]
NL01407	gi|221117333|ref|XP_002159342.1|	1.23e-50	PREDICTED: similar to RNA exonuclease 4 [Hydra magnipapillata]
NL01408	gi|242006682|ref|XP_002424176.1|	2.77e-54	transcription elongation factor SPT6, putative [Pediculus humanus corporis]
NL01409	gi|66553144|ref|XP_393157.2|	2.65e-99	PREDICTED: similar to CG7686-PA [Apis mellifera]
NL01410	gi|156544007|ref|XP_001607853.1|	6.83e-46	PREDICTED: similar to ENSANGP00000023128 [Nasonia vitripennis]
NL01411	gi|260803483|ref|XP_002596619.1|	1.84e-28	hypothetical protein BRAFLDRAFT_219108 [Branchiostoma floridae]
NL01412	gi|91087113|ref|XP_975150.1|	2.84e-103	PREDICTED: similar to Rab-protein 1 CG3320-PA [Tribolium castaneum]
NL01413	gi|66509714|ref|XP_393513.2|	0	PREDICTED: similar to Rpt3 CG16916-PA [Apis mellifera]
NL01414	gi|193580236|ref|XP_001949676.1|	1.88e-112	PREDICTED: similar to sulfotransferase (sult) [Acyrthosiphon pisum]
NL01415	gi|66505742|ref|XP_623906.1|	1.26e-71	PREDICTED: similar to OTU domain containing 6B [Apis mellifera]
NL01416	gi|242009598|ref|XP_002425570.1|	5.21e-28	Optineurin, putative [Pediculus humanus corporis]
NL01417	gi|156555453|ref|XP_001606075.1|	0	PREDICTED: similar to CTCF-like protein [Nasonia vitripennis]
NL01418	gi|260908648|gb|ACX54043.1|	6.95e-15	NADH ubiquinone oxidoreductase ashi subunit [Rhipicephalus sanguineus]
NL01419	gi|242009588|ref|XP_002425565.1|	3.01e-62	nitrogen fixation protein nifu, putative [Pediculus humanus corporis]
NL01420	gi|1703311|sp|P52183.1|ANNU_SCHAM	1.78e-175	RecName: Full=Annulin; AltName: Full=Protein-glutamine gamma-glutamyltransferase; AltName: Full=Transglutaminase
NL01421	gi|1703311|sp|P52183.1|ANNU_SCHAM	2.2e-86	RecName: Full=Annulin; AltName: Full=Protein-glutamine gamma-glutamyltransferase; AltName: Full=Transglutaminase
NL01422	gi|242013017|ref|XP_002427218.1|	1.27e-39	chitinase, putative [Pediculus humanus corporis]
NL01423	gi|242009414|ref|XP_002425481.1|	0	conserved hypothetical protein [Pediculus humanus corporis]
NL01424	gi|193599100|ref|XP_001946812.1|	0	PREDICTED: similar to CG3964 CG3964-PA [Acyrthosiphon pisum]
NL01425	gi|110760587|ref|XP_396755.3|	0	PREDICTED: similar to MICAL CG33208-PB, isoform B isoform 1 [Apis mellifera]
NL01426	gi|242017678|ref|XP_002429314.1|	5.18e-65	Apolipoprotein D precursor, putative [Pediculus humanus corporis]
NL01427	gi|242017678|ref|XP_002429314.1|	7.56e-68	Apolipoprotein D precursor, putative [Pediculus humanus corporis]
NL01428	gi|193606237|ref|XP_001949485.1|	0	PREDICTED: similar to AGAP010734-PA, partial [Acyrthosiphon pisum]
NL01429	gi|53830704|gb|AAU95195.1|	1e-69	putative delta-9 desaturase [Oncometopia nigricans]
NL01430	gi|46561748|gb|AAT01079.1|	5.68e-103	putative delta-9 desaturase 1 [Homalodisca vitripennis]
NL01431	gi|189532603|ref|XP_685984.3|	4.25e-29	PREDICTED: im:7151086 [Danio rerio]
NL01432	gi|195470194|ref|XP_002087393.1|	1.16e-59	GE16349 [Drosophila yakuba]
NL01433	gi|110751156|ref|XP_001121513.1|	2.32e-129	PREDICTED: similar to CG10955-PA [Apis mellifera]
NL01434	gi|115803132|ref|XP_001198853.1|	5.94e-92	PREDICTED: similar to endonuclease-reverse transcriptase [Strongylocentrotus purpuratus]
NL01435	gi|189239144|ref|XP_971313.2|	1.71e-120	PREDICTED: similar to dihydrolipoamide succinyltransferase component of 2-oxoglutarate dehydrogenase [Tribolium castaneum]
NL01436	gi|225031006|gb|ACN79510.1|	7.87e-16	ribosome biogenesis protein [Nilaparvata lugens]
NL01437	gi|242015300|ref|XP_002428302.1|	0	coatomer alpha subunit, putative [Pediculus humanus corporis]
NL01438	gi|270003255|gb|EEZ99702.1|	0	hypothetical protein TcasGA2_TC002463 [Tribolium castaneum]
NL01439	gi|156543529|ref|XP_001602761.1|	0	PREDICTED: similar to transportin [Nasonia vitripennis]
NL01440	gi|195453208|ref|XP_002073687.1|	3.37e-97	GK14239 [Drosophila willistoni]
NL01442	gi|242016234|ref|XP_002428734.1|	2.93e-10	hypothetical protein Phum_PHUM399420 [Pediculus humanus corporis]
NL01443	gi|27463689|gb|AAO15914.1|AF510054_1	7.46e-164	vasa-like [Schistocerca gregaria]
NL01444	gi|195120031|ref|XP_002004532.1|	6.44e-08	GI19985 [Drosophila mojavensis]
NL01445	gi|158288119|ref|XP_309983.4|	1.75e-36	AGAP009314-PA [Anopheles gambiae str. PEST]
NL01446	gi|242025279|ref|XP_002433053.1|	4.15e-128	Ves G 1 allergen precursor, putative [Pediculus humanus corporis]
NL01447	gi|156536933|ref|XP_001608153.1|	6.5e-35	PREDICTED: similar to GA11412-PA [Nasonia vitripennis]
NL01448	gi|91092310|ref|XP_969804.1|	1.96e-101	PREDICTED: similar to splicing factor yt521-b [Tribolium castaneum]
NL01450	gi|91094127|ref|XP_968492.1|	7.5e-147	PREDICTED: similar to GA20276-PA [Tribolium castaneum]
NL01451	gi|91076006|ref|XP_966406.1|	1.5e-110	PREDICTED: similar to acyl-coa dehydrogenase isoform 1 [Tribolium castaneum]
NL01453	gi|167589943|ref|ZP_02382331.1|	6.63e-07	hypothetical protein BuboB_31703 [Burkholderia ubonensis Bu]
NL01454	gi|66513420|ref|XP_392863.2|	5.13e-162	PREDICTED: similar to CG6686-PB, isoform B isoform 1 [Apis mellifera]
NL01455	gi|110765895|ref|XP_001120480.1|	1.65e-101	PREDICTED: similar to CG7053-PA [Apis mellifera]
NL01456	gi|110756499|ref|XP_001119947.1|	1.69e-72	PREDICTED: similar to ribosomal protein S11 [Apis mellifera]
NL01457	gi|270001783|gb|EEZ98230.1|	1.51e-83	hypothetical protein TcasGA2_TC000669 [Tribolium castaneum]
NL01458	gi|260834755|ref|XP_002612375.1|	2.28e-62	hypothetical protein BRAFLDRAFT_280112 [Branchiostoma floridae]
NL01459	gi|110766380|ref|XP_001122696.1|	6.24e-07	PREDICTED: similar to CG14661-PA [Apis mellifera]
NL01461	gi|156550147|ref|XP_001606081.1|	0	PREDICTED: similar to ENSANGP00000006233 [Nasonia vitripennis]
NL01462	gi|110756011|ref|XP_392578.3|	0	PREDICTED: similar to Ank2 CG7462-PB, isoform B [Apis mellifera]
NL01463	gi|91088431|ref|XP_976162.1|	3.1e-22	PREDICTED: hypothetical protein [Tribolium castaneum]
NL01464	gi|193577751|ref|XP_001942954.1|	4.52e-27	PREDICTED: similar to tosca CG10387-PA [Acyrthosiphon pisum]
NL01465	gi|193624668|ref|XP_001943217.1|	0	PREDICTED: similar to AGAP002016-PA [Acyrthosiphon pisum]
NL01466	gi|242016955|ref|XP_002428960.1|	0	Aminopeptidase N precursor, putative [Pediculus humanus corporis]
NL01467	gi|270002439|gb|EEZ98886.1|	1.72e-31	hypothetical protein TcasGA2_TC004501 [Tribolium castaneum]
NL01468	gi|157130274|ref|XP_001661865.1|	1.47e-169	transcription elongation regulator 1 (ca150) [Aedes aegypti]
NL01469	gi|16903179|gb|AAK61417.1|	1.1e-47	transposase [Ceratitis rosa]
NL01470	gi|110749877|ref|XP_623847.2|	1.33e-35	PREDICTED: similar to CG3773-PA [Apis mellifera]
NL01471	gi|110765120|ref|XP_393527.3|	3.23e-106	PREDICTED: similar to SP1173 CG10121-PB, isoform B [Apis mellifera]
NL01472	gi|193671733|ref|XP_001948949.1|	8.6e-31	PREDICTED: similar to CG7546 CG7546-PA [Acyrthosiphon pisum]
NL01474	gi|110763674|ref|XP_001122341.1|	1.15e-32	PREDICTED: hypothetical protein [Apis mellifera]
NL01475	gi|8101728|gb|AAF72633.1|AF258616_1	1.61e-06	hemoglobin P polymer precursor [Parartemia zietziana]
NL01476	gi|8101728|gb|AAF72633.1|AF258616_1	1.51e-06	hemoglobin P polymer precursor [Parartemia zietziana]
NL01477	gi|156537409|ref|XP_001606827.1|	0	PREDICTED: similar to glycyl-tRNA synthetase [Nasonia vitripennis]
NL01478	gi|193579936|ref|XP_001950765.1|	5.27e-136	PREDICTED: similar to juvenile hormone esterase [Acyrthosiphon pisum]
NL01479	gi|48097950|ref|XP_393932.1|	9.34e-70	PREDICTED: similar to CG3108-PA [Apis mellifera]
NL01480	gi|66809957|ref|XP_638702.1|	4.12e-06	hypothetical protein DDB_G0284289 [Dictyostelium discoideum AX4]
NL01481	gi|66499186|ref|XP_395748.2|	2.73e-57	PREDICTED: similar to FK506-binding protein FKBP59 CG4535-PA [Apis mellifera]
NL01482	gi|189236792|ref|XP_966417.2|	2.52e-73	PREDICTED: similar to protein phosphatase 1, catalytic subunit, beta isoform 1 [Tribolium castaneum]
NL01483	gi|66500205|ref|XP_393509.2|	1e-114	PREDICTED: similar to CG3731-PB, isoform B [Apis mellifera]
NL01484	gi|66525260|ref|XP_394082.2|	0	PREDICTED: similar to twins CG6235-PE, isoform E isoform 1 [Apis mellifera]
NL01485	gi|66525153|ref|XP_625205.1|	7.11e-23	PREDICTED: similar to CG9742-PA [Apis mellifera]
NL01486	gi|66525153|ref|XP_625205.1|	6.28e-23	PREDICTED: similar to CG9742-PA [Apis mellifera]
NL01489	gi|156540700|ref|XP_001599743.1|	1.47e-75	PREDICTED: similar to membrane trafficking protein emp24/gp25/p24 family member [Nasonia vitripennis]
NL01490	gi|194227526|ref|XP_001488517.2|	1.31e-37	PREDICTED: similar to KIAA1838 protein [Equus caballus]
NL01491	gi|193662234|ref|XP_001948711.1|	0	PREDICTED: similar to alanine aminotransferase [Acyrthosiphon pisum]
NL01492	gi|193636528|ref|XP_001947537.1|	1e-49	PREDICTED: similar to soldier-specific protein-1 [Acyrthosiphon pisum]
NL01493	gi|91076012|ref|XP_966490.1|	4.7e-136	PREDICTED: similar to succinyl-CoA synthetase small subunit, putative isoform 1 [Tribolium castaneum]
NL01494	gi|156541363|ref|XP_001599273.1|	1.01e-156	PREDICTED: similar to mitochondrial import inner membrane translocase subunit tim44, partial [Nasonia vitripennis]
NL01495	gi|91079628|ref|XP_967731.1|	1.01e-124	PREDICTED: similar to AGAP002355-PA [Tribolium castaneum]
NL01496	gi|237874151|ref|NP_001153848.1|	1.97e-62	glutamine synthetase 2 [Acyrthosiphon pisum]
NL01497	gi|193606285|ref|XP_001943377.1|	1.9e-58	PREDICTED: similar to Surfeit locus protein 1 [Acyrthosiphon pisum]
NL01499	gi|193690693|ref|XP_001942838.1|	8.88e-10	PREDICTED: similar to CG32377 CG32377-PA [Acyrthosiphon pisum]
NL01500	gi|91087035|ref|XP_974421.1|	2.96e-154	PREDICTED: similar to synoviolin [Tribolium castaneum]
NL01501	gi|242012607|ref|XP_002427021.1|	0	protein purity of essence, putative [Pediculus humanus corporis]
NL01502	gi|242012947|ref|XP_002427185.1|	4.53e-23	hypothetical protein Phum_PHUM300620 [Pediculus humanus corporis]
NL01503	gi|156553799|ref|XP_001601889.1|	1.09e-44	PREDICTED: similar to GA21085-PA [Nasonia vitripennis]
NL01504	gi|193713938|ref|XP_001946802.1|	7.97e-145	PREDICTED: similar to AGAP004352-PA [Acyrthosiphon pisum]
NL01505	gi|193713938|ref|XP_001946802.1|	2.1e-09	PREDICTED: similar to AGAP004352-PA [Acyrthosiphon pisum]
NL01508	gi|156552736|ref|XP_001599574.1|	2.99e-37	PREDICTED: similar to MGC53963 protein [Nasonia vitripennis]
NL01509	gi|66560999|ref|XP_624950.1|	0	PREDICTED: similar to UNCoordinated family member (unc-51) [Apis mellifera]
NL01510	gi|270011857|gb|EFA08305.1|	6.51e-07	hypothetical protein TcasGA2_TC005941 [Tribolium castaneum]
NL01511	gi|270005385|gb|EFA01833.1|	0	hypothetical protein TcasGA2_TC007435 [Tribolium castaneum]
NL01512	gi|189236459|ref|XP_973989.2|	2.84e-104	PREDICTED: similar to predicted protein [Tribolium castaneum]
NL01513	gi|156547010|ref|XP_001600611.1|	0	PREDICTED: similar to ENSANGP00000011450 [Nasonia vitripennis]
NL01514	gi|156544247|ref|XP_001606855.1|	1.06e-131	PREDICTED: similar to CRAL/TRIO domain-containing protein [Nasonia vitripennis]
NL01515	gi|149689082|gb|ABR27872.1|	1.98e-68	eukaryotic translation initiation factor 3 subunit 12-like protein [Triatoma infestans]
NL01517	gi|239790444|dbj|BAH71783.1|	2.54e-135	ACYPI009395 [Acyrthosiphon pisum]
NL01518	gi|242021215|ref|XP_002431041.1|	1.17e-35	mitochondrial import inner membrane translocase subunit Tim10, putative [Pediculus humanus corporis]
NL01520	gi|48104167|ref|XP_392921.1|	1.1e-60	PREDICTED: similar to Nuclear transport factor-2 CG1740-PA [Apis mellifera]
NL01521	gi|198467512|ref|XP_001354422.2|	3.39e-62	GA14503 [Drosophila pseudoobscura pseudoobscura]
NL01522	gi|91092516|ref|XP_969661.1|	1.27e-23	PREDICTED: similar to CG14084 CG14084-PA [Tribolium castaneum]
NL01523	gi|158292610|ref|XP_314005.4|	0	AGAP005124-PC [Anopheles gambiae str. PEST]
NL01524	gi|121543955|gb|ABM55642.1|	8.38e-126	putative prohibitin [Maconellicoccus hirsutus]
NL01525	gi|223671168|tpd|FAA00536.1|	1.57e-40	TPA: putative cuticle protein [Bombyx mori]
NL01526	gi|193587079|ref|XP_001947773.1|	2.16e-100	PREDICTED: similar to pancreatic lipase related protein 1 [Acyrthosiphon pisum]
NL01527	gi|195437746|ref|XP_002066801.1|	5.11e-17	GK24359 [Drosophila willistoni]
NL01528	gi|218749864|ref|NP_001136342.1|	1.1e-177	short-chain acyl-CoA dehydrogenase [Nasonia vitripennis]
NL01530	gi|242247409|ref|NP_001156199.1|	7.65e-15	hypothetical protein LOC100164847 [Acyrthosiphon pisum]
NL01532	gi|91089901|ref|XP_972392.1|	7.01e-96	PREDICTED: similar to AGAP007029-PA [Tribolium castaneum]
NL01533	gi|270011518|gb|EFA07966.1|	2.93e-28	hypothetical protein TcasGA2_TC005548 [Tribolium castaneum]
NL01536	gi|91079945|ref|XP_968596.1|	6.11e-121	PREDICTED: similar to lysosomal alpha-mannosidase (mannosidase alpha class 2b member 1) [Tribolium castaneum]
NL01537	gi|242017726|ref|XP_002429338.1|	6.12e-30	lis1-interacting protein nude, putative [Pediculus humanus corporis]
NL01538	gi|156537177|ref|XP_001604206.1|	1.06e-108	PREDICTED: similar to ribosome biogenesis protein brix [Nasonia vitripennis]
NL01539	gi|193681063|ref|XP_001950378.1|	1.07e-121	PREDICTED: similar to chromaffin granule amine transporter [Acyrthosiphon pisum]
NL01540	gi|110762938|ref|XP_394028.3|	1.84e-23	PREDICTED: similar to CG30157-PA [Apis mellifera]
NL01541	gi|66547891|ref|XP_623834.1|	0	PREDICTED: similar to Actin-related protein 87C CG6174-PA [Apis mellifera]
NL01542	gi|242021812|ref|XP_002431337.1|	2.84e-132	phosphoserine aminotransferase, putative [Pediculus humanus corporis]
NL01543	gi|91090252|ref|XP_969934.1|	1.52e-21	PREDICTED: similar to maggie CG14981-PA [Tribolium castaneum]
NL01544	gi|170055789|ref|XP_001863738.1|	1.25e-101	NADH dehydrogenase iron-sulfur protein 3, mitochondrial [Culex quinquefasciatus]
NL01545	gi|242012229|ref|XP_002426836.1|	0	ubiquitin-activating enzyme E1b, putative [Pediculus humanus corporis]
NL01546	gi|31235339|ref|XP_319221.1|	3.32e-107	AGAP010064-PA [Anopheles gambiae str. PEST]
NL01547	gi|156544009|ref|XP_001607868.1|	0	PREDICTED: similar to cop9 complex subunit [Nasonia vitripennis]
NL01548	gi|156541010|ref|XP_001602744.1|	0	PREDICTED: similar to nuclear pore complex protein nup107 [Nasonia vitripennis]
NL01549	gi|156543706|ref|XP_001605693.1|	1.8e-15	PREDICTED: similar to conserved hypothetical protein [Nasonia vitripennis]
NL01550	gi|156543326|ref|XP_001606518.1|	2.08e-38	PREDICTED: similar to CG33002-PA [Nasonia vitripennis]
NL01551	gi|156543326|ref|XP_001606518.1|	3.22e-36	PREDICTED: similar to CG33002-PA [Nasonia vitripennis]
NL01552	gi|242012365|ref|XP_002426903.1|	1.74e-178	P53 regulated pa26 nuclear protein sestrin, putative [Pediculus humanus corporis]
NL01553	gi|109107895|ref|XP_001115559.1|	4.56e-80	PREDICTED: similar to uncoupling protein 2 [Macaca mulatta]
NL01554	gi|193669368|ref|XP_001949074.1|	8.71e-71	PREDICTED: similar to CG1021-PA [Acyrthosiphon pisum]
NL01555	gi|110759504|ref|XP_392800.3|	0	PREDICTED: similar to cullin 4B [Apis mellifera]
NL01556	gi|270003451|gb|EEZ99898.1|	6.16e-09	hypothetical protein TcasGA2_TC002682 [Tribolium castaneum]
NL01559	gi|193664496|ref|XP_001943041.1|	0	PREDICTED: similar to short stop CG18076-PB [Acyrthosiphon pisum]
NL01560	gi|156552772|ref|XP_001602426.1|	0	PREDICTED: similar to CG18076-PB [Nasonia vitripennis]
NL01561	gi|156552772|ref|XP_001602426.1|	0	PREDICTED: similar to CG18076-PB [Nasonia vitripennis]
NL01563	gi|193580270|ref|XP_001948277.1|	5.71e-11	PREDICTED: similar to putative COIL-COILED (MYOSIN-LIKE) PROTEIN [Acyrthosiphon pisum]
NL01564	gi|48141081|ref|XP_397185.1|	3.9e-15	PREDICTED: similar to CG1319-PA [Apis mellifera]
NL01565	gi|227437616|gb|ACP30523.1|	1.76e-24	cytochrome oxidase subunit I [Sogatella furcifera]
NL01566	gi|242023004|ref|XP_002431926.1|	9.59e-06	conserved hypothetical protein [Pediculus humanus corporis]
NL01567	gi|66517310|ref|XP_625037.1|	0	PREDICTED: similar to DNA-directed RNA polymerase III subunit 127.6 kDa polypeptide (RNA polymerase III subunit 2) (RPC2) isoform 1 [Apis mellifera]
NL01568	gi|156550773|ref|XP_001605596.1|	3.71e-41	PREDICTED: similar to MGC52856 protein [Nasonia vitripennis]
NL01569	gi|242020346|ref|XP_002430616.1|	0	Phosphatidylinositol-binding clathrin assembly protein LAP, putative [Pediculus humanus corporis]
NL01570	gi|158296946|ref|XP_317275.4|	0	AGAP008193-PA [Anopheles gambiae str. PEST]
NL01571	gi|91084713|ref|XP_969915.1|	1.58e-60	PREDICTED: similar to serine 3-dehydrogenase [Tribolium castaneum]
NL01572	gi|158299810|ref|XP_319829.4|	2.42e-142	AGAP009080-PA [Anopheles gambiae str. PEST]
NL01573	gi|242017283|ref|XP_002429121.1|	0	tubulin alpha-1 chain [Pediculus humanus corporis]
NL01574	gi|158958246|gb|ABW86655.1|	5.67e-14	histone H1 [Anthonomus grandis]
NL01575	gi|193716068|ref|XP_001952452.1|	2.24e-33	PREDICTED: similar to LOC494675 protein [Acyrthosiphon pisum]
NL01576	gi|219911523|emb|CAX11687.1|	0	adenylosuccinate lyase [Nilaparvata lugens]
NL01577	gi|156554920|ref|XP_001606473.1|	0	PREDICTED: similar to chaperonin subunit 6a zeta isoform 1 [Nasonia vitripennis]
NL01578	gi|242006426|ref|XP_002424051.1|	0	ATP-binding cassette subfamily E, member 1 [Pediculus humanus corporis]
NL01579	gi|189241141|ref|XP_973953.2|	2.27e-158	PREDICTED: similar to CG6439 CG6439-PA [Tribolium castaneum]
NL01580	gi|156547701|ref|XP_001604982.1|	1.53e-56	PREDICTED: hypothetical protein [Nasonia vitripennis]
NL01581	gi|156546466|ref|XP_001607324.1|	3.44e-115	PREDICTED: similar to cathepsin F like protease [Nasonia vitripennis]
NL01582	gi|193598923|ref|XP_001944299.1|	1.3e-46	PREDICTED: similar to eukaryotic translation initiation factor 5 [Acyrthosiphon pisum]
NL01583	gi|225219830|gb|ACN85420.1|	0	soluble trehalase [Nilaparvata lugens]
NL01584	gi|193620313|ref|XP_001945112.1|	0	PREDICTED: similar to MGC97650 protein [Acyrthosiphon pisum]
NL01585	gi|156543886|ref|XP_001606977.1|	7.13e-144	PREDICTED: similar to protein phosphatase 2c [Nasonia vitripennis]
NL01586	gi|110757719|ref|XP_396028.3|	1.59e-167	PREDICTED: similar to cGMP-dependent 3,5-cyclic phosphodiesterase (Cyclic GMP-stimulated phosphodiesterase) (CGS-PDE) (cGSPDE) isoform 1 [Apis mellifera]
NL01587	gi|91087167|ref|XP_975374.1|	8.5e-115	PREDICTED: similar to AGAP002253-PA [Tribolium castaneum]
NL01588	gi|157823267|ref|NP_001099521.1|	5.32e-108	esterase D/formylglutathione hydrolase [Rattus norvegicus]
NL01589	gi|193664775|ref|XP_001947747.1|	3.25e-136	PREDICTED: similar to Collagen alpha-2(IV) chain [Acyrthosiphon pisum]
NL01590	gi|193673986|ref|XP_001951034.1|	3.41e-116	PREDICTED: similar to cytochrome P450 [Acyrthosiphon pisum]
NL01591	gi|156545479|ref|XP_001606947.1|	4.04e-154	PREDICTED: similar to ENSANGP00000006861 [Nasonia vitripennis]
NL01592	gi|193636528|ref|XP_001947537.1|	3.34e-39	PREDICTED: similar to soldier-specific protein-1 [Acyrthosiphon pisum]
NL01593	gi|156549935|ref|XP_001602626.1|	0	PREDICTED: similar to conserved hypothetical protein [Nasonia vitripennis]
NL01594	gi|91091362|ref|XP_972603.1|	1.77e-36	PREDICTED: similar to lethal 35Di [Tribolium castaneum]
NL01595	gi|242003070|ref|XP_002422600.1|	1.19e-34	Clathrin light chain, putative [Pediculus humanus corporis]
NL01596	gi|91080555|ref|XP_967130.1|	6.79e-51	PREDICTED: similar to clathrin light chain isoform 1 [Tribolium castaneum]
NL01597	gi|170040111|ref|XP_001847855.1|	0	elongation factor G 1, mitochondrial [Culex quinquefasciatus]
NL01598	gi|110756151|ref|XP_393282.3|	9.89e-32	PREDICTED: similar to CG6995-PA, isoform A [Apis mellifera]
NL01599	gi|66549046|ref|XP_393144.2|	1.51e-119	PREDICTED: similar to slimfast CG11128-PC, isoform C [Apis mellifera]
NL01600	gi|270015083|gb|EFA11531.1|	5.7e-75	hypothetical protein TcasGA2_TC016051 [Tribolium castaneum]
NL01601	gi|270015083|gb|EFA11531.1|	4.68e-81	hypothetical protein TcasGA2_TC016051 [Tribolium castaneum]
NL01602	gi|224548868|dbj|BAH24176.1|	7.11e-94	aspartic proteinase [Sitophilus zeamais]
NL01603	gi|270006985|gb|EFA03433.1|	8.53e-24	hypothetical protein TcasGA2_TC013423 [Tribolium castaneum]
NL01604	gi|56756176|emb|CAH65682.2|	0	cytochrome P450 CYP6AY1 protein [Nilaparvata lugens]
NL01605	gi|156382363|ref|XP_001632523.1|	8.89e-20	predicted protein [Nematostella vectensis]
NL01606	gi|91077142|ref|XP_971564.1|	1.17e-167	PREDICTED: similar to will die slowly [Tribolium castaneum]
NL01607	gi|91094443|ref|XP_970156.1|	1.25e-50	PREDICTED: similar to cytochrome c oxidase subunit Va [Tribolium castaneum]
NL01608	gi|170040829|ref|XP_001848188.1|	8.61e-09	predicted protein [Culex quinquefasciatus]
NL01609	gi|170040829|ref|XP_001848188.1|	1.12e-12	predicted protein [Culex quinquefasciatus]
NL01610	gi|156538074|ref|XP_001607543.1|	4.39e-89	PREDICTED: similar to ENSANGP00000022132 [Nasonia vitripennis]
NL01611	gi|47211301|emb|CAF92150.1|	1.46e-134	unnamed protein product [Tetraodon nigroviridis]
NL01612	gi|156543654|ref|XP_001607442.1|	1.82e-93	PREDICTED: similar to proteasome subunit beta 7 [Nasonia vitripennis]
NL01613	gi|270006604|gb|EFA03052.1|	2.99e-158	hypothetical protein TcasGA2_TC010900 [Tribolium castaneum]
NL01614	gi|123431636|ref|XP_001308251.1|	2.39e-07	flocculin [Trichomonas vaginalis G3]
NL01615	gi|149898858|gb|ABR27907.1|	5.89e-41	hypothetical protein [Triatoma infestans]
NL01616	gi|94469046|gb|ABF18372.1|	0	mitochondrial aldehyde dehydrogenase [Aedes aegypti]
NL01617	gi|156548282|ref|XP_001605843.1|	0	PREDICTED: similar to LD23157p [Nasonia vitripennis]
NL01618	gi|157136164|ref|XP_001663682.1|	2.48e-09	hypothetical protein AaeL_AAEL013495 [Aedes aegypti]
NL01619	gi|242015113|ref|XP_002428218.1|	9.16e-49	protein lethal, putative [Pediculus humanus corporis]
NL01620	gi|193688392|ref|XP_001951309.1|	4.99e-59	PREDICTED: similar to lethal(2)essential for life protein-like protein [Acyrthosiphon pisum]
NL01621	gi|193688392|ref|XP_001951309.1|	4.32e-59	PREDICTED: similar to lethal(2)essential for life protein-like protein [Acyrthosiphon pisum]
NL01622	gi|156553508|ref|XP_001600858.1|	1.39e-60	PREDICTED: similar to MGC89016 protein [Nasonia vitripennis]
NL01624	gi|270001549|gb|EEZ97996.1|	0	hypothetical protein TcasGA2_TC000393 [Tribolium castaneum]
NL01625	gi|91090288|ref|XP_971422.1|	1.34e-50	PREDICTED: similar to CG8939 CG8939-PA [Tribolium castaneum]
NL01626	gi|110760837|ref|XP_391900.3|	1.27e-153	PREDICTED: similar to CG8939-PA [Apis mellifera]
NL01627	gi|91094747|ref|XP_971437.1|	3.41e-110	PREDICTED: similar to s-adenosyl-methyl transferase mraw [Tribolium castaneum]
NL01628	gi|110751151|ref|XP_624080.2|	2.29e-99	PREDICTED: similar to nucleolar RNA-associated protein long isoform, partial [Apis mellifera]
NL01629	gi|66538807|ref|XP_397222.2|	1.32e-143	PREDICTED: similar to c-Maf-inducing protein Tc-mip isoform isoform 1 [Apis mellifera]
NL01630	gi|242009012|ref|XP_002425287.1|	0	Microsomal triglyceride transfer protein large subunit precursor, putative [Pediculus humanus corporis]
NL01631	gi|156537646|ref|XP_001607837.1|	4.38e-68	PREDICTED: similar to sodium-dependent phosphate transporter [Nasonia vitripennis]
NL01632	gi|193788550|ref|NP_001123319.1|	2.63e-56	N-6 adenine-specific DNA methyltransferase 2 [Nasonia vitripennis]
NL01633	gi|91077850|ref|XP_971897.1|	0	PREDICTED: similar to metalloprotease [Tribolium castaneum]
NL01634	gi|193683772|ref|XP_001950806.1|	5.43e-24	PREDICTED: similar to cuticular protein 111, RR-3 family (AGAP006931-PA) [Acyrthosiphon pisum]
NL01635	gi|193683772|ref|XP_001950806.1|	2.61e-27	PREDICTED: similar to cuticular protein 111, RR-3 family (AGAP006931-PA) [Acyrthosiphon pisum]
NL01636	gi|48138147|ref|XP_393391.1|	8.82e-174	PREDICTED: similar to CG7818-PA [Apis mellifera]
NL01637	gi|156552599|ref|XP_001601647.1|	3.94e-124	PREDICTED: similar to 5-3 exoribonuclease, putative [Nasonia vitripennis]
NL01638	gi|260829213|ref|XP_002609556.1|	0	hypothetical protein BRAFLDRAFT_285686 [Branchiostoma floridae]
NL01639	gi|110751273|ref|XP_392215.3|	0	PREDICTED: similar to CG30069-PA [Apis mellifera]
NL01640	gi|110751273|ref|XP_392215.3|	0	PREDICTED: similar to CG30069-PA [Apis mellifera]
NL01641	gi|221111104|ref|XP_002164397.1|	4.43e-29	PREDICTED: similar to predicted protein, partial [Hydra magnipapillata]
NL01643	gi|195455671|ref|XP_002074817.1|	6.5e-17	GK23263 [Drosophila willistoni]
NL01644	gi|189240108|ref|XP_972976.2|	0	PREDICTED: similar to glycinamide ribonucleotide synthetase-aminoimidazole ribonucleotide synthetase-glycinamide ribonucleotide transformylase [Tribolium castaneum]
NL01645	gi|158292959|ref|XP_314270.4|	1.78e-27	AGAP003368-PA [Anopheles gambiae str. PEST]
NL01646	gi|156537793|ref|XP_001608054.1|	6.54e-52	PREDICTED: similar to ENSANGP00000013517 [Nasonia vitripennis]
NL01647	gi|193606089|ref|XP_001948083.1|	2.46e-26	PREDICTED: similar to transcription factor BmEts [Acyrthosiphon pisum]
NL01648	gi|91090388|ref|XP_969652.1|	0	PREDICTED: similar to high density lipoprotien binding protein / vigilin [Tribolium castaneum]
NL01649	gi|157128342|ref|XP_001661410.1|	6.17e-70	complement component [Aedes aegypti]
NL01651	gi|156538054|ref|XP_001607049.1|	7.37e-43	PREDICTED: similar to mitochondrial sideroflexin tricarboxylate transporter [Nasonia vitripennis]
NL01652	gi|156538054|ref|XP_001607049.1|	3.15e-60	PREDICTED: similar to mitochondrial sideroflexin tricarboxylate transporter [Nasonia vitripennis]
NL01653	gi|242021357|ref|XP_002431111.1|	1.6e-15	hypothetical protein Phum_PHUM512560 [Pediculus humanus corporis]
NL01654	gi|156549058|ref|XP_001607449.1|	5.04e-122	PREDICTED: similar to Ser/Thr-like protein kinase lyk4 [Nasonia vitripennis]
NL01655	gi|91089189|ref|XP_974407.1|	8.37e-145	PREDICTED: similar to gamma glutamyl transpeptidase [Tribolium castaneum]
NL01656	gi|66507476|ref|XP_392350.2|	2.83e-141	PREDICTED: similar to Hexokinase A CG3001-PA, isoform A [Apis mellifera]
NL01657	gi|24646906|ref|NP_731941.1|	3.93e-82	effete [Drosophila melanogaster]
NL01658	gi|260837308|ref|XP_002613647.1|	5.26e-60	hypothetical protein BRAFLDRAFT_226962 [Branchiostoma floridae]
NL01659	gi|156550777|ref|XP_001605974.1|	7.57e-84	PREDICTED: similar to ubiquitin-conjugating enzyme rad6 [Nasonia vitripennis]
NL01660	gi|91084043|ref|XP_967085.1|	0	PREDICTED: similar to AGAP001884-PA [Tribolium castaneum]
NL01661	gi|225706658|gb|ACO09175.1|	1.72e-50	Augmenter of liver regeneration [Osmerus mordax]
NL01662	gi|157129571|ref|XP_001661730.1|	0	ATP-dependent RNA helicase [Aedes aegypti]
NL01663	gi|195381605|ref|XP_002049538.1|	4.83e-85	GJ20697 [Drosophila virilis]
NL01664	gi|193652401|ref|XP_001951879.1|	0	PREDICTED: similar to chitin deacetylase 4 [Acyrthosiphon pisum]
NL01666	gi|91077580|ref|XP_972986.1|	2.51e-17	PREDICTED: similar to AGAP002461-PA [Tribolium castaneum]
NL01667	gi|91077580|ref|XP_972986.1|	6.17e-14	PREDICTED: similar to AGAP002461-PA [Tribolium castaneum]
NL01668	gi|91087659|ref|XP_973571.1|	5.71e-87	PREDICTED: similar to predicted protein [Tribolium castaneum]
NL01669	gi|156541332|ref|XP_001600771.1|	2.59e-28	PREDICTED: similar to GA14612-PA [Nasonia vitripennis]
NL01670	gi|91078920|ref|XP_973689.1|	1.24e-91	PREDICTED: similar to ubiquitin-conjugating enzyme E2 g [Tribolium castaneum]
NL01671	gi|110767987|ref|XP_624116.2|	0	PREDICTED: similar to moleskin CG7935-PA, partial [Apis mellifera]
NL01672	gi|242019090|ref|XP_002429999.1|	9.79e-109	testis development protein prtd, putative [Pediculus humanus corporis]
NL01673	gi|193617685|ref|XP_001946818.1|	2.24e-74	PREDICTED: similar to T-complex protein 1 subunit theta [Acyrthosiphon pisum]
NL01674	gi|126697326|gb|ABO26620.1|	1.83e-06	chaperonin containing tcp1 [Haliotis discus discus]
NL01676	gi|242012963|ref|XP_002427193.1|	0	pre-mRNA-processing-splicing factor, putative [Pediculus humanus corporis]
NL01677	gi|242025321|ref|XP_002433074.1|	6.74e-36	conserved hypothetical protein [Pediculus humanus corporis]
NL01678	gi|189234287|ref|XP_970030.2|	1.62e-166	PREDICTED: similar to isocitrate dehydrogenase [Tribolium castaneum]
NL01680	gi|270016838|gb|EFA13284.1|	3.89e-23	hypothetical protein TcasGA2_TC010304 [Tribolium castaneum]
NL01681	gi|193688219|ref|XP_001943838.1|	3.82e-90	PREDICTED: similar to AGAP007975-PA [Acyrthosiphon pisum]
NL01682	gi|242013191|ref|XP_002427298.1|	4.93e-103	Neutral and basic amino acid transport protein rBAT, putative [Pediculus humanus corporis]
NL01683	gi|110763838|ref|XP_395927.3|	2.78e-157	PREDICTED: similar to Lk6 CG17342-PA, isoform A [Apis mellifera]
NL01684	gi|270009467|gb|EFA05915.1|	3.04e-60	hypothetical protein TcasGA2_TC008731 [Tribolium castaneum]
NL01685	gi|6448469|dbj|BAA86911.1|	0	homologue of Sarcophaga 26,29kDa proteinase [Periplaneta americana]
NL01686	gi|242019185|ref|XP_002430045.1|	0	Splicing factor U2AF 50 kDa subunit, putative [Pediculus humanus corporis]
NL01687	gi|94471624|gb|ABF21078.1|	1.18e-07	icarapin variant 2 precursor [Apis mellifera]
NL01688	gi|126540381|emb|CAL47126.1|	0	lipophorin receptor [Blattella germanica]
NL01689	gi|146285349|gb|ABQ18252.1|	6.19e-63	putative prefoldin [Lygus lineolaris]
NL01691	gi|270010361|gb|EFA06809.1|	4.5e-17	hypothetical protein TcasGA2_TC009748 [Tribolium castaneum]
NL01692	gi|170041825|ref|XP_001848650.1|	1.89e-87	transmembrane emp24 domain-containing protein 9 [Culex quinquefasciatus]
NL01693	gi|242009242|ref|XP_002425399.1|	5.91e-69	sulfate transporter, putative [Pediculus humanus corporis]
NL01694	gi|91089581|ref|XP_972290.1|	1.09e-72	PREDICTED: similar to AGAP002331-PA [Tribolium castaneum]
NL01695	gi|169805304|gb|ACA83751.1|	8.14e-111	ribophorin I [Penaeus monodon]
NL01696	gi|156537924|ref|XP_001608148.1|	5.1e-133	PREDICTED: similar to GA15096-PA [Nasonia vitripennis]
NL01698	gi|91079674|ref|XP_967161.1|	2.22e-49	PREDICTED: similar to Eukaryotic initiation factor 1A CG8053-PA [Tribolium castaneum]
NL01699	gi|66506612|ref|XP_396589.2|	0	PREDICTED: similar to CG31729-PB, isoform B [Apis mellifera]
NL01700	gi|157131030|ref|XP_001655785.1|	2.6e-114	cortactin [Aedes aegypti]
NL01701	gi|66519954|ref|XP_392911.2|	4.42e-75	PREDICTED: similar to CG2950-PB, isoform B isoform 1 [Apis mellifera]
NL01702	gi|66519954|ref|XP_392911.2|	1.04e-80	PREDICTED: similar to CG2950-PB, isoform B isoform 1 [Apis mellifera]
NL01703	gi|270008921|gb|EFA05369.1|	5.02e-21	hypothetical protein TcasGA2_TC015535 [Tribolium castaneum]
NL01704	gi|242024338|ref|XP_002432585.1|	0	Threonyl-tRNA synthetase, cytoplasmic, putative [Pediculus humanus corporis]
NL01705	gi|146446849|gb|ABQ41279.1|	6.39e-37	SUMO-1-like protein [Artemia franciscana]
NL01706	gi|156543425|ref|XP_001600696.1|	6.38e-32	PREDICTED: similar to conserved hypothetical protein [Nasonia vitripennis]
NL01707	gi|242009196|ref|XP_002425377.1|	0	Signal recognition particle 54 kDa protein, putative [Pediculus humanus corporis]
NL01708	gi|242018913|ref|XP_002429913.1|	1.76e-66	tetratricopeptide repeat protein, putative [Pediculus humanus corporis]
NL01711	gi|270001240|gb|EEZ97687.1|	1.39e-61	hypothetical protein TcasGA2_TC016235 [Tribolium castaneum]
NL01713	gi|132424628|gb|ABO33471.1|	3.58e-59	NudE-like protein 1b [Danio rerio]
NL01714	gi|91079588|ref|XP_967653.1|	9.34e-19	PREDICTED: similar to topoisomerase II [Tribolium castaneum]
NL01715	gi|91078490|ref|XP_968588.1|	0	PREDICTED: similar to G protein pathway suppressor 1 [Tribolium castaneum]
NL01716	gi|110768523|ref|XP_393240.3|	4.29e-91	PREDICTED: similar to MON2 homolog [Apis mellifera]
NL01717	gi|170036903|ref|XP_001846300.1|	4.04e-06	conserved hypothetical protein [Culex quinquefasciatus]
NL01718	gi|91081657|ref|XP_969186.1|	5.22e-58	PREDICTED: similar to beta-tubulin cofactor C [Tribolium castaneum]
NL01719	gi|157816975|ref|NP_001101670.1|	1.48e-36	tubulin folding cofactor C [Rattus norvegicus]
NL01720	gi|91086019|ref|XP_972971.1|	1.26e-64	PREDICTED: similar to 39S ribosomal protein L11, mitochondrial [Tribolium castaneum]
NL01721	gi|242022544|ref|XP_002431700.1|	0	myosin light chain kinase, putative [Pediculus humanus corporis]
NL01722	gi|156551900|ref|XP_001606799.1|	5.44e-43	PREDICTED: similar to ENSANGP00000020847 [Nasonia vitripennis]
NL01723	gi|242005240|ref|XP_002423479.1|	0	alpha-N-acetylgalactosaminidase, putative [Pediculus humanus corporis]
NL01724	gi|242016915|ref|XP_002428940.1|	2e-118	WD-repeat protein, putative [Pediculus humanus corporis]
NL01725	gi|242007933|ref|XP_002424769.1|	6.43e-107	conserved hypothetical protein [Pediculus humanus corporis]
NL01726	gi|195437462|ref|XP_002066659.1|	3.4e-07	GK24449 [Drosophila willistoni]
NL01727	gi|156547325|ref|XP_001602053.1|	0	PREDICTED: similar to conserved hypothetical protein [Nasonia vitripennis]
NL01728	gi|195125173|ref|XP_002007056.1|	1.24e-26	GI12726 [Drosophila mojavensis]
NL01729	gi|189238147|ref|XP_001814592.1|	9.35e-41	PREDICTED: similar to Tetratricopeptide repeat protein, putative [Tribolium castaneum]
NL01730	gi|66500008|ref|XP_624121.1|	6.62e-67	PREDICTED: similar to DNA polymerase interacting tpr containing protein of 47kD CG3189-PA [Apis mellifera]
NL01731	gi|242017921|ref|XP_002429432.1|	0	conserved hypothetical protein [Pediculus humanus corporis]
NL01732	gi|242014232|ref|XP_002427795.1|	1.04e-37	DEAD box ATP-dependent RNA helicase, putative [Pediculus humanus corporis]
NL01733	gi|156542789|ref|XP_001605485.1|	1.05e-13	PREDICTED: similar to conserved hypothetical protein [Nasonia vitripennis]
NL01736	gi|193606105|ref|XP_001948814.1|	7.51e-84	PREDICTED: similar to alcohol dehydrogenase [Acyrthosiphon pisum]
NL01737	gi|198471383|ref|XP_001355599.2|	1.19e-18	GA21958 [Drosophila pseudoobscura pseudoobscura]
NL01739	gi|270007569|gb|EFA04017.1|	8.33e-155	hypothetical protein TcasGA2_TC014166 [Tribolium castaneum]
NL01740	gi|193674084|ref|XP_001950990.1|	1.59e-131	PREDICTED: similar to gastric caeca sugar transporter [Acyrthosiphon pisum]
NL01741	gi|193692976|ref|XP_001946223.1|	6.32e-39	PREDICTED: similar to serine protease 1 [Acyrthosiphon pisum]
NL01742	gi|242005415|ref|XP_002423564.1|	1.38e-32	eukaryotic translation initiation factor 4 gamma, putative [Pediculus humanus corporis]
NL01743	gi|242013487|ref|XP_002427436.1|	5.87e-21	hypothetical protein Phum_PHUM318980 [Pediculus humanus corporis]
NL01744	gi|242013487|ref|XP_002427436.1|	3.1e-16	hypothetical protein Phum_PHUM318980 [Pediculus humanus corporis]
NL01745	gi|193659754|ref|XP_001946896.1|	4.45e-49	PREDICTED: similar to mystery 45A isoform 2 [Acyrthosiphon pisum]
NL01746	gi|48098905|ref|XP_392564.1|	1.65e-84	PREDICTED: similar to Rheb CG1081-PA, isoform A [Apis mellifera]
NL01748	gi|110769804|ref|XP_624006.2|	0	PREDICTED: similar to dre4 CG1828-PA, isoform A [Apis mellifera]
NL01749	gi|156543308|ref|XP_001604619.1|	0	PREDICTED: similar to nuclear export factor CRM1 [Nasonia vitripennis]
NL01750	gi|193716016|ref|XP_001951334.1|	3.63e-159	PREDICTED: similar to protease, reverse transcriptase and RNase H [Acyrthosiphon pisum]
NL01751	gi|156540358|ref|XP_001599668.1|	9.62e-06	PREDICTED: similar to protease, reverse transcriptase and RNase H [Nasonia vitripennis]
NL01752	gi|66512122|ref|XP_392687.2|	2.68e-134	PREDICTED: similar to CG15615-PA isoform 1 [Apis mellifera]
NL01753	gi|242024974|ref|XP_002432901.1|	1.88e-79	conserved hypothetical protein [Pediculus humanus corporis]
NL01754	gi|156543979|ref|XP_001605443.1|	1.07e-70	PREDICTED: hypothetical protein [Nasonia vitripennis]
NL01755	gi|156543979|ref|XP_001605443.1|	2.04e-131	PREDICTED: hypothetical protein [Nasonia vitripennis]
NL01756	gi|66525038|ref|XP_393612.2|	1.34e-151	PREDICTED: similar to casein kinase 1, alpha 1 [Apis mellifera]
NL01757	gi|189237227|ref|XP_969775.2|	7.64e-121	PREDICTED: similar to DNA-damage inducible protein [Tribolium castaneum]
NL01758	gi|157138597|ref|XP_001664271.1|	1.35e-72	hypothetical protein AaeL_AAEL003882 [Aedes aegypti]
NL01759	gi|157114389|ref|XP_001652247.1|	2.77e-105	hypothetical protein AaeL_AAEL006847 [Aedes aegypti]
NL01760	gi|242025114|ref|XP_002432971.1|	2.64e-107	es2 protein, putative [Pediculus humanus corporis]
NL01761	gi|91091542|ref|XP_970835.1|	0	PREDICTED: similar to aldehyde dehydrogenase [Tribolium castaneum]
NL01763	gi|91079744|ref|XP_970506.1|	0	PREDICTED: similar to CG12262 CG12262-PA [Tribolium castaneum]
NL01764	gi|193606017|ref|XP_001942859.1|	6.24e-43	PREDICTED: similar to slingshot dual specificity phosphatase [Acyrthosiphon pisum]
NL01765	gi|70909515|emb|CAJ17181.1|	8.86e-54	ribosomal protein S10e [Georissus sp. APV-2005]
NL01766	gi|156549324|ref|XP_001600970.1|	7.59e-85	PREDICTED: similar to cyclin a [Nasonia vitripennis]
NL01767	gi|156545814|ref|XP_001607760.1|	0	PREDICTED: similar to GTP binding protein [Nasonia vitripennis]
NL01768	gi|114053313|ref|NP_001040339.1|	2.46e-48	GTP binding protein [Bombyx mori]
NL01770	gi|193662234|ref|XP_001948711.1|	3.47e-116	PREDICTED: similar to alanine aminotransferase [Acyrthosiphon pisum]
NL01771	gi|91090890|ref|XP_973414.1|	0	PREDICTED: similar to RE62270p [Tribolium castaneum]
NL01772	gi|198473042|ref|XP_001356155.2|	2.75e-84	GA15914 [Drosophila pseudoobscura pseudoobscura]
NL01773	gi|156550755|ref|XP_001600925.1|	3.2e-35	PREDICTED: similar to MGC89819 protein [Nasonia vitripennis]
NL01774	gi|33087514|gb|AAP92914.1|	0	beta-tubulin [Laodelphax striatellus]
NL01775	gi|156554528|ref|XP_001605345.1|	8.68e-84	PREDICTED: similar to conserved hypothetical protein [Nasonia vitripennis]
NL01776	gi|156547185|ref|XP_001604089.1|	2.84e-24	PREDICTED: similar to CG15433-PA [Nasonia vitripennis]
NL01777	gi|195471266|ref|XP_002087926.1|	0	GE18291 [Drosophila yakuba]
NL01778	gi|242019442|ref|XP_002430170.1|	3.09e-106	conserved hypothetical protein [Pediculus humanus corporis]
NL01780	gi|119589378|gb|EAW68972.1|	3.15e-06	hCG22561, isoform CRA_b [Homo sapiens]
NL01781	gi|170028395|ref|XP_001842081.1|	3.07e-49	conserved hypothetical protein [Culex quinquefasciatus]
NL01782	gi|242022735|ref|XP_002431794.1|	9.1e-54	translocon-associated protein subunit delta precursor, putative [Pediculus humanus corporis]
NL01783	gi|72020323|ref|XP_780162.1|	2.24e-40	PREDICTED: similar to MGC143224 protein [Strongylocentrotus purpuratus]
NL01784	gi|72020323|ref|XP_780162.1|	6.26e-41	PREDICTED: similar to MGC143224 protein [Strongylocentrotus purpuratus]
NL01785	gi|66546653|ref|XP_623225.1|	6.81e-94	PREDICTED: similar to Ras-like GTP-binding protein Rho1 isoform 2 [Apis mellifera]
NL01786	gi|91087961|ref|XP_972932.1|	8.57e-100	PREDICTED: similar to multiple inositol polyphosphate phosphatase [Tribolium castaneum]
NL01787	gi|170059729|ref|XP_001865488.1|	8.37e-52	NADH:ubiquinone dehydrogenase [Culex quinquefasciatus]
NL01788	gi|157123140|ref|XP_001660027.1|	7.03e-132	transaldolase [Aedes aegypti]
NL01789	gi|157123140|ref|XP_001660027.1|	4.68e-57	transaldolase [Aedes aegypti]
NL01790	gi|157105113|ref|XP_001648723.1|	0	DEAD box ATP-dependent RNA helicase [Aedes aegypti]
NL01791	gi|66533059|ref|XP_395449.2|	2.63e-137	PREDICTED: similar to CG1443-PA isoform 1 [Apis mellifera]
NL01792	gi|170032272|ref|XP_001844006.1|	9.13e-151	ribonucleoside-diphosphate reductase small chain [Culex quinquefasciatus]
NL01794	gi|242011194|ref|XP_002426340.1|	4.42e-118	protein anon-37Cs, putative [Pediculus humanus corporis]
NL01795	gi|110756639|ref|XP_392897.3|	5.36e-144	PREDICTED: similar to thyroid hormone receptor interactor 12 [Apis mellifera]
NL01796	gi|157107697|ref|XP_001649896.1|	1.58e-35	NADH dehydrogenase, putative [Aedes aegypti]
NL01797	gi|242006952|ref|XP_002424306.1|	3.14e-140	WD-repeat protein, putative [Pediculus humanus corporis]
NL01798	gi|242017448|ref|XP_002429200.1|	7.24e-163	male sterility domain-containing protein, putative [Pediculus humanus corporis]
NL01799	gi|110749838|ref|XP_392116.3|	3.51e-80	PREDICTED: hypothetical protein isoform 1 [Apis mellifera]
NL01800	gi|270002669|gb|EEZ99116.1|	5.86e-41	hypothetical protein TcasGA2_TC005009 [Tribolium castaneum]
NL01801	gi|193580163|ref|XP_001951157.1|	2.12e-118	PREDICTED: similar to hnRNPA/B-like protein [Acyrthosiphon pisum]
NL01803	gi|91083701|ref|XP_969551.1|	2.26e-73	PREDICTED: similar to AGAP010237-PA [Tribolium castaneum]
NL01804	gi|91077572|ref|XP_972780.1|	6.49e-47	PREDICTED: similar to mitochondrial ribosomal protein, L46, putative [Tribolium castaneum]
NL01805	gi|21358195|ref|NP_650314.1|	4.27e-117	Cht5 [Drosophila melanogaster]
NL01806	gi|75570792|sp|Q5RGU1.1|ADCK3_DANRE	4.95e-129	RecName: Full=Chaperone activity of bc1 complex-like, mitochondrial; Short=Chaperone-ABC1-like; AltName: Full=aarF domain-containing protein kinase 3; Flags: Precursor
NL01807	gi|156542415|ref|XP_001601263.1|	1.47e-173	PREDICTED: similar to conserved hypothetical protein [Nasonia vitripennis]
NL01808	gi|241616513|ref|XP_002407970.1|	2.03e-138	alpha/beta hydrolase, putative [Ixodes scapularis]
NL01809	gi|196006784|ref|XP_002113258.1|	1.56e-46	hypothetical protein TRIADDRAFT_57222 [Trichoplax adhaerens]
NL01810	gi|156384823|ref|XP_001633332.1|	3.67e-31	predicted protein [Nematostella vectensis]
NL01811	gi|156554717|ref|XP_001605065.1|	7.6e-50	PREDICTED: similar to Histone H2AV (H2A.F/Z) [Nasonia vitripennis]
NL01812	gi|242003874|ref|XP_002422894.1|	5.8e-63	ubiquitin carboxyl-terminal hydrolase, putative [Pediculus humanus corporis]
NL01813	gi|253683404|ref|NP_001156572.1|	7.75e-39	RNA binding motif protein 34 [Acyrthosiphon pisum]
NL01814	gi|156542666|ref|XP_001600429.1|	1.06e-94	PREDICTED: similar to conserved hypothetical protein [Nasonia vitripennis]
NL01815	gi|189242082|ref|XP_001809963.1|	0	PREDICTED: similar to BEL12_AG transposon polyprotein [Tribolium castaneum]
NL01816	gi|91080039|ref|XP_972664.1|	5.03e-135	PREDICTED: similar to GA19547-PA [Tribolium castaneum]
NL01817	gi|242021569|ref|XP_002431217.1|	0	Signal recognition particle 72 kDa protein, putative [Pediculus humanus corporis]
NL01818	gi|170030538|ref|XP_001843145.1|	2.38e-44	pro-resilin [Culex quinquefasciatus]
NL01819	gi|170030642|ref|XP_001843197.1|	2.26e-179	organic cation transporter protein [Culex quinquefasciatus]
NL01820	gi|170297344|gb|ACB13821.1|	0	chitin synthase [Ostrinia furnacalis]
NL01821	gi|91080113|ref|XP_967415.1|	7.09e-138	PREDICTED: similar to eukaryotic translation initiation factor 3 subunit 2 beta [Tribolium castaneum]
NL01822	gi|242014252|ref|XP_002427805.1|	0	WD-repeat protein, putative [Pediculus humanus corporis]
NL01824	gi|240849235|ref|NP_001155432.1|	1.81e-52	hypothetical protein LOC100160340 [Acyrthosiphon pisum]
NL01825	gi|117970186|dbj|BAF36821.1|	1.08e-67	pxSerpin 3 [Plutella xylostella]
NL01826	gi|156555483|ref|XP_001600600.1|	5.97e-27	PREDICTED: similar to vesicle-associated membrane protein 2 [Nasonia vitripennis]
NL01827	gi|242010829|ref|XP_002426161.1|	1.67e-35	synaptophysin, putative [Pediculus humanus corporis]
NL01829	gi|193622556|ref|XP_001950244.1|	5.59e-179	PREDICTED: similar to conserved hypothetical protein [Acyrthosiphon pisum]
NL01830	gi|239735565|ref|NP_001155152.1|	3.32e-20	C1q-like venom protein [Nasonia vitripennis]
NL01831	gi|195042152|ref|XP_001991376.1|	8.24e-48	GH12087 [Drosophila grimshawi]
NL01832	gi|56199450|gb|AAV84214.1|	2.95e-39	cytochrome B5 [Culicoides sonorensis]
NL01833	gi|156551872|ref|XP_001603255.1|	4.22e-43	PREDICTED: similar to GA12600-PA isoform 1 [Nasonia vitripennis]
NL01834	gi|156551872|ref|XP_001603255.1|	1.28e-39	PREDICTED: similar to GA12600-PA isoform 1 [Nasonia vitripennis]
NL01835	gi|193629723|ref|XP_001949104.1|	0	PREDICTED: similar to Protein tyrosine phosphatase 99A CG11516-PB [Acyrthosiphon pisum]
NL01836	gi|156544546|ref|XP_001607849.1|	1.91e-51	PREDICTED: similar to GA11659-PA [Nasonia vitripennis]
NL01837	gi|170036152|ref|XP_001845929.1|	9.87e-24	conserved hypothetical protein [Culex quinquefasciatus]
NL01838	gi|66533395|ref|XP_393300.2|	2.71e-171	PREDICTED: similar to CG7033-PA, isoform A isoform 1 [Apis mellifera]
NL01839	gi|193714964|ref|XP_001949644.1|	1.02e-81	PREDICTED: similar to anti-silencing factor 1 CG9383-PA isoform 2 [Acyrthosiphon pisum]
NL01840	gi|158298472|ref|XP_318643.3|	1.86e-57	AGAP009613-PA [Anopheles gambiae str. PEST]
NL01841	gi|189234128|ref|XP_969235.2|	4.07e-34	PREDICTED: similar to elongin b [Tribolium castaneum]
NL01842	gi|19921938|ref|NP_610518.1|	9.52e-17	CG1648, isoform A [Drosophila melanogaster]
NL01843	gi|189239421|ref|XP_974561.2|	0	PREDICTED: similar to HR3 [Tribolium castaneum]
NL01845	gi|22535410|emb|CAC87119.1|	3.15e-50	trypsin-like protease [Nilaparvata lugens]
NL01846	gi|193629743|ref|XP_001950579.1|	0	PREDICTED: similar to AGAP005170-PA [Acyrthosiphon pisum]
NL01847	gi|260816942|ref|XP_002603346.1|	3.09e-62	hypothetical protein BRAFLDRAFT_277266 [Branchiostoma floridae]
NL01848	gi|91078460|ref|XP_967570.1|	9.3e-46	PREDICTED: similar to CG33722 CG33722-PC [Tribolium castaneum]
NL01849	gi|91078460|ref|XP_967570.1|	1.01e-30	PREDICTED: similar to CG33722 CG33722-PC [Tribolium castaneum]
NL01850	gi|264666265|gb|ACY70995.1|	5.27e-74	manganese superoxide dismutase [Helicoverpa armigera]
NL01851	gi|66517761|ref|XP_392905.2|	2e-138	PREDICTED: similar to cAMP-dependent protein kinase R2 CG15862-PA, isoform A isoform 1 [Apis mellifera]
NL01852	gi|110750888|ref|XP_001120413.1|	3.35e-85	PREDICTED: similar to CG5941-PA [Apis mellifera]
NL01853	gi|91079214|ref|XP_969966.1|	1.38e-113	PREDICTED: similar to histidine triad protein member [Tribolium castaneum]
NL01854	gi|156547575|ref|XP_001602897.1|	0	PREDICTED: similar to DEAD box ATP-dependent RNA helicase [Nasonia vitripennis]
NL01855	gi|193643337|ref|XP_001943339.1|	1.48e-155	PREDICTED: similar to AGAP007732-PA [Acyrthosiphon pisum]
NL01856	gi|189234306|ref|XP_971669.2|	9.66e-125	PREDICTED: similar to protein disulfide isomerase [Tribolium castaneum]
NL01857	gi|270007115|gb|EFA03563.1|	0	hypothetical protein TcasGA2_TC013646 [Tribolium castaneum]
NL01858	gi|56756174|emb|CAH65681.2|	4.82e-151	cytochrome P450 CYP6AX1 protein [Nilaparvata lugens]
NL01859	gi|56756174|emb|CAH65681.2|	0	cytochrome P450 CYP6AX1 protein [Nilaparvata lugens]
NL01860	gi|91080669|ref|XP_975087.1|	3.9e-91	PREDICTED: similar to snare protein sec22 [Tribolium castaneum]
NL01861	gi|149743441|ref|XP_001488894.1|	3.53e-20	PREDICTED: similar to CG11755 CG11755-PA [Equus caballus]
NL01862	gi|242014038|ref|XP_002427705.1|	9e-34	Nucleoporin NUP53, putative [Pediculus humanus corporis]
NL01863	gi|91089189|ref|XP_974407.1|	1.23e-138	PREDICTED: similar to gamma glutamyl transpeptidase [Tribolium castaneum]
NL01864	gi|270003202|gb|EEZ99649.1|	1.32e-42	hypothetical protein TcasGA2_TC002406 [Tribolium castaneum]
NL01865	gi|156553915|ref|XP_001601824.1|	1.49e-07	PREDICTED: similar to conserved hypothetical protein [Nasonia vitripennis]
NL01866	gi|270012236|gb|EFA08684.1|	3.89e-17	hypothetical protein TcasGA2_TC006354 [Tribolium castaneum]
NL01867	gi|156548494|ref|XP_001605626.1|	4.03e-153	PREDICTED: similar to bystin [Nasonia vitripennis]
NL01870	gi|156543162|ref|XP_001605907.1|	1.97e-45	PREDICTED: hypothetical protein [Nasonia vitripennis]
NL01871	gi|110757619|ref|XP_001120141.1|	1.1e-93	PREDICTED: similar to Arflike at 72A CG6025-PA [Apis mellifera]
NL01872	gi|270001831|gb|EEZ98278.1|	1.12e-28	hypothetical protein TcasGA2_TC000721 [Tribolium castaneum]
NL01873	gi|91079134|ref|XP_975446.1|	8.21e-94	PREDICTED: similar to pyrroline-5-carboxylate reductase [Tribolium castaneum]
NL01874	gi|158292451|ref|XP_313925.3|	0	AGAP005052-PA [Anopheles gambiae str. PEST]
NL01875	gi|66529931|ref|XP_624852.1|	3.23e-49	PREDICTED: similar to Vacuolar H+ ATPase 14kD subunit CG8210-PA [Apis mellifera]
NL01876	gi|66529931|ref|XP_624852.1|	2.92e-49	PREDICTED: similar to Vacuolar H+ ATPase 14kD subunit CG8210-PA [Apis mellifera]
NL01877	gi|170036598|ref|XP_001846150.1|	0	conserved hypothetical protein [Culex quinquefasciatus]
NL01878	gi|189236774|ref|XP_001807993.1|	1.21e-53	PREDICTED: similar to AGAP002501-PA [Tribolium castaneum]
NL01879	gi|195501367|ref|XP_002097767.1|	8.43e-12	GE26392 [Drosophila yakuba]
NL01880	gi|47206080|emb|CAF90372.1|	2.88e-74	unnamed protein product [Tetraodon nigroviridis]
NL01881	gi|47206080|emb|CAF90372.1|	2.72e-74	unnamed protein product [Tetraodon nigroviridis]
NL01882	gi|193702253|ref|XP_001945904.1|	5.8e-96	PREDICTED: similar to GA16920-PA [Acyrthosiphon pisum]
NL01883	gi|195429709|ref|XP_002062900.1|	5.21e-23	GK19693 [Drosophila willistoni]
NL01884	gi|66518243|ref|XP_396715.2|	7.94e-157	PREDICTED: similar to kelch-like 10 [Apis mellifera]
NL01885	gi|110748690|ref|XP_392109.2|	1.93e-51	PREDICTED: similar to Protein on ecdysone puffs CG6143-PB, isoform B [Apis mellifera]
NL01886	gi|16903179|gb|AAK61417.1|	4.16e-09	transposase [Ceratitis rosa]
NL01887	gi|242022478|ref|XP_002431667.1|	6.42e-146	proton-coupled amino acid transporter, putative [Pediculus humanus corporis]
NL01888	gi|70909593|emb|CAJ17217.1|	1.04e-34	ribosomal protein S21e [Sphaerius sp. APV-2005]
NL01889	gi|156382446|ref|XP_001632564.1|	4.05e-23	predicted protein [Nematostella vectensis]
NL01890	gi|193591921|ref|XP_001943749.1|	1.4e-91	PREDICTED: similar to CG1244 CG1244-PA [Acyrthosiphon pisum]
NL01891	gi|66506397|ref|XP_624715.1|	2.82e-63	PREDICTED: similar to CG8209-PA [Apis mellifera]
NL01892	gi|66554657|ref|XP_396554.2|	3.7e-82	PREDICTED: similar to CG32486-PD [Apis mellifera]
NL01893	gi|66554657|ref|XP_396554.2|	5.11e-145	PREDICTED: similar to CG32486-PD [Apis mellifera]
NL01894	gi|189238005|ref|XP_001813224.1|	9.07e-102	PREDICTED: similar to Cdc6 [Tribolium castaneum]
NL01895	gi|270005729|gb|EFA02177.1|	4.62e-102	hypothetical protein TcasGA2_TC007833 [Tribolium castaneum]
NL01896	gi|242011361|ref|XP_002426421.1|	6.54e-85	Nucleoporin p54, putative [Pediculus humanus corporis]
NL01897	gi|189241724|ref|XP_001809620.1|	2.33e-50	PREDICTED: similar to cytochrome P450 [Tribolium castaneum]
NL01898	gi|221122138|ref|XP_002159400.1|	1.61e-15	PREDICTED: similar to predicted protein [Hydra magnipapillata]
NL01899	gi|157106510|ref|XP_001649356.1|	1.73e-46	hypothetical protein AaeL_AAEL014694 [Aedes aegypti]
NL01900	gi|242009240|ref|XP_002425398.1|	0	Sulfate permease, putative [Pediculus humanus corporis]
NL01901	gi|156550987|ref|XP_001604363.1|	0	PREDICTED: similar to endomembrane protein emp70 [Nasonia vitripennis]
NL01902	gi|156543352|ref|XP_001607917.1|	3.76e-102	PREDICTED: similar to putative Rab7 isoform 1 [Nasonia vitripennis]
NL01903	gi|57525201|ref|NP_001006193.1|	2.84e-137	short-chain acyl-CoA dehydrogenase [Gallus gallus]
NL01904	gi|170049998|ref|XP_001858976.1|	1.06e-41	conserved hypothetical protein [Culex quinquefasciatus]
NL01905	gi|170049998|ref|XP_001858976.1|	1.89e-40	conserved hypothetical protein [Culex quinquefasciatus]
NL01906	gi|193659649|ref|XP_001944152.1|	5.01e-158	PREDICTED: similar to vitellogenin receptor, partial [Acyrthosiphon pisum]
NL01907	gi|41016740|dbj|BAC02725.2|	4.74e-138	vitellogenin receptor [Periplaneta americana]
NL01908	gi|193669336|ref|XP_001946901.1|	1.56e-92	PREDICTED: similar to NADH dehydrogenase flavoprotein 2, mitochondrial [Acyrthosiphon pisum]
NL01909	gi|157674461|gb|ABV60326.1|	1.84e-91	putative sugar transporter [Lutzomyia longipalpis]
NL01910	gi|156551832|ref|XP_001604230.1|	1.83e-39	PREDICTED: similar to GA18941-PA [Nasonia vitripennis]
NL01911	gi|167536009|ref|XP_001749677.1|	2.23e-08	hypothetical protein [Monosiga brevicollis MX1]
NL01914	gi|66501034|ref|XP_392830.2|	6.11e-94	PREDICTED: similar to CG7207-PA isoform 1 [Apis mellifera]
NL01917	gi|193657267|ref|XP_001948299.1|	7.3e-94	PREDICTED: similar to cytochrome P450 CYP302A1 [Acyrthosiphon pisum]
NL01918	gi|270011048|gb|EFA07496.1|	1.95e-40	hypothetical protein TcasGA2_TC009512 [Tribolium castaneum]
NL01919	gi|157104369|ref|XP_001648376.1|	3.92e-72	cytochrome P450 [Aedes aegypti]
NL01920	gi|215254078|gb|ACJ64051.1|	3.42e-76	putative chemosensory protein CSP4 [Nilaparvata lugens]
NL01921	gi|195385900|ref|XP_002051642.1|	2.72e-09	GJ11159 [Drosophila virilis]
NL01922	gi|156543969|ref|XP_001604599.1|	3.27e-79	PREDICTED: similar to conserved hypothetical protein [Nasonia vitripennis]
NL01923	gi|270002460|gb|EEZ98907.1|	1.33e-13	hypothetical protein TcasGA2_TC004526 [Tribolium castaneum]
NL01924	gi|91079945|ref|XP_968596.1|	0	PREDICTED: similar to lysosomal alpha-mannosidase (mannosidase alpha class 2b member 1) [Tribolium castaneum]
NL01925	gi|112983958|ref|NP_001036841.1|	3.03e-143	Annexin IX isoform A [Bombyx mori]
NL01926	gi|170062088|ref|XP_001866517.1|	0	26S protease regulatory subunit 6A [Culex quinquefasciatus]
NL01927	gi|91079782|ref|XP_967732.1|	8.25e-132	PREDICTED: similar to mitochondrial ribosomal protein, L38, putative [Tribolium castaneum]
NL01928	gi|193575651|ref|XP_001946746.1|	3.27e-114	PREDICTED: similar to GA21225-PA [Acyrthosiphon pisum]
NL01929	gi|193575651|ref|XP_001946746.1|	5.86e-79	PREDICTED: similar to GA21225-PA [Acyrthosiphon pisum]
NL01930	gi|156538054|ref|XP_001607049.1|	6.36e-115	PREDICTED: similar to mitochondrial sideroflexin tricarboxylate transporter [Nasonia vitripennis]
NL01931	gi|91079995|ref|XP_970906.1|	4.19e-60	PREDICTED: similar to AGAP008822-PA [Tribolium castaneum]
NL01932	gi|91079995|ref|XP_970906.1|	4.45e-86	PREDICTED: similar to AGAP008822-PA [Tribolium castaneum]
NL01933	gi|158284687|ref|XP_307770.4|	4.57e-40	AGAP003261-PA [Anopheles gambiae str. PEST]
NL01934	gi|225708006|gb|ACO09849.1|	1.23e-148	Serine/threonine-protein phosphatase 6 [Osmerus mordax]
NL01935	gi|156547875|ref|XP_001607475.1|	0	PREDICTED: similar to cop9 signalosome complex subunit [Nasonia vitripennis]
NL01936	gi|242018020|ref|XP_002429481.1|	1.36e-105	chitin binding peritrophin-A, putative [Pediculus humanus corporis]
NL01937	gi|111379887|gb|ABH09423.1|	6.04e-07	hypothetical protein [Triatoma brasiliensis]
NL01938	gi|270007617|gb|EFA04065.1|	2.01e-26	hypothetical protein TcasGA2_TC014299 [Tribolium castaneum]
NL01940	gi|70909769|emb|CAJ17310.1|	4.18e-27	ribosomal protein L22e [Sphaerius sp. APV-2005]
NL01941	gi|110764750|ref|XP_392711.3|	1.14e-22	PREDICTED: hypothetical protein [Apis mellifera]
NL01943	gi|91089781|ref|XP_967683.1|	7.76e-65	PREDICTED: similar to AGAP004985-PA [Tribolium castaneum]
NL01944	gi|118786036|ref|XP_315089.3|	1.27e-29	AGAP004985-PA [Anopheles gambiae str. PEST]
NL01945	gi|242021469|ref|XP_002431167.1|	4.29e-09	protein Bv8 precursor, putative [Pediculus humanus corporis]
NL01946	gi|242021469|ref|XP_002431167.1|	7.97e-14	protein Bv8 precursor, putative [Pediculus humanus corporis]
NL01947	gi|242003496|ref|XP_002422755.1|	8.79e-75	conserved hypothetical protein [Pediculus humanus corporis]
NL01948	gi|226372006|gb|ACO51628.1|	5.38e-32	Mitochondrial import receptor subunit TOM20 homolog [Rana catesbeiana]
NL01949	gi|66534559|ref|XP_395325.2|	8.88e-102	PREDICTED: similar to no mitochondrial derivative CG5395-PA [Apis mellifera]
NL01950	gi|193674127|ref|XP_001948053.1|	7.33e-51	PREDICTED: similar to presqualene diphosphate phosphatase [Acyrthosiphon pisum]
NL01951	gi|242008922|ref|XP_002425243.1|	5.08e-176	Sperm-associated antigen, putative [Pediculus humanus corporis]
NL01952	gi|242008922|ref|XP_002425243.1|	0	Sperm-associated antigen, putative [Pediculus humanus corporis]
NL01953	gi|91083943|ref|XP_974938.1|	1.39e-19	PREDICTED: similar to putative cuticle protein CP5 [Tribolium castaneum]
NL01954	gi|91083943|ref|XP_974938.1|	8.73e-16	PREDICTED: similar to putative cuticle protein CP5 [Tribolium castaneum]
NL01955	gi|255099698|ref|ZP_05328675.1|	4.29e-08	hypothetical protein CdifQCD-6_02758 [Clostridium difficile QCD-63q42]
NL01956	gi|91082265|ref|XP_973328.1|	0	PREDICTED: similar to CG4495 CG4495-PB [Tribolium castaneum]
NL01957	gi|112983906|ref|NP_001036848.1|	2.97e-146	En10 protein [Bombyx mori]
NL01958	gi|242010427|ref|XP_002425969.1|	9.29e-112	Mast cell protease 6 precursor, putative [Pediculus humanus corporis]
NL01959	gi|157109512|ref|XP_001650706.1|	1.94e-50	hypothetical protein AaeL_AAEL005305 [Aedes aegypti]
NL01960	gi|157129189|ref|XP_001655316.1|	5.7e-106	NADH-ubiquinone oxidoreductase fe-s protein 2 (ndufs2) [Aedes aegypti]
NL01961	gi|157136069|ref|XP_001656755.1|	0	cationic amino acid transporter [Aedes aegypti]
NL01962	gi|66542062|ref|XP_397078.2|	6.18e-17	PREDICTED: similar to Exportin-7 (Exp7) (Ran-binding protein 16), partial [Apis mellifera]
NL01963	gi|209969776|ref|NP_001129658.1|	1e-13	heat shock factor binding protein 1-like [Nasonia vitripennis]
NL01964	gi|209969776|ref|NP_001129658.1|	1.1e-13	heat shock factor binding protein 1-like [Nasonia vitripennis]
NL01965	gi|156537908|ref|XP_001608290.1|	2.77e-171	PREDICTED: similar to conserved hypothetical protein [Nasonia vitripennis]
NL01966	gi|242024633|ref|XP_002432731.1|	3e-100	N-acetyllactosaminide beta-1,3-N-acetylglucosaminyltransferase, putative [Pediculus humanus corporis]
NL01967	gi|193662206|ref|XP_001946100.1|	0	PREDICTED: similar to nonspecific lipid-transfer protein [Acyrthosiphon pisum]
NL01969	gi|221108211|ref|XP_002160151.1|	2.88e-08	PREDICTED: similar to predicted protein [Hydra magnipapillata]
NL01970	gi|66547365|ref|XP_392692.2|	2.91e-142	PREDICTED: similar to proteasome (prosome, macropain) 26S subunit, non-ATPase, 13 [Apis mellifera]
NL01972	gi|91081407|ref|XP_972831.1|	1.7e-171	PREDICTED: similar to Apoptosis-inducing factor 1, mitochondrial precursor (Programmed cell death protein 8) [Tribolium castaneum]
NL01973	gi|158292113|ref|XP_313669.4|	9.69e-144	AGAP004384-PA [Anopheles gambiae str. PEST]
NL01974	gi|110763559|ref|XP_001120044.1|	5.7e-94	PREDICTED: similar to Sarcoglycan CG7851-PA [Apis mellifera]
NL01975	gi|156538583|ref|XP_001607480.1|	3.4e-24	PREDICTED: similar to CG17068-PA [Nasonia vitripennis]
NL01976	gi|193664596|ref|XP_001943831.1|	0	PREDICTED: similar to wd-repeat protein [Acyrthosiphon pisum]
NL01977	gi|157167857|ref|XP_001662644.1|	7.66e-124	proliferating cell nuclear antigen [Aedes aegypti]
NL01978	gi|17532647|ref|NP_495052.1|	9.41e-27	CYtochrome P450 family member (cyp-44A1) [Caenorhabditis elegans]
NL01979	gi|17532647|ref|NP_495052.1|	6.66e-39	CYtochrome P450 family member (cyp-44A1) [Caenorhabditis elegans]
NL01981	gi|157108525|ref|XP_001650267.1|	3.78e-44	developmental protein cactus [Aedes aegypti]
NL01982	gi|240849473|ref|NP_001155538.1|	2.93e-90	hypothetical protein LOC100162564 [Acyrthosiphon pisum]
NL01984	gi|242016027|ref|XP_002428640.1|	7.54e-35	conserved hypothetical protein [Pediculus humanus corporis]
NL01985	gi|91083015|ref|XP_974607.1|	1.83e-81	PREDICTED: similar to CRALBP [Tribolium castaneum]
NL01986	gi|229562184|gb|ACQ78180.1|	5.79e-121	heat shock protein 70 [Spodoptera exigua]
NL01987	gi|211908973|gb|ACJ12781.1|	4.3e-114	70 kDa heat shock protein [Pyrrhocoris apterus]
NL01988	gi|223941190|dbj|BAH23087.1|	2.09e-139	heat shock protein 70 [Babesia bigemina]
NL01989	gi|270001734|gb|EEZ98181.1|	2.67e-130	hypothetical protein TcasGA2_TC000610 [Tribolium castaneum]
NL01990	gi|156538218|ref|XP_001601888.1|	1.28e-112	PREDICTED: similar to pur-alpha [Nasonia vitripennis]
NL01991	gi|170034410|ref|XP_001845067.1|	5.96e-89	conserved hypothetical protein [Culex quinquefasciatus]
NL01992	gi|167444222|gb|ABZ80672.1|	1.02e-47	peptidoglycan recognition protein 1 [Sitophilus zeamais]
NL01993	gi|193587079|ref|XP_001947773.1|	9.1e-74	PREDICTED: similar to pancreatic lipase related protein 1 [Acyrthosiphon pisum]
NL01994	gi|156550653|ref|XP_001604965.1|	0	PREDICTED: similar to maleless protein [Nasonia vitripennis]
NL01995	gi|66509679|ref|XP_395764.2|	2.93e-135	PREDICTED: similar to CTP:phosphocholine cytidylyltransferase 1 CG1049-PA, isoform A [Apis mellifera]
NL01996	gi|91089487|ref|XP_969569.1|	3.6e-149	PREDICTED: similar to serine-threonine kinase receptor-associated protein [Tribolium castaneum]
NL01997	gi|91078836|ref|XP_971451.1|	7.17e-168	PREDICTED: similar to glutamate carboxypeptidase [Tribolium castaneum]
NL01999	gi|91087415|ref|XP_975672.1|	1.2e-14	PREDICTED: similar to cuticle protein [Tribolium castaneum]
NL02000	gi|255068805|emb|CBA11992.1|	6.46e-06	endonuclease-reverse transcriptase HmRTE-e01 [Heliconius melpomene]
NL02001	gi|115738257|ref|XP_001179836.1|	5.65e-10	PREDICTED: similar to endonuclease-reverse transcriptase [Strongylocentrotus purpuratus]
NL02002	gi|193702265|ref|XP_001946570.1|	2.01e-65	PREDICTED: similar to putative carboxylesterase [Acyrthosiphon pisum]
NL02003	gi|189235535|ref|XP_972604.2|	9.48e-157	PREDICTED: similar to AGAP006448-PB [Tribolium castaneum]
NL02004	gi|156547313|ref|XP_001601697.1|	0	PREDICTED: similar to procollagen-lysine,2-oxoglutarate 5-dioxygenase [Nasonia vitripennis]
NL02005	gi|193659748|ref|XP_001946449.1|	3.29e-118	PREDICTED: similar to AGAP010399-PA [Acyrthosiphon pisum]
NL02006	gi|193690888|ref|XP_001950713.1|	0	PREDICTED: similar to 77 kDa echinoderm microtubule-associated protein [Acyrthosiphon pisum]
NL02007	gi|195150957|ref|XP_002016416.1|	1.72e-23	GL11566 [Drosophila persimilis]
NL02008	gi|242013254|ref|XP_002427327.1|	4.45e-81	GTP-binding nuclear protein RAN1, putative [Pediculus humanus corporis]
NL02009	gi|242009948|ref|XP_002425743.1|	1.93e-97	ADP-ribosylation factor, putative [Pediculus humanus corporis]
NL02010	gi|270013285|gb|EFA09733.1|	5.77e-36	hypothetical protein TcasGA2_TC011866 [Tribolium castaneum]
NL02011	gi|169403988|ref|NP_001108596.1|	6.52e-24	hypothetical protein LOC558475 [Danio rerio]
NL02014	gi|260793763|ref|XP_002591880.1|	1.92e-36	hypothetical protein BRAFLDRAFT_89396 [Branchiostoma floridae]
NL02015	gi|91078348|ref|XP_973652.1|	3.08e-104	PREDICTED: similar to prostaglandin E synthase 2 [Tribolium castaneum]
NL02016	gi|239791801|dbj|BAH72318.1|	1.96e-09	ACYPI006276 [Acyrthosiphon pisum]
NL02017	gi|242024794|ref|XP_002432811.1|	2.12e-123	2-oxoglutarate dehydrogenase, putative [Pediculus humanus corporis]
NL02018	gi|66517287|ref|XP_391838.2|	5.89e-87	PREDICTED: similar to Neural conserved at 73EF CG11661-PF, isoform F isoform 1 [Apis mellifera]
NL02019	gi|219551908|gb|ACL26692.1|	3.41e-140	farnesoic acid O-methyltransferase [Nilaparvata lugens]
NL02020	gi|240848641|ref|NP_001155412.1|	7.33e-26	hypothetical protein LOC100159774 [Acyrthosiphon pisum]
NL02021	gi|270011942|gb|EFA08390.1|	2.67e-29	hypothetical protein TcasGA2_TC006037 [Tribolium castaneum]
NL02022	gi|193606015|ref|XP_001942911.1|	1.61e-93	PREDICTED: similar to Choline/ethanolamine kinase [Acyrthosiphon pisum]
NL02023	gi|193596412|ref|XP_001945820.1|	7.95e-38	PREDICTED: similar to Synaptic vesicle membrane protein VAT-1 homolog, partial [Acyrthosiphon pisum]
NL02024	gi|157114358|ref|XP_001658058.1|	2.67e-53	lipid storage droplets surface binding protein 2 (lsd2) [Aedes aegypti]
NL02025	gi|270006529|gb|EFA02977.1|	1.18e-110	hypothetical protein TcasGA2_TC030780 [Tribolium castaneum]
NL02026	gi|115392217|gb|ABI96910.1|	3.79e-42	brasiliensin precursor [Triatoma brasiliensis]
NL02027	gi|260783429|ref|XP_002586777.1|	1.28e-46	hypothetical protein BRAFLDRAFT_243240 [Branchiostoma floridae]
NL02028	gi|156552547|ref|XP_001600427.1|	4.01e-54	PREDICTED: similar to LD34072p [Nasonia vitripennis]
NL02031	gi|193676570|ref|XP_001950593.1|	1.06e-43	PREDICTED: similar to Transcription factor IIA L CG5930-PA [Acyrthosiphon pisum]
NL02032	gi|110767554|ref|XP_393625.3|	9.96e-105	PREDICTED: similar to CG11448-PA [Apis mellifera]
NL02033	gi|114051980|ref|NP_001040200.1|	7.35e-21	Myb-MuvB complex subunit Lin-52 [Bombyx mori]
NL02034	gi|66529543|ref|XP_396074.2|	0	PREDICTED: similar to Phosphoribosylamidotransferase CG2867-PA [Apis mellifera]
NL02035	gi|91079889|ref|XP_968047.1|	9.55e-107	PREDICTED: similar to conserved hypothetical protein [Tribolium castaneum]
NL02036	gi|242023807|ref|XP_002432322.1|	1.59e-116	ubiquitin carboxyl-terminal hydrolase, putative [Pediculus humanus corporis]
NL02037	gi|189235737|ref|XP_001808400.1|	1.56e-14	PREDICTED: similar to GA14032-PA [Tribolium castaneum]
NL02038	gi|221329870|ref|NP_572801.2|	7.91e-19	CG42258, isoform C [Drosophila melanogaster]
NL02039	gi|261289447|ref|XP_002603167.1|	1.25e-06	hypothetical protein BRAFLDRAFT_63199 [Branchiostoma floridae]
NL02040	gi|109096508|ref|XP_001107320.1|	5.37e-140	PREDICTED: tubulin, alpha, ubiquitous isoform 7 [Macaca mulatta]
NL02041	gi|66529891|ref|XP_623371.1|	0	PREDICTED: similar to SNF1A/AMP-activated protein kinase CG3051-PA, isoform A isoform 2 [Apis mellifera]
NL02042	gi|270014958|gb|EFA11406.1|	1.68e-42	hypothetical protein TcasGA2_TC013580 [Tribolium castaneum]
NL02043	gi|194385564|dbj|BAG65159.1|	2.46e-37	unnamed protein product [Homo sapiens]
NL02044	gi|66525114|ref|XP_397399.2|	0	PREDICTED: similar to Splicing factor 3A subunit 3 (Spliceosome-associated protein 61) (SAP 61) (SF3a60) [Apis mellifera]
NL02045	gi|215254080|gb|ACJ64052.1|	2.8e-42	putative chemosensory protein CSP5 [Nilaparvata lugens]
NL02046	gi|194039966|ref|XP_001929194.1|	2.32e-17	PREDICTED: zinc finger protein 452 [Sus scrofa]
NL02047	gi|83753522|pdb|1WCG|A	2.95e-125	Chain A, Aphid Myrosinase
NL02048	gi|122920502|pdb|2I1J|A	0	Chain A, Moesin From Spodoptera Frugiperda At 2.1 Angstroms Resolution
NL02049	gi|170053294|ref|XP_001862607.1|	9.49e-112	moesin/ezrin/radixin [Culex quinquefasciatus]
NL02050	gi|110764521|ref|XP_392867.3|	4.03e-53	PREDICTED: similar to WD repeat domain 43, like [Apis mellifera]
NL02051	gi|270011003|gb|EFA07451.1|	2.79e-25	serine protease P90 [Tribolium castaneum]
NL02052	gi|156544907|ref|XP_001607314.1|	2.95e-19	PREDICTED: hypothetical protein [Nasonia vitripennis]
NL02053	gi|242014352|ref|XP_002427855.1|	2.69e-102	Splicing factor U2Af 38 kDa subunit, putative [Pediculus humanus corporis]
NL02055	gi|2282473|dbj|BAA21640.1|	0	xanthine dehydrogenase [Bombyx mori]
NL02056	gi|270013525|gb|EFA09973.1|	8.25e-101	hypothetical protein TcasGA2_TC012131 [Tribolium castaneum]
NL02057	gi|193688255|ref|XP_001945800.1|	6.88e-101	PREDICTED: similar to SH2 domain containing 4A [Acyrthosiphon pisum]
NL02058	gi|158288670|ref|XP_310523.4|	0	AGAP000560-PA [Anopheles gambiae str. PEST]
NL02059	gi|156537370|ref|XP_001606656.1|	1.67e-101	PREDICTED: similar to CG4322-PA [Nasonia vitripennis]
NL02060	gi|110762836|ref|XP_001121480.1|	1.34e-17	PREDICTED: similar to neuroblastoma, suppression of tumorigenicity 1 [Apis mellifera]
NL02061	gi|109099816|ref|XP_001093326.1|	1.23e-50	PREDICTED: similar to WD repeat, SAM and U-box domain containing 1 [Macaca mulatta]
NL02062	gi|229577323|ref|NP_001153353.1|	4.09e-64	signal sequence receptor, alpha [Nasonia vitripennis]
NL02063	gi|91082317|ref|XP_974328.1|	2.28e-133	PREDICTED: similar to CG6621 CG6621-PA [Tribolium castaneum]
NL02064	gi|157104909|ref|XP_001648627.1|	4.6e-68	clathrin coat assembly protein ap17 [Aedes aegypti]
NL02065	gi|242017720|ref|XP_002429335.1|	3.19e-22	Involucrin, putative [Pediculus humanus corporis]
NL02066	gi|156550707|ref|XP_001605788.1|	2.38e-51	PREDICTED: similar to motile sperm domain containing 1 [Nasonia vitripennis]
NL02067	gi|157123171|ref|XP_001660042.1|	1.63e-93	cd36 antigen [Aedes aegypti]
NL02068	gi|242024938|ref|XP_002432883.1|	1.12e-155	conserved hypothetical protein [Pediculus humanus corporis]
NL02069	gi|263173484|gb|ACY69951.1|	9.75e-69	putative microsomal signal peptidase 25 kD subunit [Cimex lectularius]
NL02070	gi|170065218|ref|XP_001867849.1|	1.08e-62	conserved hypothetical protein [Culex quinquefasciatus]
NL02071	gi|258597351|ref|XP_001348020.2|	4.48e-09	conserved Plasmodium protein [Plasmodium falciparum 3D7]
NL02072	gi|270013502|gb|EFA09950.1|	1.49e-28	hypothetical protein TcasGA2_TC012103 [Tribolium castaneum]
NL02073	gi|190339169|gb|AAI63466.1|	1.55e-24	Cwf19l2 protein [Danio rerio]
NL02074	gi|193659552|ref|XP_001944325.1|	0	PREDICTED: similar to CG16718 CG16718-PA [Acyrthosiphon pisum]
NL02075	gi|156544490|ref|XP_001602738.1|	0	PREDICTED: similar to protein phosphatase 1, catalytic subunit, alpha isoform 1 [Nasonia vitripennis]
NL02076	gi|225718056|gb|ACO14874.1|	4.71e-47	Enhancer of rudimentary homolog [Caligus clemensi]
NL02077	gi|156547800|ref|XP_001606213.1|	4.02e-51	PREDICTED: similar to organic anion transporter [Nasonia vitripennis]
NL02078	gi|91095113|ref|XP_969882.1|	0	PREDICTED: similar to aldehyde dehydrogenase 7 family, member A1 [Tribolium castaneum]
NL02080	gi|270011899|gb|EFA08347.1|	9.18e-09	hypothetical protein TcasGA2_TC005990 [Tribolium castaneum]
NL02081	gi|158288080|ref|XP_309957.4|	4.03e-71	AGAP011551-PA [Anopheles gambiae str. PEST]
NL02082	gi|195130062|ref|XP_002009473.1|	1.88e-26	GI15209 [Drosophila mojavensis]
NL02083	gi|227270361|emb|CAX94852.1|	0	CYP4CE1 protein [Nilaparvata lugens]
NL02084	gi|66513612|ref|XP_624333.1|	9.61e-98	PREDICTED: similar to CG5537-PA isoform 2 [Apis mellifera]
NL02085	gi|170068344|ref|XP_001868829.1|	5.95e-78	NADH dehydrogenase iron-sulfur protein 8, mitochondrial [Culex quinquefasciatus]
NL02086	gi|242004379|ref|XP_002423070.1|	1.54e-29	conserved hypothetical protein [Pediculus humanus corporis]
NL02087	gi|195486592|ref|XP_002091570.1|	5.99e-61	GE12178 [Drosophila yakuba]
NL02088	gi|242011684|ref|XP_002426577.1|	1.17e-51	Endoplasmic reticulum protein ERp29, putative [Pediculus humanus corporis]
NL02089	gi|156408387|ref|XP_001641838.1|	5.72e-12	predicted protein [Nematostella vectensis]
NL02090	gi|156550406|ref|XP_001599958.1|	8.3e-49	PREDICTED: similar to conserved hypothetical protein [Nasonia vitripennis]
NL02092	gi|242011986|ref|XP_002426724.1|	5.24e-65	hepatitis B virus X associated protein, hbxa, putative [Pediculus humanus corporis]
NL02093	gi|170060794|ref|XP_001865958.1|	8.68e-08	NADH dehydrogenase [Culex quinquefasciatus]
NL02094	gi|208658339|gb|ACI30680.1|	2.1e-76	odorant-binding protein [Nilaparvata lugens]
NL02095	gi|195456045|ref|XP_002074979.1|	1.34e-13	GK22863 [Drosophila willistoni]
NL02096	gi|110761631|ref|XP_391923.3|	1.17e-20	PREDICTED: similar to CG14073-PA, isoform A [Apis mellifera]
NL02098	gi|242004622|ref|XP_002423179.1|	4.32e-06	ubiquitin-protein ligase BRE1, putative [Pediculus humanus corporis]
NL02099	gi|193606023|ref|XP_001943151.1|	1.72e-47	PREDICTED: similar to zinc finger protein [Acyrthosiphon pisum]
NL02100	gi|189234785|ref|XP_975008.2|	0	PREDICTED: similar to acetyl-CoA acetyltransferase, mitochondrial [Tribolium castaneum]
NL02101	gi|66535555|ref|XP_624292.1|	5.97e-150	PREDICTED: similar to Minichromosome maintenance 5 CG4082-PA [Apis mellifera]
NL02102	gi|91083873|ref|XP_974306.1|	1.72e-23	PREDICTED: similar to AGAP006745-PA [Tribolium castaneum]
NL02103	gi|91083873|ref|XP_974306.1|	7.33e-11	PREDICTED: similar to AGAP006745-PA [Tribolium castaneum]
NL02104	gi|157123662|ref|XP_001660268.1|	1.68e-08	outer mitochondrial translocase subunit, putative [Aedes aegypti]
NL02105	gi|157123662|ref|XP_001660268.1|	3.05e-08	outer mitochondrial translocase subunit, putative [Aedes aegypti]
NL02106	gi|193697617|ref|XP_001943575.1|	1.95e-91	PREDICTED: similar to sugar transporter [Acyrthosiphon pisum]
NL02107	gi|156547337|ref|XP_001602454.1|	2.25e-133	PREDICTED: similar to solute carrier family 35, member E2 (predicted) [Nasonia vitripennis]
NL02108	gi|189240528|ref|XP_972141.2|	1.4e-83	PREDICTED: similar to nucleoporin 85 [Tribolium castaneum]
NL02109	gi|156549624|ref|XP_001603995.1|	1.7e-92	PREDICTED: similar to conserved hypothetical protein [Nasonia vitripennis]
NL02110	gi|193704781|ref|XP_001947706.1|	1.36e-52	PREDICTED: similar to Putative pyridoxamine 5-phosphate oxidase, partial [Acyrthosiphon pisum]
NL02111	gi|270017234|gb|EFA13680.1|	4.49e-19	hypothetical protein TcasGA2_TC004211 [Tribolium castaneum]
NL02112	gi|270017234|gb|EFA13680.1|	6.74e-21	hypothetical protein TcasGA2_TC004211 [Tribolium castaneum]
NL02113	gi|158284321|ref|XP_306101.3|	3.19e-42	Anopheles gambiae str. PEST AGAP012533-PA [Anopheles gambiae str. PEST]
NL02114	gi|157112417|ref|XP_001657525.1|	1.45e-19	cofactor A, putative [Aedes aegypti]
NL02115	gi|241597913|ref|XP_002404824.1|	1.56e-12	Pallidin, putative [Ixodes scapularis]
NL02116	gi|195387846|ref|XP_002052603.1|	1.91e-93	GJ20756 [Drosophila virilis]
NL02117	gi|229606111|ref|NP_001153462.1|	4.31e-67	annexin B11 isoform B [Nasonia vitripennis]
NL02118	gi|193700072|ref|XP_001950997.1|	5.25e-104	PREDICTED: similar to annexin B13a [Acyrthosiphon pisum]
NL02119	gi|242333231|emb|CAZ65473.1|	5.98e-07	C. elegans protein C30H6.1a, partially confirmed by transcript evidence [Caenorhabditis elegans]
NL02121	gi|229577142|ref|NP_001153434.1|	0	alpha glucosidase II alpha subunit-like [Nasonia vitripennis]
NL02122	gi|156542060|ref|XP_001601772.1|	6.73e-158	PREDICTED: similar to beta-N-acetylglucosaminidase [Nasonia vitripennis]
NL02123	gi|156390785|ref|XP_001635450.1|	3.65e-06	predicted protein [Nematostella vectensis]
NL02124	gi|242024972|ref|XP_002432900.1|	7.62e-104	eukaryotic translation initiation factor 3 subunit, putative [Pediculus humanus corporis]
NL02125	gi|242011457|ref|XP_002426466.1|	5.67e-113	rapsynoid, putative [Pediculus humanus corporis]
NL02126	gi|270011109|gb|EFA07557.1|	5.15e-13	serine protease P135 [Tribolium castaneum]
NL02127	gi|116007324|ref|NP_001036358.1|	4.09e-27	bunched, isoform L [Drosophila melanogaster]
NL02128	gi|193669155|ref|XP_001943464.1|	2.77e-12	PREDICTED: similar to AGAP005732-PA, partial [Acyrthosiphon pisum]
NL02129	gi|91086609|ref|XP_973998.1|	2.12e-112	PREDICTED: similar to dolichyl-phosphate mannosyltransferase [Tribolium castaneum]
NL02130	gi|33518715|gb|AAQ20840.1|	1.05e-58	mapmodulin-like protein [Rhodnius prolixus]
NL02131	gi|66556512|ref|XP_623105.1|	0	PREDICTED: similar to Serine/threonine-protein phosphatase 2A catalytic subunit alpha isoform (PP2A-alpha) isoform 1 [Apis mellifera]
NL02132	gi|156554783|ref|XP_001605978.1|	1.9e-104	PREDICTED: similar to translation initiation factor 2b, delta subunit [Nasonia vitripennis]
NL02133	gi|66501636|ref|XP_623301.1|	0	PREDICTED: similar to arginyl-tRNA synthetase [Apis mellifera]
NL02134	gi|153792507|ref|NP_001093276.1|	4.59e-26	small nuclear ribonucleoprotein protein F [Bombyx mori]
NL02135	gi|193657175|ref|XP_001943616.1|	0	PREDICTED: similar to trehalose 6-phosphate synthase [Acyrthosiphon pisum]
NL02136	gi|270013772|gb|EFA10220.1|	0	hypothetical protein TcasGA2_TC012416 [Tribolium castaneum]
NL02138	gi|156545726|ref|XP_001605001.1|	4.11e-40	PREDICTED: hypothetical protein [Nasonia vitripennis]
NL02139	gi|198424657|ref|XP_002123713.1|	1.6e-10	PREDICTED: similar to AP1 gamma subunit binding protein 1 [Ciona intestinalis]
NL02140	gi|48118852|ref|XP_396437.1|	5.66e-123	PREDICTED: similar to CG30427-PC, isoform C [Apis mellifera]
NL02141	gi|242013169|ref|XP_002427287.1|	0	peroxisomal membrane protein 70 abcd3, putative [Pediculus humanus corporis]
NL02142	gi|240849031|ref|NP_001155631.1|	1.75e-46	hypothetical protein LOC100164512 [Acyrthosiphon pisum]
NL02143	gi|242022061|ref|XP_002431460.1|	1.31e-90	eukaryotic translation initiation factor 4E type, putative [Pediculus humanus corporis]
NL02144	gi|263173321|gb|ACY69911.1|	5.47e-30	putative transmembrane serine protease 9 [Cimex lectularius]
NL02145	gi|242009767|ref|XP_002425654.1|	6.09e-98	conserved hypothetical protein [Pediculus humanus corporis]
NL02146	gi|193587079|ref|XP_001947773.1|	1.81e-60	PREDICTED: similar to pancreatic lipase related protein 1 [Acyrthosiphon pisum]
NL02147	gi|170046978|ref|XP_001851019.1|	8.97e-08	conserved hypothetical protein [Culex quinquefasciatus]
NL02148	gi|242003170|ref|XP_002422637.1|	4.63e-79	conserved hypothetical protein [Pediculus humanus corporis]
NL02149	gi|110749319|ref|XP_393232.3|	6.97e-13	PREDICTED: similar to Nup62 CG6251-PA [Apis mellifera]
NL02150	gi|156549802|ref|XP_001606493.1|	1.25e-59	PREDICTED: similar to conserved hypothetical protein [Nasonia vitripennis]
NL02151	gi|156546314|ref|XP_001606269.1|	2.08e-36	PREDICTED: similar to Dnajc10 protein [Nasonia vitripennis]
NL02152	gi|189234841|ref|XP_971787.2|	3.94e-125	PREDICTED: similar to predicted protein [Tribolium castaneum]
NL02153	gi|195564958|ref|XP_002106074.1|	1.01e-27	GD16659 [Drosophila simulans]
NL02154	gi|91078870|ref|XP_972519.1|	3.04e-151	PREDICTED: similar to AGAP012154-PA [Tribolium castaneum]
NL02155	gi|270012967|gb|EFA09415.1|	2.17e-50	hypothetical protein TcasGA2_TC005217 [Tribolium castaneum]
NL02157	gi|242013533|ref|XP_002427459.1|	1.61e-131	RING finger protein, putative [Pediculus humanus corporis]
NL02159	gi|157104405|ref|XP_001648394.1|	9.98e-126	cystathionine beta-lyase [Aedes aegypti]
NL02160	gi|170054257|ref|XP_001863044.1|	1.4e-127	cysteine synthase [Culex quinquefasciatus]
NL02161	gi|156542122|ref|XP_001601774.1|	3.72e-72	PREDICTED: similar to metaxin [Nasonia vitripennis]
NL02162	gi|66504135|ref|XP_394301.2|	6.47e-56	PREDICTED: similar to CG16974-PA [Apis mellifera]
NL02163	gi|66504135|ref|XP_394301.2|	1.42e-45	PREDICTED: similar to CG16974-PA [Apis mellifera]
NL02164	gi|66544546|ref|XP_623093.1|	3.3e-20	PREDICTED: similar to RAD23a homolog isoform 2 [Apis mellifera]
NL02165	gi|156537932|ref|XP_001608155.1|	1.13e-65	PREDICTED: hypothetical protein [Nasonia vitripennis]
NL02166	gi|156538060|ref|XP_001607417.1|	3.63e-29	PREDICTED: similar to conserved hypothetical protein [Nasonia vitripennis]
NL02167	gi|156538060|ref|XP_001607417.1|	2.48e-27	PREDICTED: similar to conserved hypothetical protein [Nasonia vitripennis]
NL02168	gi|270011003|gb|EFA07451.1|	3.89e-30	serine protease P90 [Tribolium castaneum]
NL02169	gi|56403980|ref|YP_145795.1|	5.61e-08	PA polymerase subunit [Thogoto virus]
NL02170	gi|118150486|ref|NP_001071278.1|	3.32e-16	chemosensory protein 2 [Apis mellifera]
NL02171	gi|66508366|ref|XP_623071.1|	0	PREDICTED: similar to Inosine-5-monophosphate dehydrogenase (IMP dehydrogenase) (IMPDH) (IMPD) (Protein raspberry) isoform 1 [Apis mellifera]
NL02172	gi|242006676|ref|XP_002424173.1|	8.7e-46	hypothetical protein Phum_PHUM116690 [Pediculus humanus corporis]
NL02173	gi|195035325|ref|XP_001989128.1|	1.5e-73	GH11550 [Drosophila grimshawi]
NL02174	gi|195433262|ref|XP_002064634.1|	4.96e-96	GK23961 [Drosophila willistoni]
NL02175	gi|242006682|ref|XP_002424176.1|	2.35e-180	transcription elongation factor SPT6, putative [Pediculus humanus corporis]
NL02176	gi|242006884|ref|XP_002424272.1|	2.22e-47	multiple pdz domain protein, putative [Pediculus humanus corporis]
NL02177	gi|91094675|ref|XP_967123.1|	5.74e-60	PREDICTED: similar to AGAP001749-PA [Tribolium castaneum]
NL02178	gi|270003072|gb|EEZ99519.1|	7.15e-129	hypothetical protein TcasGA2_TC000100 [Tribolium castaneum]
NL02180	gi|193610470|ref|XP_001943272.1|	5.36e-15	PREDICTED: similar to LOC496100 protein [Acyrthosiphon pisum]
NL02183	gi|156551326|ref|XP_001601887.1|	2.72e-29	PREDICTED: similar to conserved hypothetical protein [Nasonia vitripennis]
NL02184	gi|229892296|ref|NP_001153501.1|	2.23e-16	oxoglutarate (alpha-ketoglutarate) dehydrogenase (lipoamide) [Nasonia vitripennis]
NL02185	gi|112982713|ref|NP_001037685.1|	4.58e-21	copper chaperone [Bombyx mori]
NL02186	gi|42397986|gb|AAS13459.1|	1.54e-70	putative reverse transcriptase [Drosophila simulans]
NL02187	gi|156541254|ref|XP_001601072.1|	1.81e-108	PREDICTED: similar to LD23562p [Nasonia vitripennis]
NL02188	gi|66800167|ref|XP_629009.1|	4.83e-07	hypothetical protein DDB_G0293562 [Dictyostelium discoideum AX4]
NL02189	gi|193697639|ref|XP_001944706.1|	1.9e-88	PREDICTED: similar to CG31217 CG31217-PA [Acyrthosiphon pisum]
NL02193	gi|195445281|ref|XP_002070256.1|	8.03e-46	GK11133 [Drosophila willistoni]
NL02194	gi|242025078|ref|XP_002432953.1|	1.64e-35	Endocuticle structural glycoprotein SgAbd-8, putative [Pediculus humanus corporis]
NL02195	gi|189239628|ref|XP_970671.2|	1.12e-151	PREDICTED: similar to CG8129 CG8129-PB [Tribolium castaneum]
NL02197	gi|195117490|ref|XP_002003280.1|	4.21e-67	GI23403 [Drosophila mojavensis]
NL02198	gi|91085415|ref|XP_967672.1|	1.05e-40	PREDICTED: similar to CG11166 CG11166-PD [Tribolium castaneum]
NL02199	gi|242007547|ref|XP_002424601.1|	2.44e-57	arp2/3 complex 16 kD subunit, putative [Pediculus humanus corporis]
NL02200	gi|189234402|ref|XP_974971.2|	4.14e-34	PREDICTED: similar to draper CG2086-PB [Tribolium castaneum]
NL02201	gi|170043302|ref|XP_001849332.1|	4.96e-38	ran-binding protein [Culex quinquefasciatus]
NL02202	gi|156540073|ref|XP_001600219.1|	0	PREDICTED: similar to pyruvate carboxylase [Nasonia vitripennis]
NL02203	gi|66518451|ref|XP_391855.2|	1.21e-102	PREDICTED: similar to Nuclear migration protein nudC (Nuclear distribution protein C homolog) (Silica-induced gene 92 protein) (SIG-92) [Apis mellifera]
NL02204	gi|66500639|ref|XP_624711.1|	3.5e-91	PREDICTED: similar to CG7946-PA [Apis mellifera]
NL02205	gi|239787925|dbj|BAH70664.1|	3.5e-63	ACYPI33427 [Acyrthosiphon pisum]
NL02207	gi|158301401|ref|XP_321106.4|	4.22e-126	AGAP001957-PA [Anopheles gambiae str. PEST]
NL02208	gi|189236717|ref|XP_974715.2|	0	PREDICTED: similar to Histidyl-tRNA synthetase CG6335-PA [Tribolium castaneum]
NL02209	gi|91088189|ref|XP_972722.1|	1.67e-92	PREDICTED: similar to dehydrodolichyl diphosphate synthase [Tribolium castaneum]
NL02210	gi|270010732|gb|EFA07180.1|	5.43e-76	hypothetical protein TcasGA2_TC010181 [Tribolium castaneum]
NL02211	gi|158293558|ref|XP_557938.3|	1.72e-127	AGAP008770-PA [Anopheles gambiae str. PEST]
NL02212	gi|261335972|emb|CBH09257.1|	2.75e-83	putative CG5976 [Heliconius melpomene]
NL02213	gi|255654613|ref|ZP_05400022.1|	5.2e-10	hypothetical protein CdifQCD-2_02712 [Clostridium difficile QCD-23m63]
NL02214	gi|242019220|ref|XP_002430062.1|	0	conserved hypothetical protein [Pediculus humanus corporis]
NL02215	gi|241999568|ref|XP_002434427.1|	6.08e-110	RAS-related protein, putative [Ixodes scapularis]
NL02216	gi|157123171|ref|XP_001660042.1|	4.17e-97	cd36 antigen [Aedes aegypti]
NL02217	gi|242014424|ref|XP_002427891.1|	2.76e-49	protein croquemort, putative [Pediculus humanus corporis]
NL02218	gi|242015614|ref|XP_002428448.1|	8.44e-141	glucosidase 2 subunit beta precursor, putative [Pediculus humanus corporis]
NL02219	gi|242012621|ref|XP_002427028.1|	1.87e-46	Estrogen-regulated protein EP45 precursor, putative [Pediculus humanus corporis]
NL02220	gi|226342882|ref|NP_001139703.1|	9.37e-29	serpin 10 [Bombyx mori]
NL02221	gi|157104089|ref|XP_001648250.1|	7.04e-07	hypothetical protein AaeL_AAEL014231 [Aedes aegypti]
NL02222	gi|157104089|ref|XP_001648250.1|	7.44e-07	hypothetical protein AaeL_AAEL014231 [Aedes aegypti]
NL02223	gi|156552147|ref|XP_001605687.1|	1.36e-154	PREDICTED: similar to cytochrome P450 [Nasonia vitripennis]
NL02224	gi|189240095|ref|XP_972543.2|	5.5e-22	PREDICTED: similar to split ends CG18497-PA [Tribolium castaneum]
NL02225	gi|170069971|ref|XP_001869420.1|	1.39e-07	conserved hypothetical protein [Culex quinquefasciatus]
NL02226	gi|193673882|ref|XP_001945945.1|	6.4e-26	PREDICTED: similar to conserved hypothetical protein [Acyrthosiphon pisum]
NL02227	gi|193606025|ref|XP_001944027.1|	3.58e-17	PREDICTED: similar to chaperone protein dnaj [Acyrthosiphon pisum]
NL02228	gi|110763849|ref|XP_001122192.1|	1.55e-36	PREDICTED: similar to CG14079-PA [Apis mellifera]
NL02229	gi|193617671|ref|XP_001945875.1|	1.8e-111	PREDICTED: similar to GA10992-PA [Acyrthosiphon pisum]
NL02230	gi|110751273|ref|XP_392215.3|	2.26e-66	PREDICTED: similar to CG30069-PA [Apis mellifera]
NL02231	gi|195011675|ref|XP_001983263.1|	9.67e-17	GH15806 [Drosophila grimshawi]
NL02232	gi|194891800|ref|XP_001977539.1|	9.4e-09	GG19102 [Drosophila erecta]
NL02233	gi|260804593|ref|XP_002597172.1|	2.04e-06	hypothetical protein BRAFLDRAFT_66300 [Branchiostoma floridae]
NL02235	gi|195120862|ref|XP_002004940.1|	5.78e-97	GI20198 [Drosophila mojavensis]
NL02238	gi|241785831|ref|XP_002400518.1|	2.19e-84	thioredoxin-dependent peroxide reductase [Ixodes scapularis]
NL02239	gi|193613025|ref|XP_001952116.1|	5.38e-44	PREDICTED: similar to Survival of motor neuron-related-splicing factor 30 (SMN-related protein) (30 kDa splicing factor SMNrp) (Survival motor neuron domain-containing protein 1) [Acyrthosiphon pisum]
NL02241	gi|157131097|ref|XP_001662132.1|	1.44e-53	Vanin-like protein 1 precursor, putative [Aedes aegypti]
NL02242	gi|91078794|ref|XP_970038.1|	1.65e-156	PREDICTED: similar to CG8064 CG8064-PA [Tribolium castaneum]
NL02243	gi|91078794|ref|XP_970038.1|	1.49e-176	PREDICTED: similar to CG8064 CG8064-PA [Tribolium castaneum]
NL02244	gi|156538587|ref|XP_001607501.1|	8.7e-62	PREDICTED: similar to charged multivesicular body protein 4b [Nasonia vitripennis]
NL02245	gi|242017839|ref|XP_002429393.1|	1.45e-60	hypothetical protein Phum_PHUM431970 [Pediculus humanus corporis]
NL02246	gi|198432963|ref|XP_002128909.1|	3.54e-06	PREDICTED: similar to GTP cyclohydrolase I feedback regulatory protein [Ciona intestinalis]
NL02247	gi|157113683|ref|XP_001652054.1|	5.8e-147	protein disulfide isomerase, putative [Aedes aegypti]
NL02248	gi|110766253|ref|XP_623087.2|	2.06e-172	PREDICTED: similar to CG3036-PA [Apis mellifera]
NL02249	gi|242004379|ref|XP_002423070.1|	4.61e-21	conserved hypothetical protein [Pediculus humanus corporis]
NL02250	gi|158295639|ref|XP_556966.3|	1.07e-39	cuticular protein 135, RR-2 family (AGAP006261-PA) [Anopheles gambiae str. PEST]
NL02251	gi|110764110|ref|XP_392881.3|	1.51e-41	PREDICTED: similar to CG3662-PA, isoform A [Apis mellifera]
NL02252	gi|193681183|ref|XP_001946845.1|	1.39e-120	PREDICTED: similar to AGAP001751-PA, partial [Acyrthosiphon pisum]
NL02253	gi|66513948|ref|XP_392258.2|	1.22e-56	PREDICTED: similar to CG1962-PA, isoform A [Apis mellifera]
NL02255	gi|66547006|ref|XP_396195.2|	0	PREDICTED: similar to Imitation SWI CG8625-PA, isoform A isoform 1 [Apis mellifera]
NL02256	gi|253735677|ref|NP_001156696.1|	2.03e-69	thioredoxin peroxidase 2-like [Acyrthosiphon pisum]
NL02257	gi|242014617|ref|XP_002427983.1|	3.46e-114	glutamine-dependent NAD synthetase, putative [Pediculus humanus corporis]
NL02258	gi|91080973|ref|XP_974893.1|	8.55e-134	PREDICTED: similar to CG9940 CG9940-PA [Tribolium castaneum]
NL02259	gi|260809984|ref|XP_002599784.1|	2.11e-33	hypothetical protein BRAFLDRAFT_166573 [Branchiostoma floridae]
NL02260	gi|189238341|ref|XP_966817.2|	2.82e-124	PREDICTED: similar to sorting and assembly machinery component 50 homolog [Tribolium castaneum]
NL02261	gi|237761908|emb|CAR94540.1|	3.39e-72	baiser CG11785-PA protein [Blattella germanica]
NL02262	gi|114051131|ref|NP_001040310.1|	1.16e-44	light-induced protein-like brain protein 44 [Bombyx mori]
NL02263	gi|114051131|ref|NP_001040310.1|	1.6e-44	light-induced protein-like brain protein 44 [Bombyx mori]
NL02265	gi|91094457|ref|XP_976031.1|	2.76e-28	PREDICTED: similar to CG33936 CG33936-PB isoform 2 [Tribolium castaneum]
NL02266	gi|198476823|ref|XP_002132451.1|	7.2e-28	GA25471 [Drosophila pseudoobscura pseudoobscura]
NL02268	gi|264667399|gb|ACY71285.1|	6.97e-47	ribosomal protein L36A [Chrysomela tremulae]
NL02270	gi|118792585|ref|XP_320403.3|	1.01e-80	AGAP012129-PA [Anopheles gambiae str. PEST]
NL02272	gi|156548625|ref|XP_001608210.1|	5.69e-138	PREDICTED: similar to dehydrogenase [Nasonia vitripennis]
NL02273	gi|223671248|tpd|FAA00576.1|	7.23e-12	TPA: putative cuticle protein [Bombyx mori]
NL02275	gi|149412379|ref|XP_001508047.1|	2.84e-16	PREDICTED: hypothetical protein [Ornithorhynchus anatinus]
NL02276	gi|170585174|ref|XP_001897361.1|	9.25e-34	G-patch domain containing protein [Brugia malayi]
NL02277	gi|193699933|ref|XP_001951151.1|	1.95e-12	PREDICTED: similar to CG34348 CG34348-PA [Acyrthosiphon pisum]
NL02278	gi|193699933|ref|XP_001951151.1|	2.06e-103	PREDICTED: similar to CG34348 CG34348-PA [Acyrthosiphon pisum]
NL02279	gi|91095209|ref|XP_968413.1|	2.79e-86	PREDICTED: similar to cytochrome oxidase biogenesis protein (oxa1 mitochondrial) [Tribolium castaneum]
NL02280	gi|237820631|ref|NP_001153783.1|	1.98e-99	Rab-protein 14 [Tribolium castaneum]
NL02281	gi|189240526|ref|XP_972038.2|	8.1e-101	PREDICTED: similar to liquid facets [Tribolium castaneum]
NL02282	gi|193610500|ref|XP_001946702.1|	3.12e-148	PREDICTED: similar to GA18834-PA [Acyrthosiphon pisum]
NL02283	gi|219850487|ref|YP_002464920.1|	7.26e-25	hypothetical protein Cagg_3648 [Chloroflexus aggregans DSM 9485]
NL02284	gi|198434178|ref|XP_002129621.1|	7.77e-11	PREDICTED: hypothetical protein [Ciona intestinalis]
NL02285	gi|194746347|ref|XP_001955642.1|	1.68e-91	GF18867 [Drosophila ananassae]
NL02286	gi|242019479|ref|XP_002430188.1|	1.44e-67	RER1 protein, putative [Pediculus humanus corporis]
NL02287	gi|91077832|ref|XP_971200.1|	1.96e-169	PREDICTED: similar to CG2260 CG2260-PA [Tribolium castaneum]
NL02288	gi|91093659|ref|XP_966349.1|	0	PREDICTED: similar to glutamate cysteine ligase isoform 1 [Tribolium castaneum]
NL02289	gi|189235978|ref|XP_970849.2|	0	PREDICTED: similar to CG32030 CG32030-PA [Tribolium castaneum]
NL02290	gi|66515362|ref|XP_393499.2|	2.12e-55	PREDICTED: similar to CG11009-PA [Apis mellifera]
NL02291	gi|91090864|ref|XP_972815.1|	2.21e-91	PREDICTED: similar to syndecan binding protein [Tribolium castaneum]
NL02292	gi|156552315|ref|XP_001601050.1|	1.04e-12	PREDICTED: similar to conserved hypothetical protein [Nasonia vitripennis]
NL02293	gi|193610719|ref|XP_001942690.1|	3.5e-38	PREDICTED: similar to predicted protein [Acyrthosiphon pisum]
NL02294	gi|91086865|ref|XP_969198.1|	6.37e-139	PREDICTED: similar to pawn CG11101-PA [Tribolium castaneum]
NL02295	gi|66559176|ref|XP_624393.1|	0	PREDICTED: similar to Nonsense-mediated mRNA 3 CG3460-PA [Apis mellifera]
NL02296	gi|260832866|ref|XP_002611378.1|	1.33e-73	hypothetical protein BRAFLDRAFT_73226 [Branchiostoma floridae]
NL02298	gi|242022336|ref|XP_002431596.1|	5.92e-100	major royal jelly protein 4 precursor, putative [Pediculus humanus corporis]
NL02300	gi|221119676|ref|XP_002155414.1|	3.58e-15	PREDICTED: similar to ORF2-encoded protein, partial [Hydra magnipapillata]
NL02301	gi|66499088|ref|XP_624151.1|	6.26e-58	PREDICTED: similar to CG2663-PB, isoform B [Apis mellifera]
NL02303	gi|66516128|ref|XP_395391.2|	1.12e-12	PREDICTED: similar to CG13390-PA [Apis mellifera]
NL02305	gi|156538601|ref|XP_001607552.1|	7.74e-150	PREDICTED: similar to GA11275-PA [Nasonia vitripennis]
NL02306	gi|91087679|ref|XP_973823.1|	3.11e-63	PREDICTED: similar to conserved hypothetical protein [Tribolium castaneum]
NL02307	gi|193699981|ref|XP_001952071.1|	4.27e-101	PREDICTED: similar to sorting nexin 14 [Acyrthosiphon pisum]
NL02308	gi|239789579|dbj|BAH71405.1|	1.18e-10	ACYPI008449 [Acyrthosiphon pisum]
NL02309	gi|242016690|ref|XP_002428883.1|	2.54e-54	lipoyltransferase 1, putative [Pediculus humanus corporis]
NL02310	gi|195172744|ref|XP_002027156.1|	5.82e-21	GL20096 [Drosophila persimilis]
NL02311	gi|193704584|ref|XP_001947503.1|	4.32e-21	PREDICTED: similar to CG33521 CG33521-PA [Acyrthosiphon pisum]
NL02312	gi|110761813|ref|XP_001122504.1|	7.39e-20	PREDICTED: similar to PEST-containing nuclear protein (PCNP) [Apis mellifera]
NL02313	gi|242011176|ref|XP_002426331.1|	2.02e-39	transforming growth factor-beta-inducible early growth response protein, putative [Pediculus humanus corporis]
NL02314	gi|242013209|ref|XP_002427307.1|	8.06e-33	hypothetical protein Phum_PHUM308880 [Pediculus humanus corporis]
NL02315	gi|156385063|ref|XP_001633451.1|	7.96e-14	predicted protein [Nematostella vectensis]
NL02316	gi|156551081|ref|XP_001602875.1|	1.3e-20	PREDICTED: similar to 26S proteasome non-atpase regulatory subunit [Nasonia vitripennis]
NL02317	gi|66508204|ref|XP_623259.1|	3.65e-44	PREDICTED: similar to 26S proteasome non-ATPase regulatory subunit 9 (26S proteasome regulatory subunit p27) isoform 2 [Apis mellifera]
[truncated: 15,390 more rows]
