# Supplementary material for: Transcriptome Analysis of the Brown Planthopper Nilaparvata lugens
Source: PLoS One. 2010 Dec 6;5(12):e14233. doi: 10.1371/journal.pone.0014233 (PMC2997790; doi:10.1371/journal.pone.0014233)
Supplement: Table S3 — GO annotation of unigenes. We combined the GO annotation provided by Blast2Go and InterProScan. (2.59 MB XLS) [file pone.0014233.s003.xls]

## Sheet: Sheet1
Supplemental Table S3. GO annotation of unigenes.
Unigene ID	GO Number
NL00001	GO:0000166
NL00001	GO:0032555
NL00003	GO:0016020
NL00003	GO:0016740
NL00003	GO:0004576
NL00003	GO:0006486
NL00005	GO:0005515
NL00005	GO:0005737
NL00005	GO:0005524
NL00005	GO:0005856
NL00006	GO:0000287
NL00006	GO:0005811
NL00006	GO:0006096
NL00006	GO:0000015
NL00006	GO:0004634
NL00008	GO:0005856
NL00008	GO:0005737
NL00008	GO:0005524
NL00008	GO:0005515
NL00009	GO:0005811
NL00009	GO:0000015
NL00009	GO:0006096
NL00009	GO:0004634
NL00009	GO:0000287
NL00013	GO:0016020
NL00013	GO:0048513
NL00013	GO:0007173
NL00013	GO:0030154
NL00013	GO:0042981
NL00014	GO:0000287
NL00014	GO:0005811
NL00014	GO:0004634
NL00014	GO:0000015
NL00014	GO:0006096
NL00015	GO:0005737
NL00016	GO:0006869
NL00016	GO:0005319
NL00017	GO:0006869
NL00017	GO:0005319
NL00018	GO:0005515
NL00018	GO:0040035
NL00018	GO:0007108
NL00018	GO:0009792
NL00018	GO:0005884
NL00018	GO:0005938
NL00018	GO:0007126
NL00018	GO:0040011
NL00018	GO:0000281
NL00018	GO:0030036
NL00018	GO:0040007
NL00018	GO:0016887
NL00018	GO:0002119
NL00018	GO:0005524
NL00035	GO:0003824
NL00035	GO:0004252
NL00035	GO:0006508
NL00035	GO:0043542
NL00036	GO:0015935
NL00036	GO:0005840
NL00036	GO:0003735
NL00036	GO:0005622
NL00036	GO:0003723
NL00036	GO:0006412
NL00039	GO:0003735
NL00039	GO:0008097
NL00039	GO:0005622
NL00039	GO:0006412
NL00039	GO:0022625
NL00039	GO:0005515
NL00039	GO:0005840
NL00040	GO:0006950
NL00040	GO:0005524
NL00040	GO:0006457
NL00040	GO:0051082
NL00041	GO:0006457
NL00041	GO:0005524
NL00041	GO:0006950
NL00041	GO:0051082
NL00042	GO:0005509
NL00042	GO:0016459
NL00042	GO:0003774
NL00043	GO:0006030
NL00043	GO:0008061
NL00043	GO:0005576
NL00045	GO:0005622
NL00045	GO:0016020
NL00048	GO:0016787
NL00048	GO:0008152
NL00057	GO:0007155
NL00057	GO:0031012
NL00060	GO:0008943
NL00060	GO:0003824
NL00060	GO:0051287
NL00060	GO:0004365
NL00060	GO:0006006
NL00060	GO:0006096
NL00060	GO:0008152
NL00060	GO:0005737
NL00060	GO:0005488
NL00060	GO:0055114
NL00062	GO:0005515
NL00064	GO:0045263
NL00064	GO:0033177
NL00064	GO:0015078
NL00064	GO:0015992
NL00064	GO:0015986
NL00066	GO:0016772
NL00066	GO:0016301
NL00067	GO:0006278
NL00067	GO:0003723
NL00067	GO:0003964
NL00068	GO:0003824
NL00068	GO:0016772
NL00068	GO:0004054
NL00068	GO:0016301
NL00068	GO:0005524
NL00069	GO:0005509
NL00070	GO:0005509
NL00084	GO:0005622
NL00084	GO:0005840
NL00084	GO:0003735
NL00084	GO:0006412
NL00085	GO:0005515
NL00085	GO:0005829
NL00085	GO:0005525
NL00085	GO:0006916
NL00085	GO:0003924
NL00085	GO:0003746
NL00085	GO:0005853
NL00085	GO:0006414
NL00085	GO:0005634
NL00086	GO:0006414
NL00086	GO:0005525
NL00086	GO:0005811
NL00086	GO:0003924
NL00086	GO:0005737
NL00086	GO:0005853
NL00086	GO:0003746
NL00093	GO:0005861
NL00093	GO:0007519
NL00093	GO:0007399
NL00093	GO:0045214
NL00093	GO:0003779
NL00093	GO:0005523
NL00093	GO:0048738
NL00094	GO:0005471
NL00094	GO:0015867
NL00094	GO:0005488
NL00094	GO:0006810
NL00094	GO:0016020
NL00094	GO:0055085
NL00094	GO:0016021
NL00094	GO:0005811
NL00094	GO:0015866
NL00094	GO:0009612
NL00094	GO:0005743
NL00095	GO:0003735
NL00095	GO:0005622
NL00095	GO:0006412
NL00095	GO:0005840
NL00096	GO:0007018
NL00096	GO:0007017
NL00096	GO:0005874
NL00096	GO:0005525
NL00096	GO:0043234
NL00096	GO:0042626
NL00096	GO:0005198
NL00096	GO:0003924
NL00096	GO:0005524
NL00096	GO:0051258
NL00096	GO:0016021
NL00097	GO:0042626
NL00097	GO:0005874
NL00097	GO:0005198
NL00097	GO:0051258
NL00097	GO:0007017
NL00097	GO:0005525
NL00097	GO:0043234
NL00097	GO:0005524
NL00097	GO:0016021
NL00097	GO:0007018
NL00097	GO:0003924
NL00098	GO:0003924
NL00098	GO:0043234
NL00098	GO:0042626
NL00098	GO:0005874
NL00098	GO:0005198
NL00098	GO:0016021
NL00098	GO:0005524
NL00098	GO:0007017
NL00098	GO:0007018
NL00098	GO:0005525
NL00098	GO:0051258
NL00104	GO:0005576
NL00104	GO:0006030
NL00104	GO:0008061
NL00105	GO:0006030
NL00105	GO:0008061
NL00105	GO:0005576
NL00108	GO:0006414
NL00108	GO:0005622
NL00108	GO:0005840
NL00108	GO:0042254
NL00108	GO:0003735
NL00109	GO:0016020
NL00109	GO:0005811
NL00109	GO:0022857
NL00109	GO:0055085
NL00109	GO:0005740
NL00109	GO:0005488
NL00109	GO:0006810
NL00111	GO:0046914
NL00111	GO:0005488
NL00111	GO:0006826
NL00111	GO:0016491
NL00111	GO:0008199
NL00111	GO:0006879
NL00111	GO:0055114
NL00112	GO:0055114
NL00112	GO:0016491
NL00112	GO:0046914
NL00112	GO:0006826
NL00112	GO:0006879
NL00112	GO:0005488
NL00112	GO:0008199
NL00113	GO:0005840
NL00113	GO:0022625
NL00113	GO:0003735
NL00113	GO:0006412
NL00113	GO:0005622
NL00120	GO:0005544
NL00120	GO:0005509
NL00122	GO:0003964
NL00122	GO:0006278
NL00122	GO:0003723
NL00123	GO:0005488
NL00123	GO:0009055
NL00123	GO:0003824
NL00123	GO:0051537
NL00123	GO:0008152
NL00123	GO:0050660
NL00123	GO:0055114
NL00123	GO:0016491
NL00123	GO:0045454
NL00123	GO:0005737
NL00127	GO:0006412
NL00127	GO:0005622
NL00127	GO:0003735
NL00127	GO:0005840
NL00128	GO:0003735
NL00128	GO:0006412
NL00128	GO:0005622
NL00128	GO:0000166
NL00128	GO:0005840
NL00129	GO:0006413
NL00129	GO:0005622
NL00129	GO:0030425
NL00129	GO:0006412
NL00129	GO:0022627
NL00129	GO:0006414
NL00129	GO:0006919
NL00129	GO:0032088
NL00129	GO:0045738
NL00129	GO:0032587
NL00129	GO:0051059
NL00129	GO:0004519
NL00129	GO:0003729
NL00129	GO:0012505
NL00129	GO:0006917
NL00129	GO:0003684
NL00129	GO:0015935
NL00129	GO:0005634
NL00129	GO:0019901
NL00129	GO:0003906
NL00129	GO:0005840
NL00129	GO:0003735
NL00129	GO:0003723
NL00129	GO:0051536
NL00130	GO:0003676
NL00130	GO:0000166
NL00130	GO:0030529
NL00131	GO:0003676
NL00131	GO:0000166
NL00131	GO:0030529
NL00134	GO:0004867
NL00135	GO:0004867
NL00136	GO:0030414
NL00136	GO:0004867
NL00136	GO:0045861
NL00137	GO:0003755
NL00143	GO:0005975
NL00143	GO:0003824
NL00143	GO:0043169
NL00145	GO:0003824
NL00145	GO:0043169
NL00145	GO:0005975
NL00146	GO:0005975
NL00146	GO:0043169
NL00146	GO:0003824
NL00147	GO:0004407
NL00147	GO:0005634
NL00147	GO:0016787
NL00147	GO:0016575
NL00148	GO:0005840
NL00148	GO:0006412
NL00148	GO:0005622
NL00148	GO:0003735
NL00149	GO:0005622
NL00149	GO:0000022
NL00149	GO:0022625
NL00149	GO:0006412
NL00149	GO:0003735
NL00149	GO:0019843
NL00149	GO:0005840
NL00151	GO:0050790
NL00151	GO:0008234
NL00151	GO:0006508
NL00151	GO:0008233
NL00151	GO:0004197
NL00152	GO:0044267
NL00152	GO:0005840
NL00152	GO:0003735
NL00152	GO:0006412
NL00152	GO:0005622
NL00157	GO:0003676
NL00157	GO:0005524
NL00157	GO:0008026
NL00158	GO:0003779
NL00158	GO:0010591
NL00158	GO:0045451
NL00158	GO:0005862
NL00158	GO:0006936
NL00158	GO:0048813
NL00159	GO:0004004
NL00159	GO:0019730
NL00159	GO:0005634
NL00159	GO:0000381
NL00159	GO:0005515
NL00159	GO:0003729
NL00159	GO:0016246
NL00159	GO:0005703
NL00160	GO:0004386
NL00160	GO:0008026
NL00160	GO:0003676
NL00160	GO:0005524
NL00161	GO:0004386
NL00161	GO:0008026
NL00161	GO:0005524
NL00161	GO:0040010
NL00161	GO:0002119
NL00161	GO:0003676
NL00161	GO:0009792
NL00166	GO:0005509
NL00169	GO:0006412
NL00169	GO:0005622
NL00169	GO:0003735
NL00169	GO:0005840
NL00175	GO:0044424
NL00175	GO:0008270
NL00175	GO:0046872
NL00175	GO:0032502
NL00176	GO:0008270
NL00177	GO:0005853
NL00177	GO:0006414
NL00177	GO:0003746
NL00178	GO:0043234
NL00178	GO:0003924
NL00178	GO:0007017
NL00178	GO:0005198
NL00178	GO:0005874
NL00178	GO:0005525
NL00178	GO:0007018
NL00178	GO:0051258
NL00179	GO:0008289
NL00179	GO:0006810
NL00179	GO:0005215
NL00179	GO:0005488
NL00180	GO:0005488
NL00180	GO:0006810
NL00180	GO:0008289
NL00180	GO:0005215
NL00181	GO:0008289
NL00181	GO:0005215
NL00181	GO:0006810
NL00181	GO:0005488
NL00182	GO:0005488
NL00182	GO:0016787
NL00183	GO:0005488
NL00183	GO:0003968
NL00183	GO:0003723
NL00183	GO:0006350
NL00183	GO:0016787
NL00184	GO:0016787
NL00184	GO:0003824
NL00184	GO:0005488
NL00185	GO:0003824
NL00185	GO:0019079
NL00185	GO:0003968
NL00185	GO:0005488
NL00185	GO:0003723
NL00185	GO:0016787
NL00185	GO:0006350
NL00186	GO:0003723
NL00186	GO:0019079
NL00186	GO:0003968
NL00186	GO:0016787
NL00186	GO:0006350
NL00187	GO:0006754
NL00187	GO:0005524
NL00187	GO:0005515
NL00187	GO:0005635
NL00187	GO:0000287
NL00187	GO:0006812
NL00187	GO:0016021
NL00187	GO:0051282
NL00187	GO:0006816
NL00187	GO:0007274
NL00187	GO:0005811
NL00187	GO:0033017
NL00187	GO:0005509
NL00187	GO:0005388
NL00187	GO:0016020
NL00187	GO:0015662
NL00188	GO:0005635
NL00188	GO:0051282
NL00188	GO:0007274
NL00188	GO:0006754
NL00188	GO:0005515
NL00188	GO:0016021
NL00188	GO:0005524
NL00188	GO:0016529
NL00188	GO:0006816
NL00188	GO:0005388
NL00188	GO:0005811
NL00188	GO:0016020
NL00188	GO:0006812
NL00188	GO:0005789
NL00188	GO:0015662
NL00189	GO:0006754
NL00189	GO:0006812
NL00189	GO:0015662
NL00189	GO:0003824
NL00189	GO:0016021
NL00189	GO:0016820
NL00189	GO:0016020
NL00189	GO:0006816
NL00189	GO:0005524
NL00189	GO:0005388
NL00189	GO:0008152
NL00190	GO:0006816
NL00190	GO:0033017
NL00190	GO:0005524
NL00190	GO:0005509
NL00190	GO:0016020
NL00190	GO:0005388
NL00190	GO:0006812
NL00190	GO:0000287
NL00190	GO:0015662
NL00190	GO:0016021
NL00190	GO:0006754
NL00191	GO:0015934
NL00191	GO:0006412
NL00191	GO:0030528
NL00191	GO:0003735
NL00191	GO:0005622
NL00191	GO:0005840
NL00192	GO:0005622
NL00192	GO:0003735
NL00192	GO:0005840
NL00192	GO:0006412
NL00195	GO:0042302
NL00196	GO:0005524
NL00196	GO:0006950
NL00199	GO:0000166
NL00199	GO:0003676
NL00200	GO:0000166
NL00200	GO:0003676
NL00202	GO:0005488
NL00202	GO:0005622
NL00202	GO:0044464
NL00202	GO:0006928
NL00202	GO:0007409
NL00202	GO:0008270
NL00204	GO:0042302
NL00205	GO:0016881
NL00205	GO:0006464
NL00205	GO:0005488
NL00206	GO:0005622
NL00206	GO:0005089
NL00206	GO:0035023
NL00207	GO:0005089
NL00207	GO:0035023
NL00207	GO:0005622
NL00208	GO:0005089
NL00208	GO:0035023
NL00208	GO:0005622
NL00209	GO:0035023
NL00209	GO:0005089
NL00209	GO:0005622
NL00210	GO:0006412
NL00210	GO:0005840
NL00210	GO:0015935
NL00210	GO:0003735
NL00210	GO:0005622
NL00211	GO:0003735
NL00211	GO:0006412
NL00211	GO:0005840
NL00211	GO:0005622
NL00212	GO:0003735
NL00212	GO:0006412
NL00212	GO:0005622
NL00212	GO:0005840
NL00213	GO:0005622
NL00213	GO:0003735
NL00213	GO:0006412
NL00213	GO:0005515
NL00213	GO:0006414
NL00213	GO:0003723
NL00213	GO:0022625
NL00213	GO:0005840
NL00214	GO:0005509
NL00214	GO:0045298
NL00214	GO:0005737
NL00217	GO:0018444
NL00217	GO:0006415
NL00217	GO:0007224
NL00217	GO:0006605
NL00217	GO:0016149
NL00217	GO:0005829
NL00217	GO:0035071
NL00217	GO:0005737
NL00218	GO:0005634
NL00218	GO:0005737
NL00219	GO:0006629
NL00219	GO:0003824
NL00219	GO:0004806
NL00220	GO:0005759
NL00220	GO:0006950
NL00220	GO:0044262
NL00220	GO:0006099
NL00220	GO:0004108
NL00220	GO:0046912
NL00221	GO:0044262
NL00221	GO:0046912
NL00221	GO:0005759
NL00221	GO:0006099
NL00221	GO:0004108
NL00222	GO:0008083
NL00223	GO:0008083
NL00224	GO:0005840
NL00224	GO:0006412
NL00224	GO:0003676
NL00224	GO:0003735
NL00224	GO:0005622
NL00224	GO:0003723
NL00225	GO:0006412
NL00225	GO:0003735
NL00225	GO:0005622
NL00225	GO:0005840
NL00226	GO:0006413
NL00226	GO:0003743
NL00226	GO:0006412
NL00226	GO:0006417
NL00227	GO:0003755
NL00227	GO:0006457
NL00228	GO:0003746
NL00228	GO:0005525
NL00228	GO:0003924
NL00229	GO:0005811
NL00229	GO:0005829
NL00229	GO:0003924
NL00229	GO:0005525
NL00229	GO:0000022
NL00229	GO:0003746
NL00229	GO:0006414
NL00230	GO:0042803
NL00230	GO:0005980
NL00230	GO:0030170
NL00230	GO:0004645
NL00230	GO:0043234
NL00230	GO:0008184
NL00230	GO:0005975
NL00244	GO:0016028
NL00244	GO:0051726
NL00244	GO:0016061
NL00244	GO:0032036
NL00244	GO:0005509
NL00244	GO:0016062
NL00244	GO:0051383
NL00244	GO:0051533
NL00244	GO:0006468
NL00244	GO:0016060
NL00244	GO:0042981
NL00244	GO:0040010
NL00244	GO:0016477
NL00244	GO:0005513
NL00244	GO:0000922
NL00244	GO:0007052
NL00244	GO:0000003
NL00244	GO:0009792
NL00244	GO:0043277
NL00245	GO:0016028
NL00245	GO:0016477
NL00245	GO:0016062
NL00245	GO:0005509
NL00245	GO:0042981
NL00245	GO:0000003
NL00245	GO:0051726
NL00245	GO:0016061
NL00245	GO:0043277
NL00245	GO:0000922
NL00245	GO:0007052
NL00245	GO:0005513
NL00245	GO:0016060
NL00245	GO:0051383
NL00245	GO:0006468
NL00245	GO:0051533
NL00245	GO:0009792
NL00245	GO:0032036
NL00245	GO:0040010
NL00246	GO:0051383
NL00246	GO:0016060
NL00246	GO:0040010
NL00246	GO:0007052
NL00246	GO:0005513
NL00246	GO:0016061
NL00246	GO:0016028
NL00246	GO:0000003
NL00246	GO:0043277
NL00246	GO:0042981
NL00246	GO:0006468
NL00246	GO:0051533
NL00246	GO:0009792
NL00246	GO:0016477
NL00246	GO:0016062
NL00246	GO:0032036
NL00246	GO:0005509
NL00246	GO:0000922
NL00246	GO:0051726
NL00247	GO:0016459
NL00247	GO:0008307
NL00247	GO:0005863
NL00247	GO:0003774
NL00247	GO:0030239
NL00247	GO:0007498
NL00248	GO:0000705
NL00248	GO:0043060
NL00248	GO:0005524
NL00248	GO:0016321
NL00248	GO:0003824
NL00248	GO:0006468
NL00248	GO:0004674
NL00248	GO:0032837
NL00248	GO:0007498
NL00248	GO:0007100
NL00248	GO:0007094
NL00248	GO:0008152
NL00248	GO:0001666
NL00248	GO:0004332
NL00248	GO:0006096
NL00252	GO:0006030
NL00252	GO:0005576
NL00252	GO:0008061
NL00253	GO:0007186
NL00253	GO:0007602
NL00253	GO:0009881
NL00253	GO:0004930
NL00253	GO:0016021
NL00253	GO:0018298
NL00253	GO:0007601
NL00254	GO:0008234
NL00254	GO:0004197
NL00254	GO:0006508
NL00257	GO:0006508
NL00257	GO:0004197
NL00257	GO:0008234
NL00258	GO:0006412
NL00258	GO:0005840
NL00258	GO:0005622
NL00258	GO:0003735
NL00259	GO:0005840
NL00259	GO:0019843
NL00259	GO:0003735
NL00259	GO:0005622
NL00259	GO:0006412
NL00260	GO:0016021
NL00260	GO:0055085
NL00260	GO:0016020
NL00260	GO:0005215
NL00260	GO:0006810
NL00261	GO:0006810
NL00261	GO:0055085
NL00261	GO:0016021
NL00261	GO:0022891
NL00261	GO:0016020
NL00261	GO:0005215
NL00266	GO:0006412
NL00266	GO:0005840
NL00266	GO:0003735
NL00266	GO:0005622
NL00267	GO:0008654
NL00267	GO:0004609
NL00268	GO:0042302
NL00269	GO:0005515
NL00269	GO:0016442
NL00269	GO:0016246
NL00269	GO:0003676
NL00269	GO:0016788
NL00271	GO:0016787
NL00271	GO:0006508
NL00271	GO:0004197
NL00271	GO:0008234
NL00271	GO:0050790
NL00273	GO:0006412
NL00273	GO:0005622
NL00273	GO:0005840
NL00273	GO:0003735
NL00273	GO:0003723
NL00273	GO:0019843
NL00274	GO:0003723
NL00274	GO:0003735
NL00274	GO:0005622
NL00274	GO:0006412
NL00274	GO:0005840
NL00274	GO:0019843
NL00275	GO:0015935
NL00275	GO:0003735
NL00275	GO:0006412
NL00275	GO:0005840
NL00275	GO:0005622
NL00276	GO:0005829
NL00276	GO:0005524
NL00276	GO:0004386
NL00276	GO:0006268
NL00276	GO:0003743
NL00276	GO:0000022
NL00276	GO:0002168
NL00276	GO:0000381
NL00276	GO:0017116
NL00276	GO:0007446
NL00276	GO:0016281
NL00276	GO:0008026
NL00276	GO:0005634
NL00276	GO:0006413
NL00276	GO:0000339
NL00276	GO:0003729
NL00276	GO:0009950
NL00276	GO:0003676
NL00277	GO:0005524
NL00277	GO:0007010
NL00277	GO:0004386
NL00277	GO:0003676
NL00277	GO:0015629
NL00277	GO:0008026
NL00277	GO:0003743
NL00277	GO:0003779
NL00278	GO:0005811
NL00278	GO:0006839
NL00278	GO:0016006
NL00278	GO:0006820
NL00278	GO:0008308
NL00278	GO:0055085
NL00278	GO:0005741
NL00278	GO:0006811
NL00279	GO:0016820
NL00279	GO:0015992
NL00279	GO:0046034
NL00279	GO:0005524
NL00279	GO:0033178
NL00279	GO:0015986
NL00279	GO:0046961
NL00279	GO:0046933
NL00279	GO:0000166
NL00279	GO:0016469
NL00279	GO:0045261
NL00279	GO:0017111
NL00279	GO:0008553
NL00280	GO:0005622
NL00280	GO:0006412
NL00280	GO:0005840
NL00280	GO:0015935
NL00280	GO:0003735
NL00281	GO:0015935
NL00281	GO:0005840
NL00281	GO:0003735
NL00281	GO:0005622
NL00281	GO:0006412
NL00282	GO:0005840
NL00282	GO:0003735
NL00282	GO:0006412
NL00282	GO:0005622
NL00283	GO:0042302
NL00288	GO:0009792
NL00288	GO:0008360
NL00288	GO:0007155
NL00288	GO:0002119
NL00288	GO:0040010
NL00288	GO:0003677
NL00288	GO:0000786
NL00288	GO:0006334
NL00288	GO:0001740
NL00288	GO:0010171
NL00289	GO:0005840
NL00289	GO:0003735
NL00289	GO:0006412
NL00289	GO:0044267
NL00289	GO:0005622
NL00290	GO:0005622
NL00290	GO:0005840
NL00290	GO:0006412
NL00290	GO:0003735
NL00291	GO:0005840
NL00291	GO:0003735
NL00291	GO:0006414
NL00291	GO:0005622
NL00292	GO:0016491
NL00292	GO:0046872
NL00292	GO:0016616
NL00292	GO:0055114
NL00292	GO:0003824
NL00292	GO:0051287
NL00292	GO:0008152
NL00292	GO:0005488
NL00292	GO:0016614
NL00293	GO:0005488
NL00293	GO:0006108
NL00293	GO:0016616
NL00293	GO:0051287
NL00293	GO:0008152
NL00293	GO:0003824
NL00293	GO:0004470
NL00293	GO:0046872
NL00293	GO:0055114
NL00294	GO:0022627
NL00294	GO:0008284
NL00294	GO:0006412
NL00294	GO:0005622
NL00294	GO:0006414
NL00294	GO:0045182
NL00294	GO:0005730
NL00294	GO:0019843
NL00294	GO:0003723
NL00294	GO:0005515
NL00294	GO:0015935
NL00294	GO:0003735
NL00295	GO:0003735
NL00295	GO:0005622
NL00295	GO:0003723
NL00295	GO:0000022
NL00295	GO:0019843
NL00295	GO:0022627
NL00295	GO:0006412
NL00295	GO:0015935
NL00297	GO:0006436
NL00297	GO:0005625
NL00297	GO:0000166
NL00297	GO:0008285
NL00297	GO:0004830
NL00297	GO:0005737
NL00297	GO:0004812
NL00297	GO:0005524
NL00297	GO:0006412
NL00297	GO:0006418
NL00298	GO:0007155
NL00298	GO:0003779
NL00298	GO:0043292
NL00298	GO:0007517
NL00298	GO:0008360
NL00299	GO:0016483
NL00299	GO:0006588
NL00299	GO:0045448
NL00299	GO:0045172
NL00299	GO:0007294
NL00299	GO:0004863
NL00299	GO:0008103
NL00299	GO:0008355
NL00299	GO:0008283
NL00299	GO:0019904
NL00299	GO:0005634
NL00299	GO:0001751
NL00299	GO:0007265
NL00299	GO:0007059
NL00299	GO:0005737
NL00300	GO:0045448
NL00300	GO:0019904
NL00300	GO:0016483
NL00300	GO:0008103
NL00300	GO:0005737
NL00300	GO:0007059
NL00300	GO:0007265
NL00300	GO:0008283
NL00300	GO:0007294
NL00300	GO:0008355
NL00300	GO:0006588
NL00300	GO:0004863
NL00300	GO:0005634
NL00300	GO:0045172
NL00300	GO:0001751
NL00301	GO:0004863
NL00301	GO:0019904
NL00301	GO:0007059
NL00301	GO:0007294
NL00301	GO:0016483
NL00301	GO:0005634
NL00301	GO:0008283
NL00301	GO:0045448
NL00301	GO:0007265
NL00301	GO:0001751
NL00301	GO:0008103
NL00301	GO:0005737
NL00301	GO:0045172
NL00301	GO:0006588
NL00301	GO:0008355
NL00302	GO:0016820
NL00302	GO:0016471
NL00302	GO:0015992
NL00311	GO:0005622
NL00311	GO:0051056
NL00311	GO:0016220
NL00311	GO:0005085
NL00311	GO:0007165
NL00311	GO:0008321
NL00311	GO:0007264
NL00312	GO:0005884
NL00312	GO:0007291
NL00312	GO:0005811
NL00312	GO:0005515
NL00312	GO:0000910
NL00312	GO:0006911
NL00312	GO:0005524
NL00312	GO:0031011
NL00312	GO:0032507
NL00312	GO:0007010
NL00314	GO:0046034
NL00314	GO:0015992
NL00314	GO:0015986
NL00314	GO:0016469
NL00314	GO:0033178
NL00314	GO:0045261
NL00314	GO:0005524
NL00314	GO:0046933
NL00314	GO:0046961
NL00314	GO:0016820
NL00316	GO:0008340
NL00316	GO:0035204
NL00316	GO:0008104
NL00316	GO:0008355
NL00316	GO:0035183
NL00316	GO:0030708
NL00316	GO:0035182
NL00316	GO:0008302
NL00318	GO:0005840
NL00318	GO:0005622
NL00318	GO:0006412
NL00318	GO:0003735
NL00319	GO:0042302
NL00320	GO:0042302
NL00321	GO:0005840
NL00321	GO:0003735
NL00321	GO:0006412
NL00321	GO:0005622
NL00324	GO:0003735
NL00324	GO:0005622
NL00324	GO:0005840
NL00324	GO:0006412
NL00325	GO:0006412
NL00325	GO:0003735
NL00325	GO:0005840
NL00325	GO:0005622
NL00326	GO:0003735
NL00326	GO:0006412
NL00326	GO:0005840
NL00326	GO:0005622
NL00330	GO:0051169
NL00330	GO:0003755
NL00330	GO:0016853
NL00330	GO:0043229
NL00331	GO:0019843
NL00331	GO:0003735
NL00331	GO:0008270
NL00331	GO:0005840
NL00331	GO:0006412
NL00331	GO:0003677
NL00331	GO:0005634
NL00331	GO:0005622
NL00332	GO:0015035
NL00332	GO:0009055
NL00332	GO:0006662
NL00332	GO:0045454
NL00333	GO:0045454
NL00333	GO:0009055
NL00333	GO:0006662
NL00333	GO:0015035
NL00334	GO:0006412
NL00334	GO:0005840
NL00334	GO:0005622
NL00334	GO:0003735
NL00337	GO:0044267
NL00337	GO:0003735
NL00337	GO:0006412
NL00337	GO:0005622
NL00337	GO:0005840
NL00338	GO:0046933
NL00338	GO:0045261
NL00338	GO:0006911
NL00338	GO:0008553
NL00338	GO:0000275
NL00338	GO:0015986
NL00338	GO:0005811
NL00338	GO:0046961
NL00339	GO:0015986
NL00339	GO:0006810
NL00339	GO:0045263
NL00339	GO:0015078
NL00339	GO:0044464
NL00340	GO:0016491
NL00340	GO:0055114
NL00341	GO:0015986
NL00341	GO:0015078
NL00341	GO:0045263
NL00342	GO:0006412
NL00342	GO:0003735
NL00342	GO:0005622
NL00342	GO:0005840
NL00345	GO:0005840
NL00345	GO:0003735
NL00345	GO:0005622
NL00345	GO:0006412
NL00346	GO:0005622
NL00346	GO:0004222
NL00346	GO:0003735
NL00346	GO:0006412
NL00346	GO:0006508
NL00346	GO:0008270
NL00346	GO:0003824
NL00346	GO:0046872
NL00346	GO:0005840
NL00347	GO:0030001
NL00347	GO:0046872
NL00348	GO:0046872
NL00348	GO:0030001
NL00349	GO:0016020
NL00349	GO:0005215
NL00349	GO:0055085
NL00349	GO:0005488
NL00349	GO:0016021
NL00349	GO:0006810
NL00349	GO:0005743
NL00352	GO:0004129
NL00352	GO:0005739
NL00352	GO:0005811
NL00353	GO:0000166
NL00353	GO:0008270
NL00353	GO:0003676
NL00353	GO:0005622
NL00354	GO:0003824
NL00354	GO:0006508
NL00354	GO:0004252
NL00357	GO:0003735
NL00357	GO:0005515
NL00357	GO:0005739
NL00357	GO:0006412
NL00357	GO:0005840
NL00357	GO:0005622
NL00357	GO:0043043
NL00358	GO:0003735
NL00358	GO:0005840
NL00358	GO:0005622
NL00358	GO:0006412
NL00358	GO:0003723
NL00358	GO:0006396
NL00359	GO:0005840
NL00359	GO:0006412
NL00359	GO:0030529
NL00359	GO:0003735
NL00359	GO:0005622
NL00360	GO:0016874
NL00360	GO:0005524
NL00360	GO:0005811
NL00360	GO:0003989
NL00360	GO:0008152
NL00360	GO:0006633
NL00360	GO:0003824
NL00360	GO:0009374
NL00361	GO:0003824
NL00361	GO:0006508
NL00361	GO:0004252
NL00364	GO:0005667
NL00364	GO:0006355
NL00364	GO:0009887
NL00364	GO:0016528
NL00364	GO:0007049
NL00364	GO:0043565
NL00364	GO:0005515
NL00364	GO:0003700
NL00364	GO:0005654
NL00365	GO:0015986
NL00365	GO:0015078
NL00365	GO:0000276
NL00366	GO:0005576
NL00366	GO:0008061
NL00366	GO:0016810
NL00366	GO:0006030
NL00367	GO:0006030
NL00367	GO:0008061
NL00367	GO:0005576
NL00368	GO:0005840
NL00368	GO:0006412
NL00368	GO:0003735
NL00368	GO:0005622
NL00373	GO:0004731
NL00373	GO:0016763
NL00373	GO:0006139
NL00374	GO:0004731
NL00374	GO:0006139
NL00374	GO:0016763
NL00375	GO:0006139
NL00375	GO:0016763
NL00375	GO:0003824
NL00375	GO:0009116
NL00375	GO:0004731
NL00376	GO:0005488
NL00377	GO:0015758
NL00377	GO:0005635
NL00377	GO:0055085
NL00377	GO:0006810
NL00377	GO:0005215
NL00377	GO:0016021
NL00377	GO:0005887
NL00377	GO:0016020
NL00377	GO:0005355
NL00378	GO:0006810
NL00378	GO:0055085
NL00378	GO:0016020
NL00378	GO:0005215
NL00378	GO:0005355
NL00378	GO:0016021
NL00379	GO:0005737
NL00379	GO:0005901
NL00379	GO:0006970
NL00379	GO:0042910
NL00379	GO:0015758
NL00379	GO:0055085
NL00379	GO:0019900
NL00379	GO:0006810
NL00379	GO:0005911
NL00379	GO:0022891
NL00379	GO:0016323
NL00379	GO:0042908
NL00379	GO:0005215
NL00379	GO:0016020
NL00379	GO:0055056
NL00379	GO:0016021
NL00380	GO:0055085
NL00380	GO:0005215
NL00380	GO:0016021
NL00380	GO:0006810
NL00381	GO:0009055
NL00381	GO:0006099
NL00381	GO:0000104
NL00381	GO:0016020
NL00383	GO:0007605
NL00383	GO:0045039
NL00383	GO:0042719
NL00383	GO:0008270
NL00383	GO:0005744
NL00383	GO:0065002
NL00383	GO:0005515
NL00387	GO:0042048
NL00387	GO:0005783
NL00387	GO:0005811
NL00388	GO:0005509
NL00388	GO:0042048
NL00388	GO:0005811
NL00388	GO:0005783
NL00390	GO:0005840
NL00390	GO:0003735
NL00390	GO:0015934
NL00390	GO:0005622
NL00390	GO:0006412
NL00391	GO:0004872
NL00391	GO:0007155
NL00391	GO:0007229
NL00391	GO:0007160
NL00391	GO:0008305
NL00391	GO:0005488
NL00392	GO:0005840
NL00392	GO:0015935
NL00392	GO:0003735
NL00392	GO:0005622
NL00392	GO:0006412
NL00401	GO:0003743
NL00401	GO:0006413
NL00401	GO:0006452
NL00401	GO:0008612
NL00401	GO:0003723
NL00401	GO:0045905
NL00401	GO:0043022
NL00401	GO:0003746
NL00401	GO:0045901
NL00402	GO:0007420
NL00402	GO:0032507
NL00402	GO:0045451
NL00402	GO:0005546
NL00402	GO:0007010
NL00402	GO:0003779
NL00402	GO:0000915
NL00402	GO:0035193
NL00402	GO:0030036
NL00402	GO:0030041
NL00402	GO:0007488
NL00402	GO:0007283
NL00402	GO:0015629
NL00402	GO:0007391
NL00402	GO:0005737
NL00402	GO:0030717
NL00403	GO:0016021
NL00403	GO:0004521
NL00403	GO:0009303
NL00404	GO:0005622
NL00404	GO:0006414
NL00404	GO:0022627
NL00404	GO:0005515
NL00404	GO:0003729
NL00404	GO:0006412
NL00404	GO:0005730
NL00404	GO:0033119
NL00404	GO:0005840
NL00404	GO:0003735
NL00405	GO:0005746
NL00405	GO:0004129
NL00405	GO:0009055
NL00406	GO:0006879
NL00406	GO:0006826
NL00406	GO:0016491
NL00406	GO:0046914
NL00406	GO:0008199
NL00406	GO:0055114
NL00406	GO:0005488
NL00407	GO:0006810
NL00408	GO:0006915
NL00409	GO:0042302
NL00411	GO:0030324
NL00411	GO:0007283
NL00412	GO:0005488
NL00414	GO:0016829
NL00414	GO:0030170
NL00414	GO:0003824
NL00414	GO:0006520
NL00415	GO:0006950
NL00415	GO:0006457
NL00415	GO:0051082
NL00415	GO:0005524
NL00420	GO:0016020
NL00421	GO:0016020
NL00424	GO:0004004
NL00424	GO:0000381
NL00424	GO:0008026
NL00424	GO:0004386
NL00424	GO:0005524
NL00424	GO:0003676
NL00424	GO:0006406
NL00424	GO:0005681
NL00424	GO:0042802
NL00424	GO:0031202
NL00424	GO:0007052
NL00424	GO:0003723
NL00425	GO:0004386
NL00425	GO:0000381
NL00425	GO:0031202
NL00425	GO:0005681
NL00425	GO:0004004
NL00425	GO:0003676
NL00425	GO:0006406
NL00425	GO:0005524
NL00425	GO:0007052
NL00426	GO:0007242
NL00426	GO:0019899
NL00426	GO:0021766
NL00426	GO:0008426
NL00426	GO:0044419
NL00426	GO:0021987
NL00426	GO:0019904
NL00426	GO:0001764
NL00426	GO:0004497
NL00426	GO:0035308
NL00426	GO:0006605
NL00426	GO:0042470
NL00426	GO:0005739
NL00427	GO:0016791
NL00427	GO:0004727
NL00427	GO:0006470
NL00427	GO:0004725
NL00427	GO:0008138
NL00427	GO:0016311
NL00428	GO:0005509
NL00429	GO:0005509
NL00430	GO:0016311
NL00430	GO:0008138
NL00430	GO:0004725
NL00430	GO:0006470
NL00430	GO:0004727
NL00430	GO:0016791
NL00431	GO:0003676
NL00431	GO:0000166
NL00432	GO:0006596
NL00432	GO:0043231
NL00432	GO:0004857
NL00432	GO:0005813
NL00432	GO:0008073
NL00433	GO:0005834
NL00433	GO:0003924
NL00433	GO:0007015
NL00433	GO:0045176
NL00433	GO:0007186
NL00433	GO:0055059
NL00434	GO:0019825
NL00434	GO:0044262
NL00434	GO:0005524
NL00434	GO:0003878
NL00434	GO:0008152
NL00434	GO:0005488
NL00434	GO:0006101
NL00434	GO:0003824
NL00434	GO:0005811
NL00434	GO:0004775
NL00434	GO:0046912
NL00435	GO:0003824
NL00435	GO:0008152
NL00436	GO:0008152
NL00437	GO:0005509
NL00437	GO:0009288
NL00438	GO:0004312
NL00438	GO:0042587
NL00438	GO:0009058
NL00438	GO:0003824
NL00438	GO:0016491
NL00438	GO:0016787
NL00438	GO:0016788
NL00438	GO:0005488
NL00439	GO:0005811
NL00439	GO:0003824
NL00439	GO:0009058
NL00439	GO:0005488
NL00439	GO:0016788
NL00439	GO:0000036
NL00439	GO:0008152
NL00440	GO:0005525
NL00440	GO:0005622
NL00440	GO:0006886
NL00440	GO:0007155
NL00440	GO:0005880
NL00440	GO:0003924
NL00440	GO:0005811
NL00440	GO:0007264
NL00440	GO:0007165
NL00440	GO:0006913
NL00440	GO:0007049
NL00440	GO:0007015
NL00440	GO:0005515
NL00440	GO:0008360
NL00440	GO:0015031
NL00441	GO:0006911
NL00441	GO:0003779
NL00441	GO:0005829
NL00441	GO:0005576
NL00442	GO:0003824
NL00442	GO:0006096
NL00442	GO:0006098
NL00442	GO:0006633
NL00442	GO:0008152
NL00442	GO:0006094
NL00442	GO:0004807
NL00446	GO:0030529
NL00446	GO:0042254
NL00447	GO:0008061
NL00447	GO:0006030
NL00447	GO:0005576
NL00448	GO:0006030
NL00448	GO:0008061
NL00448	GO:0008146
NL00449	GO:0008146
NL00450	GO:0008146
NL00452	GO:0016779
NL00452	GO:0016740
NL00452	GO:0008152
NL00453	GO:0016779
NL00453	GO:0008152
NL00456	GO:0016459
NL00456	GO:0003774
NL00457	GO:0016459
NL00457	GO:0003774
NL00459	GO:0008121
NL00459	GO:0016679
NL00459	GO:0051537
NL00459	GO:0009055
NL00459	GO:0016491
NL00459	GO:0055114
NL00461	GO:0003824
NL00462	GO:0004252
NL00462	GO:0003824
NL00462	GO:0006508
NL00464	GO:0005525
NL00464	GO:0004611
NL00464	GO:0017076
NL00464	GO:0006094
NL00464	GO:0016829
NL00465	GO:0006096
NL00465	GO:0008152
NL00465	GO:0004619
NL00465	GO:0016868
NL00465	GO:0003824
NL00466	GO:0004611
NL00466	GO:0017076
NL00466	GO:0006094
NL00466	GO:0005525
NL00467	GO:0009408
NL00468	GO:0003735
NL00468	GO:0005840
NL00468	GO:0006412
NL00468	GO:0005622
NL00469	GO:0044425
NL00469	GO:0005743
NL00469	GO:0004129
NL00470	GO:0003676
NL00471	GO:0004618
NL00471	GO:0006096
NL00471	GO:0016301
NL00474	GO:0008152
NL00474	GO:0016758
NL00475	GO:0008152
NL00475	GO:0016758
NL00476	GO:0006805
NL00476	GO:0016758
NL00476	GO:0019585
NL00476	GO:0008152
NL00476	GO:0015020
NL00476	GO:0005887
NL00477	GO:0008152
NL00477	GO:0016758
NL00479	GO:0005840
NL00479	GO:0006412
NL00479	GO:0000166
NL00479	GO:0005622
NL00479	GO:0003735
NL00480	GO:0004222
NL00480	GO:0003824
NL00480	GO:0044237
NL00480	GO:0006508
NL00480	GO:0008270
NL00480	GO:0046872
NL00481	GO:0005840
NL00481	GO:0005811
NL00481	GO:0022625
NL00481	GO:0003735
NL00481	GO:0006412
NL00481	GO:0000022
NL00482	GO:0035293
NL00482	GO:0005811
NL00482	GO:0006886
NL00482	GO:0030134
NL00482	GO:0007264
NL00482	GO:0035050
NL00482	GO:0005783
NL00482	GO:0016192
NL00482	GO:0050774
NL00482	GO:0003924
NL00482	GO:0005525
NL00482	GO:0005622
NL00486	GO:0005515
NL00486	GO:0005832
NL00486	GO:0005730
NL00486	GO:0044267
NL00486	GO:0051082
NL00486	GO:0005524
NL00486	GO:0006457
NL00487	GO:0008152
NL00487	GO:0003824
NL00487	GO:0016791
NL00487	GO:0016787
NL00488	GO:0016787
NL00488	GO:0016791
NL00488	GO:0008152
NL00488	GO:0003824
NL00489	GO:0004553
NL00489	GO:0005975
NL00490	GO:0043022
NL00490	GO:0030424
NL00490	GO:0031369
NL00490	GO:0016199
NL00490	GO:0005488
NL00490	GO:0043025
NL00490	GO:0048477
NL00490	GO:0007616
NL00490	GO:0005737
NL00490	GO:0017148
NL00492	GO:0042811
NL00492	GO:0005811
NL00492	GO:0055114
NL00492	GO:0006629
NL00492	GO:0006723
NL00492	GO:0008610
NL00492	GO:0016491
NL00493	GO:0005509
NL00494	GO:0045454
NL00495	GO:0005783
NL00495	GO:0016853
NL00495	GO:0045454
NL00498	GO:0006412
NL00498	GO:0003735
NL00498	GO:0022627
NL00499	GO:0005515
NL00499	GO:0005737
NL00499	GO:0005488
NL00499	GO:0016070
NL00500	GO:0003735
NL00500	GO:0006412
NL00500	GO:0022627
NL00500	GO:0005622
NL00500	GO:0005840
NL00500	GO:0005811
NL00501	GO:0005622
NL00501	GO:0005840
NL00501	GO:0005811
NL00501	GO:0006412
NL00501	GO:0003735
NL00502	GO:0005622
NL00502	GO:0005840
NL00502	GO:0005811
NL00502	GO:0006412
NL00502	GO:0003735
NL00503	GO:0005794
NL00503	GO:0055114
NL00503	GO:0008199
NL00503	GO:0008198
NL00503	GO:0016491
NL00503	GO:0006826
NL00503	GO:0006879
NL00503	GO:0008043
NL00503	GO:0046914
NL00503	GO:0005488
NL00505	GO:0006396
NL00505	GO:0003723
NL00505	GO:0000166
NL00505	GO:0003676
NL00506	GO:0006952
NL00506	GO:0005576
NL00507	GO:0006605
NL00507	GO:0016020
NL00507	GO:0005783
NL00507	GO:0015031
NL00507	GO:0006886
NL00507	GO:0015450
NL00507	GO:0044425
NL00508	GO:0005198
NL00508	GO:0005488
NL00508	GO:0005856
NL00508	GO:0003779
NL00509	GO:0005856
NL00509	GO:0005488
NL00512	GO:0005829
NL00512	GO:0004252
NL00512	GO:0006508
NL00512	GO:0008236
NL00512	GO:0005634
NL00512	GO:0042277
NL00513	GO:0005515
NL00513	GO:0006352
NL00513	GO:0016251
NL00513	GO:0006367
NL00513	GO:0003743
NL00513	GO:0006368
NL00513	GO:0005669
NL00513	GO:0005737
NL00513	GO:0006355
NL00513	GO:0016986
NL00513	GO:0003677
NL00513	GO:0005730
NL00513	GO:0005886
NL00514	GO:0005840
NL00514	GO:0006412
NL00514	GO:0003735
NL00514	GO:0005622
NL00515	GO:0004298
NL00515	GO:0005839
NL00515	GO:0006511
NL00515	GO:0051603
NL00515	GO:0005634
NL00515	GO:0008233
NL00515	GO:0005829
NL00520	GO:0004129
NL00520	GO:0005743
NL00520	GO:0006091
NL00520	GO:0044464
NL00520	GO:0005751
NL00521	GO:0006508
NL00521	GO:0008237
NL00521	GO:0004222
NL00522	GO:0006508
NL00522	GO:0004222
NL00522	GO:0008237
NL00523	GO:0006508
NL00523	GO:0008237
NL00523	GO:0008270
NL00523	GO:0004222
NL00526	GO:0005622
NL00526	GO:0005840
NL00526	GO:0006412
NL00526	GO:0030529
NL00526	GO:0003735
NL00527	GO:0051082
NL00527	GO:0006626
NL00527	GO:0005737
NL00527	GO:0006457
NL00527	GO:0042026
NL00527	GO:0006458
NL00527	GO:0005524
NL00527	GO:0044267
NL00527	GO:0009408
NL00527	GO:0005515
NL00527	GO:0005811
NL00527	GO:0005759
NL00528	GO:0006626
NL00528	GO:0009408
NL00528	GO:0042026
NL00528	GO:0005515
NL00528	GO:0005524
NL00528	GO:0044267
NL00528	GO:0005811
NL00528	GO:0051082
NL00528	GO:0006458
NL00528	GO:0005737
NL00528	GO:0005759
NL00528	GO:0006457
NL00529	GO:0006228
NL00529	GO:0005524
NL00529	GO:0004550
NL00529	GO:0006183
NL00529	GO:0006241
NL00530	GO:0004550
NL00530	GO:0005524
NL00530	GO:0006241
NL00530	GO:0006183
NL00530	GO:0006228
NL00531	GO:0005840
NL00531	GO:0003735
NL00531	GO:0005622
NL00531	GO:0006412
NL00535	GO:0005524
NL00535	GO:0004176
NL00535	GO:0017111
NL00535	GO:0006508
NL00535	GO:0005488
NL00535	GO:0004252
NL00535	GO:0016787
NL00535	GO:0000166
NL00536	GO:0005743
NL00537	GO:0005743
NL00538	GO:0005743
NL00539	GO:0006561
NL00539	GO:0004349
NL00539	GO:0005737
NL00539	GO:0004350
NL00540	GO:0016491
NL00540	GO:0008152
NL00540	GO:0004349
NL00540	GO:0004350
NL00540	GO:0006561
NL00540	GO:0005737
NL00540	GO:0055114
NL00540	GO:0008652
NL00541	GO:0004478
NL00541	GO:0006556
NL00541	GO:0005524
NL00541	GO:0006730
NL00541	GO:0030955
NL00541	GO:0000287
NL00542	GO:0006556
NL00542	GO:0000287
NL00542	GO:0030955
NL00542	GO:0004478
NL00542	GO:0006730
NL00542	GO:0005524
NL00543	GO:0016491
NL00543	GO:0045454
NL00545	GO:0005975
NL00545	GO:0004553
NL00546	GO:0005975
NL00546	GO:0004553
NL00547	GO:0004222
NL00547	GO:0003824
NL00547	GO:0006508
NL00547	GO:0046872
NL00547	GO:0008270
NL00555	GO:0003779
NL00555	GO:0005622
NL00556	GO:0006096
NL00556	GO:0004743
NL00556	GO:0046872
NL00556	GO:0003824
NL00556	GO:0030955
NL00556	GO:0000287
NL00556	GO:0016301
NL00557	GO:0030955
NL00557	GO:0003824
NL00557	GO:0000287
NL00557	GO:0004743
NL00557	GO:0006096
NL00558	GO:0030431
NL00558	GO:0009408
NL00558	GO:0016887
NL00558	GO:0016246
NL00558	GO:0005811
NL00558	GO:0005524
NL00558	GO:0005788
NL00558	GO:0005783
NL00559	GO:0006412
NL00559	GO:0005853
NL00559	GO:0003746
NL00559	GO:0006414
NL00560	GO:0005975
NL00560	GO:0003824
NL00560	GO:0043169
NL00560	GO:0007444
NL00560	GO:0004568
NL00560	GO:0006032
NL00560	GO:0004553
NL00561	GO:0043169
NL00561	GO:0005975
NL00561	GO:0003824
NL00562	GO:0008152
NL00562	GO:0003824
NL00562	GO:0008654
NL00562	GO:0004512
NL00562	GO:0005488
NL00562	GO:0006021
NL00562	GO:0005737
NL00563	GO:0006817
NL00563	GO:0016021
NL00563	GO:0005743
NL00563	GO:0005811
NL00563	GO:0016020
NL00563	GO:0015114
NL00563	GO:0048190
NL00563	GO:0006810
NL00563	GO:0055085
NL00563	GO:0005488
NL00564	GO:0031305
NL00566	GO:0005515
NL00566	GO:0003720
NL00566	GO:0009451
NL00566	GO:0007281
NL00566	GO:0005730
NL00566	GO:0005697
NL00566	GO:0007004
NL00566	GO:0009982
NL00566	GO:0005654
NL00566	GO:0008283
NL00566	GO:0006396
NL00566	GO:0001522
NL00566	GO:0006364
NL00566	GO:0003723
NL00566	GO:0004730
NL00573	GO:0006412
NL00573	GO:0000022
NL00573	GO:0022627
NL00573	GO:0003735
NL00573	GO:0005622
NL00573	GO:0005840
NL00573	GO:0005811
NL00574	GO:0005515
NL00574	GO:0007317
NL00574	GO:0005854
NL00575	GO:0006355
NL00575	GO:0004252
NL00575	GO:0003677
NL00575	GO:0006508
NL00575	GO:0003824
NL00575	GO:0003700
NL00576	GO:0007600
NL00576	GO:0007165
NL00577	GO:0007600
NL00577	GO:0007165
NL00579	GO:0007616
NL00579	GO:0005488
NL00579	GO:0003723
NL00580	GO:0003723
NL00580	GO:0003676
NL00580	GO:0007616
NL00581	GO:0003824
NL00582	GO:0006471
NL00582	GO:0005794
NL00582	GO:0048488
NL00582	GO:0015031
NL00582	GO:0007269
NL00582	GO:0003924
NL00582	GO:0007264
NL00582	GO:0016197
NL00582	GO:0008360
NL00582	GO:0007155
NL00582	GO:0005525
NL00583	GO:0007269
NL00583	GO:0048488
NL00583	GO:0008360
NL00583	GO:0006886
NL00583	GO:0048205
NL00583	GO:0005622
NL00583	GO:0005886
NL00583	GO:0006890
NL00583	GO:0003924
NL00583	GO:0000139
NL00583	GO:0007264
NL00583	GO:0030017
NL00583	GO:0016197
NL00583	GO:0015031
NL00583	GO:0005515
NL00583	GO:0005829
NL00583	GO:0005057
NL00583	GO:0005525
NL00583	GO:0006471
NL00583	GO:0007155
NL00584	GO:0006508
NL00584	GO:0008236
NL00585	GO:0008236
NL00585	GO:0006508
NL00585	GO:0008233
NL00589	GO:0007026
NL00590	GO:0007026
NL00591	GO:0007218
NL00591	GO:0030141
NL00592	GO:0000276
NL00592	GO:0005811
NL00592	GO:0015992
NL00593	GO:0006810
NL00593	GO:0005344
NL00594	GO:0006810
NL00594	GO:0005344
NL00595	GO:0006325
NL00595	GO:0006355
NL00595	GO:0005515
NL00595	GO:0006464
NL00595	GO:0042254
NL00595	GO:0006511
NL00595	GO:0006911
NL00595	GO:0005737
NL00595	GO:0009408
NL00595	GO:0005634
NL00598	GO:0005634
NL00598	GO:0006464
NL00600	GO:0016668
NL00600	GO:0050661
NL00600	GO:0016491
NL00600	GO:0055114
NL00600	GO:0050660
NL00600	GO:0045454
NL00600	GO:0004791
NL00600	GO:0050662
NL00600	GO:0005737
NL00601	GO:0003676
NL00601	GO:0006397
NL00601	GO:0000166
NL00602	GO:0005198
NL00602	GO:0007018
NL00602	GO:0007017
NL00602	GO:0005874
NL00602	GO:0005525
NL00602	GO:0043234
NL00602	GO:0051258
NL00603	GO:0043234
NL00603	GO:0007018
NL00603	GO:0005525
NL00603	GO:0005874
NL00603	GO:0051258
NL00603	GO:0005198
NL00603	GO:0007017
NL00603	GO:0003924
NL00609	GO:0003676
NL00609	GO:0000166
NL00611	GO:0042302
NL00616	GO:0005634
NL00616	GO:0006334
NL00617	GO:0005784
NL00617	GO:0006613
NL00617	GO:0030176
NL00619	GO:0003746
NL00619	GO:0005853
NL00619	GO:0006414
NL00620	GO:0005853
NL00620	GO:0003746
NL00620	GO:0006414
NL00621	GO:0003746
NL00621	GO:0006414
NL00621	GO:0005853
NL00623	GO:0006508
NL00623	GO:0004190
NL00624	GO:0015074
NL00624	GO:0003676
NL00624	GO:0003677
NL00625	GO:0004252
NL00625	GO:0006508
NL00625	GO:0003824
NL00626	GO:0020037
NL00626	GO:0009055
NL00626	GO:0005506
NL00627	GO:0005524
NL00627	GO:0004672
NL00627	GO:0004674
NL00627	GO:0006468
NL00628	GO:0050790
NL00628	GO:0008234
NL00628	GO:0004197
NL00628	GO:0006508
NL00632	GO:0003676
NL00632	GO:0000166
NL00633	GO:0005622
NL00633	GO:0015934
NL00633	GO:0006412
NL00633	GO:0003735
NL00633	GO:0005840
NL00637	GO:0008152
NL00637	GO:0048037
NL00637	GO:0003824
NL00637	GO:0000036
NL00637	GO:0031177
NL00637	GO:0005488
NL00638	GO:0016491
NL00638	GO:0008152
NL00638	GO:0005488
NL00638	GO:0003824
NL00639	GO:0008152
NL00639	GO:0016491
NL00639	GO:0003824
NL00639	GO:0005488
NL00640	GO:0005488
NL00640	GO:0016491
NL00640	GO:0003824
NL00640	GO:0008152
NL00641	GO:0005975
NL00641	GO:0016773
NL00643	GO:0008270
NL00643	GO:0003700
NL00643	GO:0006355
NL00643	GO:0005634
NL00644	GO:0008483
NL00644	GO:0003824
NL00644	GO:0030170
NL00645	GO:0046933
NL00645	GO:0033178
NL00645	GO:0015986
NL00645	GO:0046961
NL00645	GO:0033180
NL00645	GO:0016820
NL00645	GO:0046034
NL00645	GO:0016469
NL00645	GO:0015992
NL00647	GO:0008152
NL00647	GO:0016758
NL00648	GO:0000166
NL00648	GO:0017111
NL00648	GO:0016887
NL00648	GO:0005524
NL00650	GO:0005840
NL00650	GO:0006412
NL00650	GO:0003735
NL00650	GO:0005622
NL00652	GO:0006457
NL00652	GO:0051082
NL00652	GO:0005524
NL00653	GO:0016020
NL00653	GO:0015662
NL00653	GO:0006812
NL00653	GO:0003824
NL00653	GO:0006754
NL00653	GO:0005524
NL00653	GO:0008152
NL00654	GO:0005524
NL00654	GO:0006812
NL00654	GO:0006754
NL00654	GO:0015662
NL00654	GO:0016020
NL00655	GO:0003824
NL00655	GO:0016820
NL00655	GO:0005524
NL00655	GO:0015662
NL00655	GO:0015077
NL00655	GO:0016020
NL00655	GO:0016021
NL00655	GO:0015672
NL00655	GO:0006812
NL00655	GO:0006754
NL00655	GO:0008152
NL00657	GO:0042302
NL00658	GO:0042302
NL00660	GO:0003676
NL00660	GO:0000166
NL00661	GO:0015450
NL00661	GO:0015031
NL00661	GO:0016020
[truncated: 45,375 more rows]
