# Supplementary material for: Transcriptome Analysis of the Brown Planthopper Nilaparvata lugens
Source: PLoS One. 2010 Dec 6;5(12):e14233. doi: 10.1371/journal.pone.0014233 (PMC2997790; doi:10.1371/journal.pone.0014233)
Supplement: Table S4 — KO annotation of unigenes (1.65 MB XLS) [file pone.0014233.s004.xls]

## Sheet: Sheet1
Supplemental Table S4. KO annotation of unigenes
Unigene ID	K Number	Evalue	KEGG Genes	Discription	EC Number
NL00001	K06883	2e-97	spu:589687	-	-
NL00003	K07151	0	aag:AaeL_AAEL004228	dolichyl-diphosphooligosaccharide--protein glycosyltransferase	[EC:2.4.1.119]
NL00005	K05692	3e-29	api:100169280	actin beta/gamma 1	-
NL00006	K01689	1e-50	tca:663391	enolase	[EC:4.2.1.11]
NL00008	K05692	0	api:100169280	actin beta/gamma 1	-
NL00009	K01689	0	dan:Dana_GF15876	enolase	[EC:4.2.1.11]
NL00014	K01689	4e-63	aga:AgaP_AGAP007827	enolase	[EC:4.2.1.11]
NL00015	K06997	8e-60	bfo:BRAFLDRAFT_126227	-	-
NL00016	K03959	8e-19	tca:664104	NADH dehydrogenase (ubiquinone) 1 beta subcomplex 3	[EC:1.6.5.3 1.6.99.3]
NL00018	K05692	2e-88	api:100169280	actin beta/gamma 1	-
NL00032	K09275	0	tca:660755	transcription factor CP2 and related proteins	-
NL00035	K01312	3e-45	hsa:5646	trypsin	[EC:3.4.21.4]
NL00036	K02981	1e-108	tca:664315	small subunit ribosomal protein S2e	-
NL00039	K02932	4e-123	dpe:Dper_GL21177	large subunit ribosomal protein L5e	-
NL00040	K04079	0	bfo:BRAFLDRAFT_119839	molecular chaperone HtpG	-
NL00041	K04079	1e-88	tca:656270	molecular chaperone HtpG	-
NL00042	K12754	6e-33	dre:30592	myosin regulatory light chain 7	K12759
NL00043	K01873	1e-16	tca:662504	valyl-tRNA synthetase	[EC:6.1.1.9]
NL00044	K03927	3e-66	api:100168834	carboxylesterase type B	[EC:3.1.1.1]
NL00045	K02272	3e-11	aag:AaeL_AAEL002737	cytochrome c oxidase subunit VIIc	[EC:1.9.3.1]
NL00046	K01044	4e-25	dme:Dmel_CG6414	carboxylesterase	[EC:3.1.1.1]
NL00047	K03927	2e-22	api:100162163	carboxylesterase type B	[EC:3.1.1.1]
NL00048	K01044	2e-74	dme:Dmel_CG6414	carboxylesterase	[EC:3.1.1.1]
NL00057	K06255	6e-86	gga:429806	heparan sulfate proteoglycan 2 (perlecan)	-
NL00060	K00134	5e-140	tca:663023	glyceraldehyde 3-phosphate dehydrogenase	[EC:1.2.1.12]
NL00064	K02128	7e-27	nvi:100117296	F-type H+-transporting ATPase subunit c	[EC:3.6.3.14]
NL00065	K02128	7e-06	nvi:100117296	F-type H+-transporting ATPase subunit c	[EC:3.6.3.14]
NL00066	K00933	4e-29	dpe:Dper_GL15080	creatine kinase	[EC:2.7.3.2]
NL00068	K00933	0	tca:660479	creatine kinase	[EC:2.7.3.2]
NL00069	K01376	3e-33	dme:Dmel_CG5596		[EC:3.4.22.-]
NL00070	K01376	1e-35	dme:Dmel_CG5596		[EC:3.4.22.-]
NL00084	K02903	2e-40	tca:661497	large subunit ribosomal protein L28e	-
NL00085	K03231	0	pan:PODANSg4470	elongation factor EF-1 alpha subunit	[EC:3.6.5.3]
NL00086	K03231	0	tca:658093	elongation factor EF-1 alpha subunit	[EC:3.6.5.3]
NL00088	K12043	4e-11	dre:492493	troponin I, fast skeletal muscle	K12044
NL00089	K10371	3e-08	cin:100179388	troponin I, slow skeletal muscle	K12044
NL00090	K10371	5e-08	cin:100179388	troponin I, slow skeletal muscle	K12044
NL00091	K12043	7e-12	dre:492493	troponin I, fast skeletal muscle	-
NL00092	K12043	4e-12	dre:492493	troponin I, fast skeletal muscle	K12044
NL00093	K12043	4e-10	dre:492493	troponin I, fast skeletal muscle	K12044
NL00094	K05863	2e-137	api:100159411	solute carrier family 25 (mitochondrial carrier; adenine nucleotide translocator)	-
NL00095	K02920	4e-46	tca:660705	large subunit ribosomal protein L36e	-
NL00096	K07374	0	dmo:Dmoj_GI23057	tubulin alpha	-
NL00097	K07374	0	cqu:CpipJ_CPIJ017383	tubulin alpha	-
NL00098	K07374	0	dmo:Dmoj_GI23057	tubulin alpha	-
NL00108	K02941	9e-137	ame:550711	large subunit ribosomal protein LP0	-
NL00109	K03454	3e-94	mdo:100029274	mitochondrial carrier protein, MC family	-
NL00110	K11321	7e-08	tca:661106	bromodomain-containing protein 8	-
NL00111	K00522	2e-14	xla:398724	ferroxidase	[EC:1.16.3.1]
NL00112	K00522	3e-07	xla:398724	ferroxidase	[EC:1.16.3.1]
NL00113	K02877	1e-92	tca:657702	large subunit ribosomal protein L15e	-
NL00119	K10478	2e-08	dre:553533	BTB/POZ domain-containing protein 3/6	K10477
NL00120	K01124	9e-36	mmu:11745	glycerophosphoinositol inositolphosphodiesterase	[EC:3.1.4.43]
NL00122	K03010	1e-13	hmg:100208869	DNA-directed RNA polymerase II subunit B	[EC:2.7.7.6]
NL00123	K00530	2e-93	dme:Dmel_CG10700		[EC:1.18.1.-]
NL00127	K02925	0	nvi:100120962	large subunit ribosomal protein L3e	-
NL00128	K02893	1e-56	tca:661617	large subunit ribosomal protein L23Ae	-
NL00129	K02985	2e-110	tca:659167	small subunit ribosomal protein S3e	-
NL00130	K12741	6e-73	aga:AgaP_AGAP006668	heterogeneous nuclear ribonucleoprotein A1/A3	K03102
NL00131	K12741	4e-21	aga:AgaP_AGAP006668	heterogeneous nuclear ribonucleoprotein A1/A3	K03102
NL00133	K04525	6e-08	mdo:100024568	serpin peptidase inhibitor, clade A, member 3	K10139
NL00134	K10139	1e-41	xtr:496735	serpin peptidase inhibitor, clade B, member 5	-
NL00135	K10139	2e-33	cfa:476177	serpin peptidase inhibitor, clade B, member 5	K04525
NL00136	K10139	3e-12	xtr:496735	serpin peptidase inhibitor, clade B, member 5	K04525
NL00137	K09565	2e-79	nvi:100114083	peptidyl-prolyl isomerase F (cyclophilin F)	[EC:5.2.1.8]
NL00143	K01187	4e-95	ame:411257	alpha-glucosidase	[EC:3.2.1.20]
NL00145	K01187	1e-77	dme:Dmel_CG14935	alpha-glucosidase	[EC:3.2.1.20]
NL00146	K01187	2e-40	dme:Dmel_CG14934	alpha-glucosidase	[EC:3.2.1.20]
NL00147	K06067	2e-84	tca:655044	histone deacetylase 1/2	[EC:3.5.1.98]
NL00148	K02995	1e-88	nvi:100117715	small subunit ribosomal protein S8e	-
NL00149	K02940	6e-95	ame:551107	large subunit ribosomal protein L9e	-
NL00150	K12844	2e-26	xla:495301	U4/U6 small nuclear ribonucleoprotein PRP31	-
NL00151	K01363	3e-87	tca:663066	cathepsin B	[EC:3.4.22.1]
NL00152	K02983	1e-39	tca:660521	small subunit ribosomal protein S30e	-
NL00155	K10373	4e-97	dme:Dmel_CG4898	tropomyosin 1	K09290
NL00156	K10373	3e-80	ame:408583	tropomyosin 1	K09290
NL00157	K12823	7e-135	tca:100141769	ATP-dependent RNA helicase DDX5/DBP2	[EC:3.6.1.-]
NL00158	K10373	2e-106	ame:408583	tropomyosin 1	K10374
NL00159	K12823	2e-45	tca:100141769	ATP-dependent RNA helicase DDX5/DBP2	[EC:3.6.1.-]
NL00160	K12823	0	tca:100141769	ATP-dependent RNA helicase DDX5/DBP2	[EC:3.6.1.-]
NL00161	K12823	5e-21	spu:578813	ATP-dependent RNA helicase DDX5/DBP2	[EC:3.6.1.-]
NL00169	K02901	4e-32	nvi:100114558	large subunit ribosomal protein L27e	-
NL00175	K09377	1e-40	bfo:BRAFLDRAFT_269843	cysteine and glycine-rich protein	-
NL00176	K09377	5e-29	cbr:CBG09030	cysteine and glycine-rich protein	-
NL00177	K03233	5e-82	dre:100037382	elongation factor EF-1 gamma subunit	-
NL00178	K07375	0	api:100168148	tubulin beta	-
NL00179	K08756	8e-29	tgu:100225401	fatty acid-binding protein 7, brain	-
NL00180	K08756	6e-29	tgu:100225401	fatty acid-binding protein 7, brain	-
NL00181	K08756	6e-29	tgu:100225401	fatty acid-binding protein 7, brain	K08752
NL00187	K05853	1e-54	dmo:Dmoj_GI20714	Ca2+ transporting ATPase, sarcoplasmic/endoplasmic reticulum	[EC:3.6.3.8]
NL00188	K05853	3e-109	nvi:100113791	Ca2+ transporting ATPase, sarcoplasmic/endoplasmic reticulum	[EC:3.6.3.8]
NL00189	K05853	0	ame:410371	Ca2+ transporting ATPase, sarcoplasmic/endoplasmic reticulum	[EC:3.6.3.8]
NL00190	K05853	1e-69	nvi:100113791	Ca2+ transporting ATPase, sarcoplasmic/endoplasmic reticulum	[EC:3.6.3.8]
NL00191	K02937	5e-103	ame:410131	large subunit ribosomal protein L7e	-
NL00192	K02883	4e-79	ame:409037	large subunit ribosomal protein L18e	-
NL00196	K03283	0	nvi:100114493	heat shock 70kDa protein 1/8	-
NL00199	K12887	7e-24	ecb:100057979	heterogeneous nuclear ribonucleoprotein M	-
NL00200	K12887	7e-24	ecb:100057979	heterogeneous nuclear ribonucleoprotein M	-
NL00203	K12046	2e-97	tca:663893	troponin T, fast skeletal muscle	-
NL00205	K12231	0	tca:662402	E3 ubiquitin-protein ligase HECTD1	[EC:6.3.2.19]
NL00206	K07525	7e-08	dre:569090	neuronal guanine nucleotide exchange factor	-
NL00207	K07525	8e-08	dre:569090	neuronal guanine nucleotide exchange factor	-
NL00208	K07525	5e-08	dre:569090	neuronal guanine nucleotide exchange factor	-
NL00209	K07525	4e-36	dme:Dmel_CG3799	neuronal guanine nucleotide exchange factor	-
NL00210	K02958	1e-42	tca:661916	small subunit ribosomal protein S15e	-
NL00211	K02923	7e-19	nvi:100118041	large subunit ribosomal protein L38e	-
NL00212	K02923	1e-18	nvi:100118041	large subunit ribosomal protein L38e	-
NL00213	K02910	9e-50	ame:413875	large subunit ribosomal protein L31e	-
NL00216	K03927	9e-81	api:100168834	carboxylesterase type B	[EC:3.1.1.1]
NL00217	K03265	5e-12	api:100164551	peptide chain release factor eRF subunit 1	-
NL00219	K01046	1e-94	dme:Dmel_CG5966	triacylglycerol lipase	[EC:3.1.1.3]
NL00220	K01647	3e-43	aga:AgaP_AGAP012048	citrate synthase	[EC:2.3.3.1]
NL00221	K01647	0	tca:658667	citrate synthase	[EC:2.3.3.1]
NL00224	K02964	1e-69	nvi:100117049	small subunit ribosomal protein S18e	-
NL00225	K02868	5e-92	nvi:100123320	large subunit ribosomal protein L11e	-
NL00226	K05286	2e-10	bmy:Bm1_04640	phosphatidylinositol glycan, class B	[EC:2.4.1.-]
NL00227	K03768	2e-73	tca:659649	peptidyl-prolyl cis-trans isomerase B (cyclophilin B)	[EC:5.2.1.8]
NL00228	K03234	2e-121	ame:409167	elongation factor EF-2	[EC:3.6.5.3]
NL00229	K03234	0	nvi:100118511	elongation factor EF-2	[EC:3.6.5.3]
NL00230	K00688	0	ame:409267	starch phosphorylase	[EC:2.4.1.1]
NL00244	K02183	1e-78	tca:660864	calmodulin	-
NL00245	K02183	1e-38	tca:660864	calmodulin	-
NL00246	K02183	6e-09	tca:660864	calmodulin	-
NL00247	K10352	9e-145	dme:Dmel_CG17927	myosin heavy chain	-
NL00248	K01623	2e-144	der:Dere_GG12193	fructose-bisphosphate aldolase, class I	[EC:4.1.2.13]
NL00253	K04255	4e-60	mdo:100026910	opsin 4 (melanopsin)	-
NL00254	K01365	1e-131	aag:AaeL_AAEL002833	cathepsin L	[EC:3.4.22.15]
NL00257	K01365	4e-26	aga:AgaP_AGAP011828	cathepsin L	[EC:3.4.22.15]
NL00258	K02991	9e-111	nvi:100118087	small subunit ribosomal protein S6e	-
NL00259	K02938	7e-128	ame:410188	large subunit ribosomal protein L8e	-
NL00260	K08145	2e-56	bfo:BRAFLDRAFT_82927	MFS transporter, SP family, solute carrier family 2 (facilitated glucose transporter), member 8	-
NL00261	K08145	2e-82	bfo:BRAFLDRAFT_82927	MFS transporter, SP family, solute carrier family 2 (facilitated glucose transporter), member 8	-
NL00266	K02866	3e-117	api:100166592	large subunit ribosomal protein L10e	-
NL00267	K01613	6e-104	api:100167700	phosphatidylserine decarboxylase	[EC:4.1.1.65]
NL00269	K01174	4e-06	pab:PAB0704	micrococcal nuclease	[EC:3.1.31.1]
NL00271	K01363	3e-83	dre:406645	cathepsin B	[EC:3.4.22.1]
NL00273	K02987	2e-135	tca:657727	small subunit ribosomal protein S4e	-
NL00274	K02987	3e-69	nvi:100115802	small subunit ribosomal protein S4e	-
NL00275	K02989	4e-102	ame:409728	small subunit ribosomal protein S5e	-
NL00276	K03257	0	tca:659090	translation initiation factor eIF-4A	-
NL00277	K03257	5e-32	ame:411989	translation initiation factor eIF-4A	-
NL00278	K05862	3e-93	tca:662925	voltage-dependent anion channel	-
NL00279	K02133	0	ame:551766	F-type H+-transporting ATPase subunit beta	[EC:3.6.3.14]
NL00280	K02969	5e-52	aag:AaeL_AAEL009506	small subunit ribosomal protein S20e	-
NL00281	K02969	5e-52	aag:AaeL_AAEL009506	small subunit ribosomal protein S20e	-
NL00282	K02930	9e-171	ame:408526	large subunit ribosomal protein L4e	-
NL00288	K11253	2e-69	nvi:100117018	histone H3	-
NL00289	K02927	3e-41	nvi:100115892	large subunit ribosomal protein L40e	-
NL00290	K02900	2e-70	tca:662400	large subunit ribosomal protein L27Ae	-
NL00291	K02942	3e-25	nvi:100117550	large subunit ribosomal protein LP1	-
NL00292	K00029	0	nvi:100124190	malate dehydrogenase (oxaloacetate-decarboxylating)(NADP+)	[EC:1.1.1.40]
NL00293	K00029	4e-64	api:100163010	malate dehydrogenase (oxaloacetate-decarboxylating)(NADP+)	[EC:1.1.1.40]
NL00294	K02997	3e-47	nvi:100115465	small subunit ribosomal protein S9e	-
NL00295	K02997	3e-97	nvi:100115465	small subunit ribosomal protein S9e	-
NL00297	K01867	6e-168	tca:657453	tryptophanyl-tRNA synthetase	[EC:6.1.1.2]
NL00298	K06084	6e-10	xtr:100216219	F-box protein 20	K05767
NL00299	K06630	5e-124	ame:408289	tyrosine 3-monooxygenase/tryptophan 5-monooxygenase activation protein	-
NL00300	K06630	3e-124	ame:408289	tyrosine 3-monooxygenase/tryptophan 5-monooxygenase activation protein	-
NL00301	K06630	7e-122	ame:408289	tyrosine 3-monooxygenase/tryptophan 5-monooxygenase activation protein	-
NL00302	K02152	3e-22	api:100144888	V-type H+-transporting ATPase subunit G	[EC:3.6.3.14]
NL00311	K05692	1e-25	mbr:MONBRDRAFT_37852	actin beta/gamma 1	-
NL00312	K05692	0	api:100145822	actin beta/gamma 1	-
NL00313	K00665	2e-31	dpe:Dper_GL12292	fatty acid synthase, animal type	[EC:2.3.1.85]
NL00314	K02132	0	tca:655823	F-type H+-transporting ATPase subunit alpha	[EC:3.6.3.14]
NL00315	K04437	0	bta:528415	filamin	-
NL00316	K04437	1e-50	dme:Dmel_CG3937	filamin	-
NL00318	K02896	2e-45	nvi:100118205	large subunit ribosomal protein L24e	-
NL00321	K02912	3e-66	nvi:100115795	large subunit ribosomal protein L32e	-
NL00324	K02934	1e-80	ame:409479	large subunit ribosomal protein L6e	-
NL00325	K02882	8e-93	ame:409832	large subunit ribosomal protein L18Ae	-
NL00326	K02949	5e-67	api:100169319	small subunit ribosomal protein S11e	-
NL00330	K03768	2e-58	tad:TRIADDRAFT_37364	peptidyl-prolyl cis-trans isomerase B (cyclophilin B)	[EC:5.2.1.8]
NL00331	K02922	6e-42	tca:658148	large subunit ribosomal protein L37e	-
NL00332	K03671	7e-37	ame:409451	thioredoxin 1	-
NL00333	K03671	1e-36	ame:409451	thioredoxin 1	-
NL00334	K02889	3e-76	ame:726056	large subunit ribosomal protein L21e	-
NL00336	K12752	1e-14	ame:551149	myosin light chain, invertebrate	-
NL00337	K02977	4e-55	tca:657472	small subunit ribosomal protein S27Ae	-
NL00338	K02136	5e-113	dya:Dyak_GE10430	F-type H+-transporting ATPase subunit gamma	[EC:3.6.3.14]
NL00339	K02126	2e-21	tca:803828	F-type H+-transporting ATPase subunit a	[EC:3.6.3.14]
NL00340	K02126	3e-11	aga:ATP6	F-type H+-transporting ATPase subunit a	[EC:3.6.3.14]
NL00342	K02962	4e-57	api:100145831	small subunit ribosomal protein S17e	-
NL00343	K12329	2e-12	cfa:490230	protein phosphatase 1 regulatory subunit 12B	-
NL00344	K01759	2e-08	aag:AaeL_AAEL002957	lactoylglutathione lyase	[EC:4.4.1.5]
NL00345	K02894	3e-69	nvi:100118197	large subunit ribosomal protein L23e	-
NL00346	K02917	5e-41	tca:657540	large subunit ribosomal protein L35Ae	-
NL00349	K05863	2e-146	api:100161691	solute carrier family 25 (mitochondrial carrier; adenine nucleotide translocator)	-
NL00352	K02263	3e-41	cqu:CpipJ_CPIJ004823	cytochrome c oxidase subunit IV	[EC:1.9.3.1]
NL00354	K01312	4e-13	dpo:Dpse_GA15051	trypsin	[EC:3.4.21.4]
NL00357	K02996	8e-18	aap:NT05HA_0863	small subunit ribosomal protein S9	-
NL00358	K02865	8e-103	tca:664459	large subunit ribosomal protein L10Ae	-
NL00359	K02873	2e-75	tca:656265	large subunit ribosomal protein L13e	-
NL00360	K01946	0	api:100164739	biotin carboxylase	[EC:6.3.4.14]
NL00361	K01312	2e-15	dpo:Dpse_GA11574	trypsin	[EC:3.4.21.4]
NL00363	K06237	9e-124	cel:F01G12.5	collagen, type IV, alpha	-
NL00364	K04682	9e-58	nve:NEMVE_v1g235633	E2F transcription factor 4/5	-
NL00365	K02127	1e-70	api:100158834	F-type H+-transporting ATPase subunit b	[EC:3.6.3.14]
NL00366	K01452	0	dme:Dmel_CG8756	chitin deacetylase	[EC:3.5.1.41]
NL00367	K01452	2e-136	dme:Dmel_CG8756	chitin deacetylase	[EC:3.5.1.41]
NL00368	K02984	6e-108	ame:413296	small subunit ribosomal protein S3Ae	-
NL00374	K03783	7e-06	tca:655432	purine-nucleoside phosphorylase	[EC:2.4.2.1]
NL00375	K03783	9e-105	tca:655432	purine-nucleoside phosphorylase	[EC:2.4.2.1]
NL00376	K05128	3e-13	ame:410190	RYK receptor-like tyrosine kinase	[EC:2.7.10.1]
NL00377	K07299	7e-24	spu:590274	MFS transporter, SP family, solute carrier family 2 (facilitated glucose transporter), member 1	K08146
NL00378	K07299	9e-16	spu:590274	MFS transporter, SP family, solute carrier family 2 (facilitated glucose transporter), member 1	K08146
NL00379	K07299	1e-106	spu:590274	MFS transporter, SP family, solute carrier family 2 (facilitated glucose transporter), member 1	-
NL00381	K00236	2e-27	dme:Dmel_CG6666	succinate dehydrogenase (ubiquinone) cytochrome b subunit	[EC:1.3.5.1]
NL00383	K10836	2e-13	dme:Dmel_CG9878	mitochondrial protein-transporting ATPase	-
NL00390	K02872	3e-83	tca:663151	large subunit ribosomal protein L13Ae	-
NL00392	K02973	4e-78	tca:662141	small subunit ribosomal protein S23e	-
NL00400	K06084	1e-15	dre:553341	F-box protein 20	-
NL00401	K03263	1e-86	api:100161411	translation initiation factor eIF-5A	-
NL00402	K05759	2e-53	ame:406154	profilin	-
NL00404	K02953	1e-72	bfo:BRAFLDRAFT_115249	small subunit ribosomal protein S13e	-
NL00406	K00522	3e-56	ame:408663	ferroxidase	[EC:1.16.3.1]
NL00407	K12662	4e-11	ddi:DDB_0233058	U4/U6 small nuclear ribonucleoprotein PRP4	K03130
NL00411	K06890	2e-08	cps:CPS_2350	-	-
NL00414	K01620	2e-98	api:100161178	threonine aldolase	[EC:4.1.2.5]
NL00415	K09487	0	tca:660193	heat shock protein 90kDa beta	-
NL00419	K01104	2e-10	mdo:100030494	protein-tyrosine phosphatase	[EC:3.1.3.48]
NL00420	K06528	5e-06	tgu:100219894	lysosomal-associated membrane protein 1/2	-
NL00424	K12812	0	ame:552515	ATP-dependent RNA helicase UAP56/SUB2	[EC:3.6.1.-]
NL00425	K12812	6e-83	dya:Dyak_GE18993	ATP-dependent RNA helicase UAP56/SUB2	[EC:3.6.1.-]
NL00426	K06630	4e-134	nvi:100114066	tyrosine 3-monooxygenase/tryptophan 5-monooxygenase activation protein	-
NL00427	K01104	2e-77	ame:409669	protein-tyrosine phosphatase	[EC:3.1.3.48]
NL00428	K02183	4e-29	ptr:456153	calmodulin	-
NL00429	K02183	4e-29	ptr:456153	calmodulin	-
NL00430	K01104	6e-77	ame:409669	protein-tyrosine phosphatase	[EC:3.1.3.48]
NL00431	K11093	1e-76	tca:662320	U1 small nuclear ribonucleoprotein 70kDa	-
NL00433	K04536	0	api:100168225	guanine nucleotide binding protein (G protein), beta 1	-
NL00434	K01648	0	api:100165099	ATP citrate (pro-S)-lyase	[EC:2.3.3.8]
NL00435	K00615	0	aag:AaeL_AAEL004434	transketolase	[EC:2.2.1.1]
NL00436	K00615	3e-109	ame:550804	transketolase	[EC:2.2.1.1]
NL00437	K02183	6e-16	cbr:CBG03220	calmodulin	-
NL00438	K00665	4e-40	tca:658978	fatty acid synthase, animal type	[EC:2.3.1.85]
NL00439	K00665	0	tca:658978	fatty acid synthase, animal type	[EC:2.3.1.85]
NL00440	K07936	2e-119	nvi:100114116	GTP-binding nuclear protein Ran	-
NL00441	K05768	3e-131	api:100167359	gelsolin	-
NL00442	K01803	2e-103	nvi:100114064	triosephosphate isomerase (TIM)	[EC:5.3.1.1]
NL00446	K02936	3e-96	nvi:100114835	large subunit ribosomal protein L7Ae	-
NL00447	K01873	3e-12	tca:662504	valyl-tRNA synthetase	[EC:6.1.1.9]
NL00448	K01014	1e-78	dme:Dmel_CG16733	aryl sulfotransferase	[EC:2.8.2.1]
NL00451	K03939	1e-37	tca:662849	NADH dehydrogenase (ubiquinone) Fe-S protein 6	[EC:1.6.5.3 1.6.99.3]
NL00452	K00963	3e-46	aag:AaeL_AAEL005617	UTP--glucose-1-phosphate uridylyltransferase	[EC:2.7.7.9]
NL00453	K00963	0	cqu:CpipJ_CPIJ006068	UTP--glucose-1-phosphate uridylyltransferase	[EC:2.7.7.9]
NL00456	K10352	0	api:100167379	myosin heavy chain	-
NL00457	K10352	1e-52	api:100167379	myosin heavy chain	-
NL00459	K00411	1e-87	tca:661125	ubiquinol-cytochrome c reductase iron-sulfur subunit	[EC:1.10.2.2]
NL00461	K09751	1e-06	cfa:482175	transmembrane protease, serine 11B	[EC:3.4.21.-]
NL00462	K01312	5e-23	dme:Dmel_CG18211	trypsin	[EC:3.4.21.4]
NL00464	K01596	2e-128	nvi:100115526	phosphoenolpyruvate carboxykinase (GTP)	[EC:4.1.1.32]
NL00465	K01834	6e-116	api:100145826	phosphoglycerate mutase	[EC:5.4.2.1]
NL00466	K01596	2e-148	dmo:Dmoj_GI18450	phosphoenolpyruvate carboxykinase (GTP)	[EC:4.1.1.32]
NL00467	K04455	4e-15	cin:100177240	heat shock 27kDa protein 1	K09542
NL00468	K02993	4e-80	tca:656528	small subunit ribosomal protein S7e	-
NL00469	K02268	2e-12	gga:420243	cytochrome c oxidase subunit VIc	[EC:1.9.3.1]
NL00470	K11278	6e-15	aag:AaeL_AAEL003750	nucleophosmin 3	K11276
NL00471	K00927	9e-165	tca:656521	phosphoglycerate kinase	[EC:2.7.2.3]
NL00473	K01446	2e-06	mcc:718287	N-acetylmuramoyl-L-alanine amidase	[EC:3.5.1.28]
NL00474	K00699	4e-52	dme:Dmel_CG6475	glucuronosyltransferase	[EC:2.4.1.17]
NL00475	K00699	1e-56	dme:Dmel_CG6475	glucuronosyltransferase	[EC:2.4.1.17]
NL00476	K00699	3e-19	rno:154516	glucuronosyltransferase	[EC:2.4.1.17]
NL00477	K04628	2e-13	dme:Dmel_CG18578	UDP-galactose ceramide galactosyltransferase	[EC:2.4.1.47]
NL00479	K02974	4e-49	tca:655928	small subunit ribosomal protein S24e	-
NL00480	K01412	2e-170	tca:659699	mitochondrial processing peptidase	[EC:3.4.24.64]
NL00481	K02870	9e-77	nvi:100117287	large subunit ribosomal protein L12e	-
NL00482	K07953	6e-82	dre:554177	SAR1A	K07954
NL00484	K10408	1e-168	tca:664324	dynein heavy chain, axonemal	K12804
NL00485	K10408	5e-156	tca:664324	dynein heavy chain, axonemal	K12804
NL00486	K09497	0	api:100169634	T-complex protein 1 subunit epsilon	-
NL00487	K01077	1e-19	dme:Dmel_CG10592	alkaline phosphatase	[EC:3.1.3.1]
NL00488	K01077	5e-127	dpo:Dpse_GA20850	alkaline phosphatase	[EC:3.1.3.1]
NL00489	K01199	3e-09	sde:Sde_3121	glucan endo-1,3-beta-D-glucosidase	[EC:3.2.1.39]
NL00490	K03240	9e-06	ddi:DDB_0234243	translation initiation factor eIF-2B epsilon subunit	-
NL00492	K00507	2e-109	dan:Dana_GF17961	stearoyl-CoA desaturase (delta-9 desaturase)	[EC:1.14.19.1]
NL00493	K12752	2e-71	ame:551149	myosin light chain, invertebrate	-
NL00494	K08056	1e-55	tca:660355	protein disulfide isomerase family A, member 3	[EC:5.3.4.1]
NL00495	K08056	0	tca:660355	protein disulfide isomerase family A, member 3	[EC:5.3.4.1]
NL00498	K02975	3e-27	dmo:Dmoj_GI23935	small subunit ribosomal protein S25e	-
NL00499	K03260	9e-108	ame:409742	translation initiation factor eIF-4F	-
NL00500	K02955	1e-59	tca:659071	small subunit ribosomal protein S14e	-
NL00501	K02960	3e-70	ame:726439	small subunit ribosomal protein S16e	-
NL00502	K02960	3e-69	ame:726439	small subunit ribosomal protein S16e	-
NL00503	K00522	8e-06	ame:408663	ferroxidase	[EC:1.16.3.1]
NL00504	K01802	1e-19	ame:725976	peptidylprolyl isomerase	[EC:5.2.1.8]
NL00505	K12842	0	nvi:100118482	U2-associated protein SR140	-
NL00507	K07342	1e-20	ame:726721	protein transport protein SEC61 subunit gamma and related proteins	-
NL00508	K06107	9e-162	tca:662229	erythrocyte membrane protein band 4.1	-
NL00509	K06107	8e-168	tca:662229	erythrocyte membrane protein band 4.1	-
NL00510	K00669	5e-36	dme:Dmel_CG3318	arylalkylamine N-acetyltransferase	[EC:2.3.1.87]
NL00512	K01322	0	nvi:100121868	prolyl oligopeptidase	[EC:3.4.21.26]
NL00513	K03126	9e-47	aag:AaeL_AAEL008363	transcription initiation factor TFIID subunit D10	-
NL00514	K02976	3e-53	ame:726789	small subunit ribosomal protein S26e	-
NL00515	K02732	2e-86	tca:657294	20S proteasome subunit beta 6	[EC:3.4.25.1]
NL00517	K08059	2e-22	dre:336503	interferon, gamma-inducible protein 30	-
NL00518	K03671	4e-21	ddi:DDB_0233288	thioredoxin 1	-
NL00520	K02266	6e-24	tca:662858	cytochrome c oxidase subunit VIa	[EC:1.9.3.1]
NL00521	K08635	3e-123	aga:AgaP_AGAP009791	membrane metallo-endopeptidase-like 1	-
NL00522	K08635	1e-159	aag:AaeL_AAEL005207	membrane metallo-endopeptidase-like 1	-
NL00523	K08635	3e-87	aag:AaeL_AAEL005207	membrane metallo-endopeptidase-like 1	K01415
NL00524	K12567	7e-111	mmu:22138	titin	[EC:2.7.11.1]
NL00525	K00907	3e-23	spu:581963	myosin-light-chain kinase	[EC:2.7.11.18]
NL00526	K02875	1e-34	tca:658195	large subunit ribosomal protein L14e	-
NL00527	K04077	0	nvi:100114031	chaperonin GroEL	-
NL00528	K04077	0	nvi:100114031	chaperonin GroEL	-
NL00529	K00940	2e-75	tca:655847	nucleoside-diphosphate kinase	[EC:2.7.4.6]
NL00530	K00940	5e-32	tca:655847	nucleoside-diphosphate kinase	[EC:2.7.4.6]
NL00531	K02915	1e-46	ame:727128	large subunit ribosomal protein L34e	-
NL00534	K11135	9e-07	dse:Dsec_GM19774	Pin2-interacting protein X1	K11657
NL00535	K01529	0	afm:AFUA_2G17110		[EC:3.6.1.-]
NL00539	K12657	7e-12	api:100159277	delta-1-pyrroline-5-carboxylate synthetase	[EC:2.7.2.11 1.2.1.41]
NL00540	K12657	0	tca:658917	delta-1-pyrroline-5-carboxylate synthetase	[EC:2.7.2.11 1.2.1.41]
NL00541	K00789	0	api:100164058	S-adenosylmethionine synthetase	[EC:2.5.1.6]
NL00542	K00789	0	api:100164058	S-adenosylmethionine synthetase	[EC:2.5.1.6]
NL00543	K11187	1e-48	dre:554105	peroxiredoxin 5, atypical 2-Cys peroxiredoxin	[EC:1.11.1.15]
NL00545	K01187	2e-55	dme:Dmel_CG11909	alpha-glucosidase	[EC:3.2.1.20]
NL00546	K01187	2e-63	dme:Dmel_CG11909	alpha-glucosidase	[EC:3.2.1.20]
NL00547	K00415	6e-73	tca:656817	ubiquinol-cytochrome c reductase core subunit 2	[EC:1.10.2.2]
NL00555	K05765	1e-73	ame:725718	cofilin	-
NL00556	K00873	1e-21	ame:552007	pyruvate kinase	[EC:2.7.1.40]
NL00557	K00873	0	tca:656993	pyruvate kinase	[EC:2.7.1.40]
NL00558	K09490	0	nvi:100118379	heat shock 70kDa protein 5	-
NL00559	K03232	1e-63	nvi:100120609	elongation factor EF-1 beta subunit	-
NL00560	K01183	4e-101	dme:Dmel_CG1780	chitinase	[EC:3.2.1.14]
NL00562	K01858	0	ame:551143	myo-inositol-1-phosphate synthase	[EC:5.5.1.4]
NL00563	K03454	3e-17	yli:YALI0B21604g	mitochondrial carrier protein, MC family	-
NL00566	K11131	2e-175	api:100167567	H/ACA ribonucleoprotein complex subunit 4	[EC:5.4.99.-]
NL00568	K01053	3e-30	pto:PTO0907	gluconolactonase	[EC:3.1.1.17]
NL00573	K02957	3e-67	tca:657360	small subunit ribosomal protein S15Ae	-
NL00574	K03626	5e-62	ame:551157	nascent polypeptide-associated complex subunit alpha	-
NL00575	K01312	2e-19	dme:Dmel_CG1102	trypsin	[EC:3.4.21.4]
NL00576	K04439	2e-94	tca:661293	arrestin	-
NL00577	K04439	8e-26	tca:661293	arrestin	-
NL00581	K01581	9e-140	ame:410043	ornithine decarboxylase	[EC:4.1.1.17]
NL00582	K07977	2e-17	ame:409481	Arf/Sar family, other	K07937
NL00583	K07977	2e-100	dpo:Dpse_GA21036	Arf/Sar family, other	K07937
NL00584	K01285	5e-115	dme:Dmel_CG9953	lysosomal Pro-X carboxypeptidase	[EC:3.4.16.2]
NL00585	K01285	2e-57	dme:Dmel_CG9953	lysosomal Pro-X carboxypeptidase	[EC:3.4.16.2]
NL00589	K04380	4e-61	ame:409539	microtubule-associated protein tau	-
NL00590	K04380	8e-82	aag:AaeL_AAEL012206	microtubule-associated protein tau	-
NL00592	K02130	2e-32	dme:Dmel_CG4692	F-type H+-transporting ATPase subunit f	[EC:3.6.3.14]
NL00593	K00505	7e-20	dme:Dmel_CG2952	tyrosinase	[EC:1.14.18.1]
NL00594	K00505	7e-11	dme:Dmel_CG5779	tyrosinase	[EC:1.14.18.1]
NL00595	K08770	1e-74	hsa:7316	ubiquitin C	-
NL00596	K08770	0	nve:NEMVE_v1g217764	ubiquitin C	-
NL00597	K08770	2e-101	dre:550134	ubiquitin C	-
NL00598	K08770	0	dre:550134	ubiquitin C	-
NL00599	K08341	4e-61	tca:661847	GABA(A) receptor-associated protein (autophagy-related protein 8)	-
NL00600	K00384	3e-176	tca:656062	thioredoxin reductase (NADPH)	[EC:1.8.1.9]
NL00601	K12822	6e-58	nvi:100121879	RNA-binding protein 25	-
NL00602	K07374	1e-73	dre:327377	tubulin alpha	-
NL00603	K07374	0	tgu:100223131	tubulin alpha	-
NL00606	K01044	1e-43	dme:Dmel_CG6917	carboxylesterase	[EC:3.1.1.1]
NL00607	K01044	2e-06	dpo:Dpse_GA10578	carboxylesterase	[EC:3.1.1.1]
NL00609	K03169	4e-07	dia:Dtpsy_3339	DNA topoisomerase III	[EC:5.99.1.2]
NL00610	K03169	4e-07	dia:Dtpsy_3339	DNA topoisomerase III	[EC:5.99.1.2]
NL00616	K11279	6e-99	nvi:100117842	nucleosome assembly protein 1-like 1	-
NL00619	K03232	3e-11	ame:409015	elongation factor EF-1 beta subunit	-
NL00620	K03232	4e-64	aga:AgaP_AGAP004235	elongation factor EF-1 beta subunit	-
NL00621	K03232	5e-55	aga:AgaP_AGAP004235	elongation factor EF-1 beta subunit	-
NL00624	K07497	2e-72	spo:SPAC167.08	putative transposase	-
NL00625	K08667	4e-14	rno:29245	kallikrein 6 (neurosin, zyme)	[EC:3.4.21.-]
NL00626	K08738	1e-48	tca:659690	cytochrome c	-
NL00627	K12567	0	mdo:100027013	titin	[EC:2.7.11.1]
NL00628	K01363	1e-131	api:100144775	cathepsin B	[EC:3.4.22.1]
NL00631	K12844	2e-25	nve:NEMVE_v1g193135	U4/U6 small nuclear ribonucleoprotein PRP31	-
NL00632	K12885	7e-06	xla:432041	heterogeneous nuclear ribonucleoprotein G	-
NL00633	K02880	3e-80	api:100167382	large subunit ribosomal protein L17e	-
NL00636	K00870	5e-06	cya:CYA_2262	protein kinase	[EC:2.7.1.37]
NL00637	K00143	2e-58	cgr:CAGL0K07788g	aminoadipate-semialdehyde dehydrogenase large subunit	[EC:1.2.1.31]
NL00638	K00540	8e-18	gfo:GFO_1526		[EC:1.-.-.-]
NL00639	K00540	5e-18	gfo:GFO_1526		[EC:1.-.-.-]
NL00640	K00540	2e-35	sru:SRU_2781		[EC:1.-.-.-]
NL00641	K12567	7e-75	rno:84015	titin	[EC:2.7.11.1]
NL00642	K06370	5e-11	bha:BH1221	morphogenetic protein associated with SpoVID	-
NL00644	K00837	3e-159	mdo:100011201		[EC:2.6.1.-]
NL00645	K02147	0	dpe:Dper_GL13570	V-type H+-transporting ATPase subunit B	[EC:3.6.3.14]
NL00646	K00567	1e-146	xla:446289	methylated-DNA-	[protein]-cysteine S-methyltransferase
NL00647	K00699	2e-70	dme:Dmel_CG10178	glucuronosyltransferase	[EC:2.4.1.17]
NL00648	K06185	0	tca:655357	ATP-binding cassette, sub-family F, member 2	-
NL00649	K03948	1e-25	aag:AaeL_AAEL002881	NADH dehydrogenase (ubiquinone) 1 alpha subcomplex 4	[EC:1.6.5.3 1.6.99.3]
NL00650	K02885	1e-84	tca:657650	large subunit ribosomal protein L19e	-
NL00651	K04043	2e-37	cqu:CpipJ_CPIJ004454	molecular chaperone DnaK	-
NL00652	K04043	0	tca:664286	molecular chaperone DnaK	-
NL00653	K01539	8e-140	aag:AaeL_AAEL012062	Na+/K+-exchanging ATPase alpha subunit	[EC:3.6.3.9]
NL00654	K01539	5e-163	ame:408832	Na+/K+-exchanging ATPase alpha subunit	[EC:3.6.3.9]
NL00655	K01539	0	tca:663833	Na+/K+-exchanging ATPase alpha subunit	[EC:3.6.3.9]
NL00659	K03036	1e-161	tca:663555	26S proteasome regulatory subunit N6	-
NL00660	K12838	2e-10	mbr:MONBRDRAFT_17439	poly(U)-binding-splicing factor PUF60	K11294
NL00661	K10956	0	api:100144911	protein transport protein SEC61 subunit alpha	-
NL00663	K00235	2e-121	aga:AgaP_AGAP007309	succinate dehydrogenase (ubiquinone) iron-sulfur protein	[EC:1.3.5.1]
NL00664	K12891	9e-36	ame:409862	splicing factor, arginine/serine-rich 2	-
NL00665	K12891	1e-35	ame:409862	splicing factor, arginine/serine-rich 2	-
NL00666	K06255	0	bta:444872	heparan sulfate proteoglycan 2 (perlecan)	-
NL00667	K00413	4e-22	dpo:Dpse_GA18418	ubiquinol-cytochrome c reductase cytochrome c1 subunit	[EC:1.10.2.2]
NL00668	K00413	5e-88	tca:660744	ubiquinol-cytochrome c reductase cytochrome c1 subunit	[EC:1.10.2.2]
NL00669	K08809	1e-105	dre:563174	striated muscle-specific serine/threonine protein kinase	[EC:2.7.11.1]
NL00671	K01452	3e-64	dme:Dmel_CG8756	chitin deacetylase	[EC:3.5.1.41]
NL00672	K10579	1e-94	tca:659372	ubiquitin-conjugating enzyme E2 M	[EC:6.3.2.19]
NL00673	K00927	7e-93	bfo:BRAFLDRAFT_116287	phosphoglycerate kinase	[EC:2.7.2.3]
NL00674	K00927	6e-43	bfo:BRAFLDRAFT_116287	phosphoglycerate kinase	[EC:2.7.2.3]
NL00681	K09228	2e-14	hsa:374900	KRAB domain-containing zinc finger protein	-
NL00684	K00031	0	tca:657289	isocitrate dehydrogenase	[EC:1.1.1.42]
NL00685	K06569	2e-19	dre:565942	melanoma-associated antigen p97	-
NL00688	K00026	5e-118	tca:664447	malate dehydrogenase	[EC:1.1.1.37]
NL00689	K07508	5e-92	tca:656773	acetyl-CoA acyltransferase 2	[EC:2.3.1.16]
NL00690	K07508	3e-153	tca:656773	acetyl-CoA acyltransferase 2	[EC:2.3.1.16]
NL00691	K07508	9e-65	tca:656773	acetyl-CoA acyltransferase 2	[EC:2.3.1.16]
NL00694	K11518	9e-107	tca:657542	mitochondrial import receptor subunit TOM40	-
NL00695	K05760	1e-133	tca:658324	paxillin	-
NL00696	K05760	5e-160	ame:551919	paxillin	-
NL00698	K07604	2e-13	mmu:107656	type I keratin, acidic	K12741
NL00699	K12741	2e-14	oaa:100084860	heterogeneous nuclear ribonucleoprotein A1/A3	K07604
NL00701	K10704	4e-61	tca:657774	ubiquitin-conjugating enzyme E2 variant	-
NL00702	K00432	2e-59	tca:658456	glutathione peroxidase	[EC:1.11.1.9]
NL00703	K01369	8e-79	bta:281281	legumain	[EC:3.4.22.34]
NL00704	K03927	4e-37	nvi:100124192	carboxylesterase type B	[EC:3.1.1.1]
NL00705	K01379	7e-94	tca:655494	cathepsin D	[EC:3.4.23.5]
NL00706	K01379	1e-107	tca:655494	cathepsin D	[EC:3.4.23.5]
NL00709	K12567	2e-28	hsa:7273	titin	[EC:2.7.11.1]
NL00710	K11664	1e-64	aga:AgaP_AGAP001565	vacuolar protein sorting-associated protein 72	-
NL00711	K03529	4e-06	tme:Tmel_0889	chromosome segregation protein	-
NL00712	K10352	3e-16	edi:EDI_175070	myosin heavy chain	-
NL00714	K02274	3e-07	nar:Saro_0914	cytochrome c oxidase subunit I	[EC:1.9.3.1]
NL00715	K00416	3e-15	nve:NEMVE_v1g243558	ubiquinol-cytochrome c reductase subunit 6	[EC:1.10.2.2]
NL00716	K07238	1e-24	neu:NE1653	zinc transporter, ZIP family	-
NL00723	K01283	0	api:100168185	peptidyl-dipeptidase A	[EC:3.4.15.1]
NL00724	K03295	2e-70	hsa:7782	cation efflux system protein, CDF family	-
NL00725	K03295	7e-62	ptr:453403	cation efflux system protein, CDF family	-
NL00726	K05128	4e-25	ame:410190	RYK receptor-like tyrosine kinase	[EC:2.7.10.1]
NL00731	K07304	9e-64	api:100164380	peptide-methionine (S)-S-oxide reductase	[EC:1.8.4.11]
NL00732	K07304	4e-49	tca:655619	peptide-methionine (S)-S-oxide reductase	[EC:1.8.4.11]
NL00733	K01363	8e-57	tad:TRIADDRAFT_63119	cathepsin B	[EC:3.4.22.1]
NL00734	K01363	6e-44	cbr:CBG18978	cathepsin B	[EC:3.4.22.1]
NL00735	K02918	7e-41	tca:659458	large subunit ribosomal protein L35e	-
NL00739	K01288	0	dme:Dmel_CG4678	carboxypeptidase D	[EC:3.4.16.6]
NL00740	K01288	5e-21	dme:Dmel_CG4678	carboxypeptidase D	[EC:3.4.16.6]
NL00742	K02261	1e-48	aga:COX2	cytochrome c oxidase subunit II	[EC:1.9.3.1]
NL00743	K02261	3e-28	tca:803826	cytochrome c oxidase subunit II	[EC:1.9.3.1]
NL00744	K01277	2e-11	tca:661730	dipeptidyl-peptidase III	[EC:3.4.14.4]
NL00745	K03386	3e-79	dpo:Dpse_GA14060	peroxiredoxin (alkyl hydroperoxide reductase subunit C)	[EC:1.11.1.15]
NL00746	K03062	0	ame:551128	26S proteasome regulatory subunit T2	-
NL00748	K00799	1e-80	tca:663119	glutathione S-transferase	[EC:2.5.1.18]
NL00749	K00820	0	ame:406107	glucosamine--fructose-6-phosphate aminotransferase (isomerizing)	[EC:2.6.1.16]
NL00751	K01255	2e-145	ame:410627	leucyl aminopeptidase	[EC:3.4.11.1]
NL00754	K11090	2e-63	dmo:Dmoj_GI17890	lupus La protein	-
NL00755	K07050	3e-06	tgu:100190320	-	-
NL00756	K07375	0	hmg:100199191	tubulin beta	-
NL00757	K12160	3e-33	dmo:Dmoj_GI24172	small ubiquitin-related modifier	-
NL00758	K12160	7e-29	dmo:Dmoj_GI24172	small ubiquitin-related modifier	-
NL00759	K08963	2e-57	dae:Dtox_1186	methylthioribose-1-phosphate isomerase	[EC:5.3.1.23]
NL00760	K08963	2e-57	dae:Dtox_1186	methylthioribose-1-phosphate isomerase	[EC:5.3.1.23]
NL00761	K11422	4e-113	api:100159159	histone-lysine N-methyltransferase SETD1	[EC:2.1.1.43]
NL00762	K08762	8e-26	ssc:397212	diazepam-binding inhibitor (GABA receptor modulator, acyl-CoA-binding protein)	-
NL00763	K11585	1e-08	cin:100186713	chromobox protein 1	-
NL00764	K11097	2e-28	ame:724485	small nuclear ribonucleoprotein E	-
NL00767	K03094	1e-62	ame:409234	S-phase kinase-associated protein 1	-
NL00768	K03094	6e-76	ame:409234	S-phase kinase-associated protein 1	-
NL00769	K06115	0	ame:411744	spectrin beta	-
NL00770	K12405	0	api:100167575	3-hydroxyacyl-CoA dehydrogenase / 3a,7a,12a-trihydroxy-5b-cholest-24-enoyl-CoA hydratase	[EC:1.1.1.35 4.2.1.107]
NL00772	K02144	0	nvi:100121857	V-type H+-transporting ATPase 54 kD subunit	[EC:3.6.3.14]
NL00773	K11321	8e-11	tca:661106	bromodomain-containing protein 8	-
NL00774	K01255	1e-108	aag:AaeL_AAEL006975	leucyl aminopeptidase	[EC:3.4.11.1]
NL00775	K12795	6e-54	cfa:609605	suppressor of G2 allele of SKP1	-
NL00776	K12382	2e-71	tca:657852	saposin	-
NL00777	K03260	2e-117	nvi:100116101	translation initiation factor eIF-4F	-
NL00778	K06890	6e-09	dde:Dde_2601	-	-
NL00779	K11841	5e-10	cqu:CpipJ_CPIJ005440	ubiquitin carboxyl-terminal hydrolase 10	[EC:3.1.2.15]
NL00780	K11841	6e-07	cqu:CpipJ_CPIJ005440	ubiquitin carboxyl-terminal hydrolase 10	[EC:3.1.2.15]
NL00781	K02183	2e-28	ddi:DDB_0214955	calmodulin	-
NL00782	K01251	0	tca:656766	adenosylhomocysteinase	[EC:3.3.1.1]
NL00783	K11434	1e-165	ame:725362	protein arginine N-methyltransferase 1	[EC:2.1.1.-]
NL00788	K10636	9e-87	gga:415697	autocrine motility factor receptor	[EC:6.3.2.19]
NL00789	K02951	2e-55	ame:552266	small subunit ribosomal protein S12e	-
NL00790	K01363	8e-86	cin:100176002	cathepsin B	[EC:3.4.22.1]
NL00791	K09496	0	api:100162102	T-complex protein 1 subunit delta	-
NL00794	K08193	1e-115	aag:AaeL_AAEL001656	MFS transporter, ACS family, solute carrier family 17 (sodium-dependent inorganic phosphate cotransporter)	-
NL00796	K05128	1e-09	ame:410190	RYK receptor-like tyrosine kinase	[EC:2.7.10.1]
NL00798	K00234	0	aga:AgaP_AGAP010429	succinate dehydrogenase (ubiquinone) flavoprotein subunit	[EC:1.3.5.1]
NL00799	K00234	0	aga:AgaP_AGAP010429	succinate dehydrogenase (ubiquinone) flavoprotein subunit	[EC:1.3.5.1]
NL00800	K10352	2e-11	ptr:455074	myosin heavy chain	-
NL00801	K04557	4e-96	tgu:100220874	peanut-like protein 1 (cell division control related protein 1)	-
NL00803	K11643	0	ame:552031	chromodomain-helicase-DNA-binding protein 4	[EC:3.6.1.-]
NL00804	K11643	1e-114	ame:552031	chromodomain-helicase-DNA-binding protein 4	[EC:3.6.1.-]
NL00805	K02146	0	aag:AaeL_AAEL011025	V-type H+-transporting ATPase subunit AC39	[EC:3.6.3.14]
NL00806	K02146	3e-34	ame:409946	V-type H+-transporting ATPase subunit AC39	[EC:3.6.3.14]
NL00809	K10852	1e-10	bcm:Bcenmc03_3438	isopenicillin-N N-acyltransferase	[EC:2.3.1.164]
NL00810	K03238	1e-99	api:100163460	translation initiation factor eIF-2 beta subunit	-
NL00811	K06965	6e-167	aag:AaeL_AAEL007854	-	-
NL00812	K10593	1e-06	tca:655442	E3 ubiquitin-protein ligase EDD1	[EC:6.3.2.19]
NL00816	K01873	1e-09	tca:662504	valyl-tRNA synthetase	[EC:6.1.1.9]
NL00818	K10577	4e-87	nvi:100115750	ubiquitin-conjugating enzyme E2 I	[EC:6.3.2.19]
NL00820	K04798	2e-34	ame:552807	prefoldin beta subunit	-
NL00823	K08768	9e-08	oaa:100076046	perilipin	-
NL00824	K08770	2e-80	mdo:100021198	ubiquitin C	-
NL00825	K00858	0	tca:663340	NAD+ kinase	[EC:2.7.1.23]
NL00826	K02183	8e-20	ptr:466008	calmodulin	-
NL00827	K00844	1e-159	aag:AaeL_AAEL009387	hexokinase	[EC:2.7.1.1]
NL00828	K00844	7e-154	aag:AaeL_AAEL009387	hexokinase	[EC:2.7.1.1]
NL00829	K10752	0	ame:552200	histone-binding protein RBBP4	-
NL00830	K05548	9e-06	bur:Bcep18194_C7161	MFS transporter, AAHS family, benzoate transport protein	-
NL00833	K02735	2e-80	tca:662410	20S proteasome subunit beta 3	[EC:3.4.25.1]
NL00838	K05868	3e-63	nvi:100122223	cyclin B	-
NL00839	K06260	1e-25	dre:100148153	platelet glycoprotein V	K05401
NL00841	K03061	0	ame:551343	26S proteasome regulatory subunit T1	-
NL00842	K09624	9e-68	oaa:100077582	protease, serine, 12 (neurotrypsin, motopsin)	[EC:3.4.21.-]
NL00843	K00318	1e-74	dpo:Dpse_GA12802	proline dehydrogenase	[EC:1.5.99.8]
NL00844	K03942	0	aga:AgaP_AGAP010039	NADH dehydrogenase (ubiquinone) flavoprotein 1	[EC:1.6.5.3 1.6.99.3]
NL00845	K02943	1e-23	tca:656276	large subunit ribosomal protein LP2	-
NL00851	K11140	2e-140	ame:412808	aminopeptidase N	[EC:3.4.11.2]
NL00852	K01959	0	nvi:100115516	pyruvate carboxylase subunit A	[EC:6.4.1.1]
NL00853	K00022	7e-110	tca:661810	3-hydroxyacyl-CoA dehydrogenase	[EC:1.1.1.35]
NL00854	K07424	7e-80	nvi:100114023	cytochrome P450, family 3, subfamily A	[EC:1.14.14.1]
NL00856	K03242	8e-30	nvi:100123987	translation initiation factor eIF-2 gamma subunit	K11419
NL00857	K03242	0	nvi:100123987	translation initiation factor eIF-2 gamma subunit	-
NL00858	K00432	2e-38	mcc:100286832	glutathione peroxidase	[EC:1.11.1.9]
NL00860	K09584	0	tca:660754	protein disulfide isomerase family A, member 6	[EC:5.3.4.1]
NL00861	K09580	6e-155	nvi:100121753	prolyl 4-hydroxylase, beta polypeptide	[EC:5.3.4.1]
NL00862	K01376	1e-09	tan:TA15715		[EC:3.4.22.-]
NL00863	K00699	6e-92	dpo:Dpse_GA19751	glucuronosyltransferase	[EC:2.4.1.17]
NL00864	K09486	0	dme:Dmel_CG2918	hypoxia up-regulated 1	-
NL00865	K09486	4e-07	dme:Dmel_CG2918	hypoxia up-regulated 1	-
NL00866	K09486	3e-11	dme:Dmel_CG2918	hypoxia up-regulated 1	-
NL00868	K03243	0	tca:662115	translation initiation factor IF-2 unclassified subunit	-
NL00869	K02908	8e-48	spu:577852	large subunit ribosomal protein L30e	-
NL00871	K00939	6e-62	tca:662933	adenylate kinase	[EC:2.7.4.3]
NL00872	K02137	3e-58	aag:AaeL_AAEL010823	F-type H+-transporting ATPase oligomycin sensitivity conferral protein	[EC:3.6.3.14]
NL00873	K12667	1e-164	nvi:100117426	oligosaccharyltransferase complex subunit delta (ribophorin II)	-
NL00876	K06096	2e-46	dre:334608	vesicle-associated membrane protein-associated protein A	K10707
NL00877	K05696	3e-102	ame:408900	protein tyrosine phosphatase, non-receptor type 1	[EC:3.1.3.48]
NL00878	K03103	3e-39	dme:Dmel_CG4317	multiple inositol-polyphosphate phosphatase	[EC:3.1.3.62]
NL00879	K07204	4e-10	dpo:Dpse_GA18105	regulatory associated protein of mTOR	K03103
NL00881	K08145	2e-41	spu:582285	MFS transporter, SP family, solute carrier family 2 (facilitated glucose transporter), member 8	-
NL00882	K01187	2e-135	dme:Dmel_CG8695	alpha-glucosidase	[EC:3.2.1.20]
NL00883	K09504	5e-150	ame:411359	DnaJ homolog, subfamily A, member 3	-
NL00884	K09504	5e-150	ame:411359	DnaJ homolog, subfamily A, member 3	-
NL00885	K12837	2e-07	cbr:CBG15152	splicing factor U2AF 65 kDa subunit	-
NL00886	K09493	0	ame:409134	T-complex protein 1 subunit alpha	-
NL00887	K05760	4e-36	nve:NEMVE_v1g104924	paxillin	-
NL00892	K07904	2e-114	nvi:100117401	Ras-related protein Rab-11A	-
NL00893	K03934	0	tca:662618	NADH dehydrogenase (ubiquinone) Fe-S protein 1	[EC:1.6.5.3 1.6.99.3]
NL00894	K06535	3e-10	gga:770363	basigin	-
NL00895	K06535	2e-14	ecb:100049616	basigin	-
NL00896	K02153	3e-27	aga:AgaP_AGAP003588	V-type H+-transporting ATPase subunit H	[EC:3.6.3.14]
NL00897	K01587	5e-155	dpo:Dpse_GA17827	phosphoribosylaminoimidazole carboxylase / phosphoribosylaminoimidazole-succinocarboxamide synthase	[EC:4.1.1.21 6.3.2.6]
NL00898	K01411	0	ecb:100050978	nardilysin	[EC:3.4.24.61]
NL00900	K01904	2e-36	spu:581911	4-coumarate--CoA ligase	[EC:6.2.1.12]
NL00901	K01904	2e-112	tad:TRIADDRAFT_56202	4-coumarate--CoA ligase	[EC:6.2.1.12]
NL00904	K05610	3e-125	tca:656089	ubiquitin carboxyl-terminal hydrolase L5	[EC:3.4.19.12]
NL00905	K09481	3e-08	tca:663663	protein transport protein SEC61 subunit beta	-
NL00906	K09481	4e-24	nvi:100113628	protein transport protein SEC61 subunit beta	-
NL00907	K02131	8e-19	dgr:Dgri_GH18020	F-type H+-transporting ATPase subunit 6	[EC:3.6.3.14]
NL00908	K02131	2e-22	dgr:Dgri_GH18020	F-type H+-transporting ATPase subunit 6	[EC:3.6.3.14]
NL00912	K03955	2e-32	tca:655380	NADH dehydrogenase (ubiquinone) 1 alpha/beta subcomplex 1	[EC:1.6.5.3 1.6.99.3]
NL00913	K03955	2e-33	dmo:Dmoj_GI11927	NADH dehydrogenase (ubiquinone) 1 alpha/beta subcomplex 1	[EC:1.6.5.3 1.6.99.3]
NL00914	K00294	0	api:100165747	1-pyrroline-5-carboxylate dehydrogenase	[EC:1.5.1.12]
NL00916	K01227	6e-22	tbr:Tb09.160.2050	mannosyl-glycoprotein endo-beta-N-acetylglucosaminidase	[EC:3.2.1.96]
NL00918	K02599	2e-24	ecb:100068764	Notch	-
NL00919	K11430	9e-56	ame:552235	enhancer of zeste	[EC:2.1.1.43]
NL00920	K12275	6e-89	tca:661654	translocation protein SEC62	-
NL00921	K03454	3e-25	spo:SPAC8C9.12c	mitochondrial carrier protein, MC family	-
NL00922	K07151	0	nvi:100117025	dolichyl-diphosphooligosaccharide--protein glycosyltransferase	[EC:2.4.1.119]
NL00923	K01046	2e-19	ptr:450759	triacylglycerol lipase	[EC:3.1.1.3]
NL00924	K01046	2e-33	hsa:5407	triacylglycerol lipase	[EC:3.1.1.3]
NL00925	K04709	1e-09	kla:KLLA0B13497g	Acyl-CoA-dependent ceramide synthase	[EC:2.3.1.24]
NL00926	K00412	5e-65	tca:803817	ubiquinol-cytochrome c reductase cytochrome b subunit	[EC:1.10.2.2]
NL00928	K00501	0	der:Dere_GG15029	tyrosine 3-monooxygenase	[EC:1.14.16.2]
NL00929	K09250	4e-45	nvi:100114151	cellular nucleic acid-binding protein	-
NL00930	K02898	2e-60	ame:408515	large subunit ribosomal protein L26e	-
NL00931	K07918	2e-83	dan:Dana_GF12008	Ras-related protein Rab-32	-
NL00932	K02979	3e-20	tca:659616	small subunit ribosomal protein S28e	-
NL00933	K01875	0	tca:656867	seryl-tRNA synthetase	[EC:6.1.1.11]
NL00934	K01875	2e-164	api:100163534	seryl-tRNA synthetase	[EC:6.1.1.11]
NL00935	K07509	0	aag:AaeL_AAEL002296	acetyl-CoA acyltransferase	[EC:2.3.1.16]
NL00936	K02614	6e-10	afu:AF2264	phenylacetic acid degradation protein	-
NL00937	K00420	2e-09	tca:655328	ubiquinol-cytochrome c reductase subunit 10	[EC:1.10.2.2]
NL00938	K00420	2e-09	tca:655328	ubiquinol-cytochrome c reductase subunit 10	[EC:1.10.2.2]
NL00941	K00681	9e-176	tca:663258	gamma-glutamyltranspeptidase	[EC:2.3.2.2]
NL00942	K11838	0	tca:663824	ubiquitin carboxyl-terminal hydrolase 7	[EC:3.1.2.15]
NL00947	K01827	1e-27	dme:Dmel_CG8063	dopachrome tautomerase	[EC:5.3.3.12]
NL00948	K02134	1e-49	api:100166122	F-type H+-transporting ATPase subunit delta	[EC:3.6.3.14]
NL00950	K02729	2e-117	tca:661893	20S proteasome subunit alpha 5	[EC:3.4.25.1]
NL00951	K00026	1e-138	tca:662339	malate dehydrogenase	[EC:1.1.1.37]
NL00956	K12886	1e-14	nvi:100121855	heterogeneous nuclear ribonucleoprotein K	-
NL00957	K12886	9e-19	nvi:100121855	heterogeneous nuclear ribonucleoprotein K	-
NL00959	K01800	3e-11	cvi:CV_0972	maleylacetoacetate isomerase	[EC:5.2.1.2]
NL00960	K00517	8e-138	dme:Dmel_CG1438		[EC:1.14.-.-]
NL00961	K12890	6e-84	nvi:100121801	splicing factor, arginine/serine-rich 1/9	-
NL00962	K12890	7e-84	nvi:100121801	splicing factor, arginine/serine-rich 1/9	-
NL00964	K00799	8e-57	dme:Dmel_CG6776	glutathione S-transferase	[EC:2.5.1.18]
NL00965	K08074	2e-77	dpo:Dpse_GA19752	ADP-specific glucokinase	[EC:2.7.1.147]
NL00966	K08074	5e-41	dpo:Dpse_GA19752	ADP-specific glucokinase	[EC:2.7.1.147]
NL00967	K01124	4e-74	mmu:11745	glycerophosphoinositol inositolphosphodiesterase	[EC:3.1.4.43]
NL00969	K01289	9e-21	dme:Dmel_CG3066	carboxypeptidase	[EC:3.4.16.-]
NL00970	K09495	0	ame:409296	T-complex protein 1 subunit gamma	-
NL00971	K12184	5e-97	tca:663909	ESCRT-I complex subunit VPS28	-
NL00972	K12603	2e-10	pvx:PVX_080270	CCR4-NOT transcription complex subunit 6	[EC:3.1.-.-]
NL00973	K12603	2e-07	pvx:PVX_080270	CCR4-NOT transcription complex subunit 6	[EC:3.1.-.-]
NL00974	K02921	2e-35	tca:660558	large subunit ribosomal protein L37Ae	-
NL00975	K10837	7e-07	mmx:MmarC6_1184	O-phosphoseryl-tRNA(Sec) kinase	[EC:2.7.1.-]
NL00976	K00476	4e-102	gga:421142	aspartate beta-hydroxylase	[EC:1.14.11.16]
NL00977	K00476	6e-103	gga:421142	aspartate beta-hydroxylase	[EC:1.14.11.16]
NL00978	K06269	2e-140	ame:409430	protein phosphatase 1, catalytic subunit	[EC:3.1.3.16]
NL00979	K06269	2e-144	ame:409430	protein phosphatase 1, catalytic subunit	[EC:3.1.3.16]
NL00980	K12476	4e-39	cbr:CBG18887	EH domain-containing protein 3	K12483
NL00984	K03968	4e-08	dpo:Dpse_GA11610	NADH dehydrogenase (ubiquinone) 1 subcomplex unknown 2	[EC:1.6.5.3 1.6.99.3]
NL00985	K00311	0	tca:658421	electron-transferring-flavoprotein dehydrogenase	[EC:1.5.5.1]
NL00986	K01540	3e-97	dpe:Dper_GL25960	Na+/K+-exchanging ATPase beta subunit	[EC:3.6.3.9]
NL00987	K01540	5e-54	dmo:Dmoj_GI17298	Na+/K+-exchanging ATPase beta subunit	[EC:3.6.3.9]
NL00988	K01540	1e-108	dpe:Dper_GL25960	Na+/K+-exchanging ATPase beta subunit	[EC:3.6.3.9]
NL00989	K00430	2e-87	dme:Dmel_CG5873	peroxidase	[EC:1.11.1.7]
NL00991	K00418	1e-19	tca:658931	ubiquinol-cytochrome c reductase subunit 8	[EC:1.10.2.2]
NL00992	K12741	5e-85	ame:552027	heterogeneous nuclear ribonucleoprotein A1/A3	-
NL00994	K12741	7e-78	nvi:100123675	heterogeneous nuclear ribonucleoprotein A1/A3	-
NL00998	K07910	8e-78	dre:445055	Ras-related protein Rab-18	-
NL00999	K10356	0	ame:410960	myosin I	-
NL01000	K10951	0	cfa:481490	solute carrier family 12 member 2	-
NL01001	K08819	2e-103	ame:409965	Cdc2-related kinase, arginine/serine-rich	[EC:2.7.11.22]
NL01002	K03966	2e-51	dpo:Dpse_GA21363	NADH dehydrogenase (ubiquinone) 1 beta subcomplex 10	[EC:1.6.5.3 1.6.99.3]
NL01005	K02350	3e-19	spu:580974	DNA polymerase zeta subunit	[EC:2.7.7.7]
NL01006	K02350	5e-19	spu:580974	DNA polymerase zeta subunit	[EC:2.7.7.7]
NL01007	K12839	2e-15	hmg:100210084	survival of motor neuron-related-splicing factor 30	K08045
NL01009	K09542	5e-30	dme:Dmel_CG4533	crystallin, alpha B	K09541
NL01010	K03456	0	nvi:100117468	protein phosphatase 2 (formerly 2A), regulatory subunit A	-
NL01011	K02149	1e-113	tca:660332	V-type H+-transporting ATPase subunit D	[EC:3.6.3.14]
NL01012	K10629	5e-13	ptr:738691	E3 ubiquitin-protein ligase RNF128	[EC:6.3.2.19]
NL01013	K01714	1e-39	dhd:Dhaf_1978	dihydrodipicolinate synthase	[EC:4.2.1.52]
NL01014	K03927	1e-28	api:100162163	carboxylesterase type B	[EC:3.1.1.1]
NL01015	K01044	5e-54	dme:Dmel_CG6917	carboxylesterase	[EC:3.1.1.1]
NL01016	K02256	3e-21	dme:COX1	cytochrome c oxidase subunit I	[EC:1.9.3.1]
NL01017	K01077	8e-114	dme:Dmel_CG8147	alkaline phosphatase	[EC:3.1.3.1]
NL01019	K01648	7e-115	api:100165099	ATP citrate (pro-S)-lyase	[EC:2.3.3.8]
NL01020	K12896	8e-13	bfo:BRAFLDRAFT_115885	splicing factor, arginine/serine-rich 7	-
NL01021	K01062	1e-67	ssc:396593	1-alkyl-2-acetylglycerophosphocholine esterase	[EC:3.1.1.47]
NL01024	K08798	0	tca:656926	MAP/microtubule affinity-regulating kinase	[EC:2.7.11.1]
NL01025	K07297	8e-33	dmo:Dmoj_GI22724	adiponectin receptor	-
NL01028	K01897	0	ame:409515	long-chain acyl-CoA synthetase	[EC:6.2.1.3]
NL01029	K03454	1e-15	afm:AFUA_6G12550	mitochondrial carrier protein, MC family	-
NL01030	K03454	1e-08	afm:AFUA_6G12550	mitochondrial carrier protein, MC family	-
NL01032	K08332	9e-12	ang:An14g05020	vacuolar protein 8	-
NL01033	K09568	6e-44	dpo:Dpse_GA10702	FK506-binding protein 1	[EC:5.2.1.8]
NL01034	K02267	3e-29	tca:663486	cytochrome c oxidase subunit VIb	[EC:1.9.3.1]
NL01038	K08136	2e-10	bfo:BRAFLDRAFT_222452	sparc/osteonectin, cwcv and kazal-like domains proteoglycan (testican)	-
NL01039	K01255	3e-107	aag:AaeL_AAEL006975	leucyl aminopeptidase	[EC:3.4.11.1]
NL01040	K10352	0	ame:412092	myosin heavy chain	-
NL01042	K07127	2e-13	bja:bll6163	-	K00365
NL01043	K01112	8e-08	dre:556136		[EC:3.1.3.-]
NL01044	K01112	4e-51	dre:556136		[EC:3.1.3.-]
NL01045	K12819	0	tca:663504	pre-mRNA-processing factor SLU7	-
NL01046	K03254	1e-96	dse:Dsec_GM10701	translation initiation factor eIF-3 subunit 10	K10250
NL01047	K03254	2e-96	dse:Dsec_GM10701	translation initiation factor eIF-3 subunit 10	K10250
NL01048	K00033	0	ecb:100146298	6-phosphogluconate dehydrogenase	[EC:1.1.1.44]
NL01051	K03283	0	tca:662326	heat shock 70kDa protein 1/8	-
NL01052	K11140	4e-158	ame:412808	aminopeptidase N	[EC:3.4.11.2]
NL01053	K01527	3e-64	nvi:100114193	nascent polypeptide-associated complex subunit beta	-
NL01054	K01452	0	dme:Dmel_CG8756	chitin deacetylase	[EC:3.5.1.41]
NL01055	K02360	8e-27	dme:Dmel_CG10847	a component of the cytoplasm (encore)	-
NL01062	K02734	8e-69	nvi:100116234	20S proteasome subunit beta 4	[EC:3.4.25.1]
NL01063	K12877	4e-77	ame:724628	protein mago nashi	-
NL01064	K00799	2e-46	dme:Dmel_CG8938	glutathione S-transferase	[EC:2.5.1.18]
NL01065	K00799	7e-47	dme:Dmel_CG8938	glutathione S-transferase	[EC:2.5.1.18]
NL01066	K01046	5e-42	dme:Dmel_CG7367	triacylglycerol lipase	[EC:3.1.1.3]
NL01068	K07510	0	tca:662336	long-chain 3-hydroxyacyl-CoA dehydrogenase	[EC:1.1.1.211]
NL01069	K11151	1e-24	cfa:486998	retinol dehydrogenase 10	[EC:1.1.1.-]
NL01070	K03252	0	ame:551184	translation initiation factor eIF-3 subunit 8	-
NL01073	K01893	0	nvi:100117945	asparaginyl-tRNA synthetase	[EC:6.1.1.22]
NL01076	K11161	7e-13	xtr:496409	retinol dehydrogenase 13	[EC:1.1.1.-]
NL01077	K11161	2e-12	xtr:496409	retinol dehydrogenase 13	[EC:1.1.1.-]
NL01081	K11449	2e-16	cfa:474695	jumonji domain-containing protein 1	[EC:1.14.11.-]
NL01082	K11087	2e-34	cqu:CpipJ_CPIJ016511	small nuclear ribonucleoprotein D1	-
NL01085	K05643	1e-71	mdo:100013281	ATP-binding cassette, subfamily A (ABC1), member 3	-
NL01086	K01265	2e-129	dme:Dmel_CG10576	methionyl aminopeptidase	[EC:3.4.11.18]
NL01087	K08776	0	api:100162520	puromycin-sensitive aminopeptidase	[EC:3.4.11.-]
NL01088	K00111	0	nvi:100113822	glycerol-3-phosphate dehydrogenase	[EC:1.1.5.3]
NL01090	K01953	0	api:100160265	asparagine synthase (glutamine-hydrolysing)	[EC:6.3.5.4]
NL01091	K04393	1e-94	tca:657937	cell division control protein 42	-
NL01092	K12620	2e-55	nvi:100113778	U6 snRNA-associated Sm-like protein LSm1	-
NL01093	K02129	6e-09	dme:Dmel_CG3321	F-type H+-transporting ATPase subunit e	[EC:3.6.3.14]
NL01094	K10592	0	ame:724894	E3 ubiquitin-protein ligase HUWE1	[EC:6.3.2.19]
NL01095	K09522	4e-147	ame:413209	DnaJ homolog, subfamily C, member 2	-
NL01097	K08332	5e-09	ago:AGOS_AEL048W	vacuolar protein 8	K10590
NL01098	K08585	1e-16	nvi:100119123	calpain, invertebrate	[EC:3.4.22.-]
NL01099	K08585	1e-15	nvi:100119123	calpain, invertebrate	[EC:3.4.22.-]
NL01100	K03035	2e-180	tca:655144	26S proteasome regulatory subunit N5	-
NL01102	K11449	0	ame:408944	jumonji domain-containing protein 1	[EC:1.14.11.-]
NL01103	K02731	5e-116	nvi:100116414	20S proteasome subunit alpha 4	[EC:3.4.25.1]
NL01104	K07611	2e-149	nvi:100122279	lamin B	-
NL01106	K01044	9e-84	dme:Dmel_CG6414	carboxylesterase	[EC:3.1.1.1]
NL01107	K02138	3e-36	tca:657326	F-type H+-transporting ATPase subunit d	[EC:3.6.3.14]
NL01108	K04087	3e-08	met:M446_1088	membrane protease subunit HflC	[EC:3.4.-.-]
NL01109	K01829	4e-56	dme:Dmel_CG5554	protein disulfide-isomerase	[EC:5.3.4.1]
NL01110	K11433	2e-29	rno:500281	histone-lysine N-methyltransferase SETMAR	[EC:2.1.1.43]
NL01113	K06972	5e-81	tca:663047	-	K12474
NL01114	K12669	2e-127	tca:660038	oligosaccharyltransferase complex subunit gamma	-
NL01115	K06890	2e-65	tca:664126	-	-
NL01116	K06890	4e-38	tca:664126	-	-
NL01118	K05728	2e-06	aga:AgaP_AGAP003986	c-src tyrosine kinase	[EC:2.7.10.2]
NL01119	K01053	4e-23	pto:PTO0907	gluconolactonase	[EC:3.1.1.17]
NL01120	K01053	5e-23	pto:PTO0907	gluconolactonase	[EC:3.1.1.17]
NL01121	K01053	6e-20	pto:PTO0907	gluconolactonase	[EC:3.1.1.17]
NL01122	K12668	3e-47	ame:727568	oligosaccharyltransferase complex subunit epsilon	-
NL01123	K12668	1e-47	ame:727568	oligosaccharyltransferase complex subunit epsilon	-
NL01124	K02978	4e-40	aga:AgaP_AGAP007157	small subunit ribosomal protein S27e	-
NL01125	K06537	1e-55	tgu:100224798	CD151 antigen	-
NL01127	K00261	0	api:100169613	glutamate dehydrogenase (NAD(P)+)	[EC:1.4.1.3]
NL01128	K00365	5e-104	aag:AaeL_AAEL002194	urate oxidase	[EC:1.7.3.3]
NL01132	K07977	4e-88	ame:551034	Arf/Sar family, other	-
NL01133	K02350	7e-06	spu:580974	DNA polymerase zeta subunit	[EC:2.7.7.7]
NL01135	K01509	1e-61	dme:Dmel_CG33970	adenosinetriphosphatase	[EC:3.6.1.3]
NL01136	K12197	3e-77	dmo:Dmoj_GI11307	charged multivesicular body protein 1	-
NL01137	K12197	4e-07	dgr:Dgri_GH17196	charged multivesicular body protein 1	-
NL01140	K11862	8e-09	ptr:450809	ubiquitin thioesterase ZRANB1	[EC:3.1.2.-]
NL01141	K01312	1e-51	dme:Dmel_CG1299	trypsin	[EC:3.4.21.4]
NL01142	K00417	6e-25	dmo:Dmoj_GI11212	ubiquinol-cytochrome c reductase subunit 7	[EC:1.10.2.2]
NL01143	K00417	5e-25	dmo:Dmoj_GI11212	ubiquinol-cytochrome c reductase subunit 7	[EC:1.10.2.2]
NL01146	K01951	0	tca:658636	GMP synthase (glutamine-hydrolysing)	[EC:6.3.5.2]
NL01147	K01312	1e-15	dme:Dmel_CG11841	trypsin	[EC:3.4.21.4]
NL01148	K11586	3e-28	tca:656190	chromobox protein 3	K11585
NL01149	K12571	0	ame:724505	PAB-dependent poly(A)-specific ribonuclease subunit 2	[EC:3.1.13.4]
NL01150	K10393	0	api:100162821	kinesin family member 2/24	-
NL01151	K08878	2e-21	nve:NEMVE_v1g239294	breakpoint cluster region protein	[EC:2.7.11.1]
NL01152	K09548	1e-27	tca:656460	prefoldin subunit 1	-
NL01153	K00540	2e-21	gfo:GFO_0038		[EC:1.-.-.-]
NL01156	K03504	1e-20	dre:692256	DNA polymerase delta subunit 3	-
NL01158	K06883	2e-13	npu:Npun_F1213	-	-
NL01160	K00671	7e-151	ame:552485	glycylpeptide N-tetradecanoyltransferase	[EC:2.3.1.97]
NL01161	K00671	9e-78	ame:552485	glycylpeptide N-tetradecanoyltransferase	[EC:2.3.1.97]
NL01163	K09645	6e-101	mcc:697111	vitellogenic carboxypeptidase-like protein	[EC:3.4.16.-]
NL01165	K12948	1e-78	ame:727074	signal peptidase complex subunit 3	[EC:3.4.-.-]
NL01166	K12948	8e-79	ame:727074	signal peptidase complex subunit 3	[EC:3.4.-.-]
NL01167	K03878	3e-15	tca:803824	NADH dehydrogenase I subunit 1	[EC:1.6.5.3]
NL01168	K07763	4e-71	dpo:Dpse_GA18484	matrix metalloproteinase-14 (membrane-inserted)	[EC:3.4.24.80]
NL01169	K07763	5e-18	dpo:Dpse_GA18484	matrix metalloproteinase-14 (membrane-inserted)	[EC:3.4.24.80]
NL01170	K07763	5e-51	dpo:Dpse_GA18484	matrix metalloproteinase-14 (membrane-inserted)	[EC:3.4.24.80]
NL01172	K12604	0	ame:412371	CCR4-NOT transcription complex subunit 1	-
NL01173	K00939	3e-87	dya:Dyak_GE14359	adenylate kinase	[EC:2.7.4.3]
NL01174	K00288	0	dme:Dmel_CG4067	methylenetetrahydrofolate dehydrogenase (NADP+)	[EC:1.5.1.5]
NL01175	K04634	2e-177	cqu:CpipJ_CPIJ010818	guanine nucleotide binding protein (G protein), alpha q polypeptide	-
NL01177	K10352	2e-06	dre:555454	myosin heavy chain	-
NL01181	K12599	0	tca:659256	antiviral helicase SKI2	[EC:3.6.1.-]
NL01182	K03521	2e-111	nvi:100114751	electron transfer flavoprotein beta subunit	-
NL01183	K00856	2e-115	cqu:CpipJ_CPIJ005720	adenosine kinase	[EC:2.7.1.20]
NL01184	K01044	3e-97	dme:Dmel_CG10175	carboxylesterase	[EC:3.1.1.1]
NL01185	K03253	0	tca:661605	translation initiation factor eIF-3 subunit 9	-
NL01188	K03100	3e-89	tca:655258	signal peptidase I	[EC:3.4.21.89]
NL01189	K12741	4e-13	pan:PODANSg9119	heterogeneous nuclear ribonucleoprotein A1/A3	K03102
NL01190	K12741	2e-20	pan:PODANSg9119	heterogeneous nuclear ribonucleoprotein A1/A3	K03102
NL01191	K06671	0	api:100168393	cohesin complex subunit SCC3	-
NL01192	K02154	0	aag:AaeL_AAEL014053	V-type H+-transporting ATPase subunit I	[EC:3.6.3.14]
NL01193	K08282	6e-68	dan:Dana_GF23215	non-specific serine/threonine protein kinase	[EC:2.7.11.1]
NL01195	K00161	3e-154	ame:551103	pyruvate dehydrogenase E1 component subunit alpha	[EC:1.2.4.1]
NL01196	K07375	0	hmg:100199191	tubulin beta	-
NL01198	K12896	1e-27	api:100161801	splicing factor, arginine/serine-rich 7	-
NL01199	K10688	8e-78	tca:663661	ubiquitin-conjugating enzyme E2 W	[EC:6.3.2.19]
NL01201	K11086	7e-55	ame:409356	small nuclear ribonucleoprotein B and B'	-
NL01202	K00264	0	api:100158883	glutamate synthase (NADPH/NADH)	[EC:1.4.1.13 1.4.1.14]
NL01204	K02140	4e-24	tca:656758	F-type H+-transporting ATPase subunit g	[EC:3.6.3.14]
NL01205	K03030	3e-157	tca:657072	26S proteasome regulatory subunit N11	-
NL01206	K04565	8e-65	cqu:CpipJ_CPIJ016031	Cu/Zn superoxide dismutase	[EC:1.15.1.1]
NL01207	K01873	8e-12	tca:662504	valyl-tRNA synthetase	[EC:6.1.1.9]
NL01208	K01312	2e-12	dme:Dmel_CG31681	trypsin	[EC:3.4.21.4]
NL01209	K01873	0	xla:495303	valyl-tRNA synthetase	[EC:6.1.1.9]
NL01210	K01312	9e-26	dme:Dmel_CG4316	trypsin	[EC:3.4.21.4]
NL01211	K01312	1e-18	dme:Dmel_CG4316	trypsin	[EC:3.4.21.4]
NL01212	K03031	6e-96	tca:660653	26S proteasome regulatory subunit N12	-
NL01213	K05687	4e-40	dpo:Dpse_GA12322	protein DJ-1	-
NL01215	K01580	3e-149	dme:Dmel_CG7811	glutamate decarboxylase	[EC:4.1.1.15]
NL01223	K08360	3e-29	ame:412798	cytochrome b-561	-
NL01224	K08360	1e-62	dme:Dmel_CG1275	cytochrome b-561	-
NL01225	K00029	4e-119	api:100165091	malate dehydrogenase (oxaloacetate-decarboxylating)(NADP+)	[EC:1.1.1.40]
NL01226	K05692	2e-90	edi:EDI_004490	actin beta/gamma 1	K10355
NL01229	K04649	2e-13	cel:C28G1.1	ubiquitin-conjugating enzyme (huntingtin interacting protein 2)	[EC:6.3.2.19]
NL01230	K03251	0	ame:409550	translation initiation factor eIF-3 subunit 7	-
NL01234	K06086	1e-35	ptr:450628	sorbin and SH3 domain containing 1	-
NL01235	K06086	6e-62	ptr:450628	sorbin and SH3 domain containing 1	-
NL01236	K00762	1e-136	cqu:CpipJ_CPIJ001337	orotate phosphoribosyltransferase	[EC:2.4.2.10]
NL01237	K10352	4e-12	cfa:487967	myosin heavy chain	K04514
NL01238	K02906	1e-29	tps:THAPSDRAFT_35780	large subunit ribosomal protein L3	-
NL01239	K01278	0	nvi:100120008	dipeptidyl-peptidase 4	[EC:3.4.14.5]
NL01240	K02135	4e-16	ame:727483	F-type H+-transporting ATPase subunit epsilon	[EC:3.6.3.14]
NL01241	K02135	4e-16	ame:727483	F-type H+-transporting ATPase subunit epsilon	[EC:3.6.3.14]
NL01242	K02135	4e-16	ame:727483	F-type H+-transporting ATPase subunit epsilon	[EC:3.6.3.14]
NL01243	K10401	2e-130	tca:656251	kinesin family member 18/19	-
NL01246	K06269	2e-180	nvi:100120879	protein phosphatase 1, catalytic subunit	[EC:3.1.3.16]
NL01247	K01628	5e-13	pic:PICST_32146	L-fuculose-phosphate aldolase	[EC:4.1.2.17]
NL01249	K06530	0	dme:Dmel_CG7052	CD109 antigen	-
NL01250	K11294	1e-19	cnb:CNBA4410	nucleolin	K12838
NL01254	K00100	8e-18	aby:ABAYE2618		[EC:1.1.1.-]
NL01256	K01363	6e-32	bfo:BRAFLDRAFT_247264	cathepsin B	[EC:3.4.22.1]
NL01258	K00286	1e-20	tca:663647	pyrroline-5-carboxylate reductase	[EC:1.5.1.2]
NL01259	K00286	2e-64	tca:663647	pyrroline-5-carboxylate reductase	[EC:1.5.1.2]
NL01262	K00819	0	cqu:CpipJ_CPIJ004401	ornithine--oxo-acid transaminase	[EC:2.6.1.13]
NL01264	K05663	0	dme:Dmel_CG4225	mitochondrial ABC transporter ATM	K05661
NL01265	K03868	4e-58	ame:408691	RING-box protein 1	-
NL01266	K09268	5e-47	nvi:100123293	transcription factor SOX4/11/12 (SOX group C)	-
NL01269	K10370	2e-81	api:100167135	tropomodulin	-
NL01270	K10370	1e-158	api:100167135	tropomodulin	-
NL01273	K01277	0	nvi:100117644	dipeptidyl-peptidase III	[EC:3.4.14.4]
NL01274	K01881	0	aag:AaeL_AAEL005801	prolyl-tRNA synthetase	[EC:6.1.1.15]
NL01276	K10352	0	api:100167379	myosin heavy chain	-
NL01277	K10352	0	api:100167379	myosin heavy chain	-
NL01278	K10352	0	api:100167379	myosin heavy chain	-
NL01282	K06675	0	aag:AaeL_AAEL001655	structural maintenance of chromosome 4	-
NL01283	K02890	1e-08	fra:Francci3_0587	large subunit ribosomal protein L22	-
NL01284	K01289	2e-21	dme:Dmel_CG3066	carboxypeptidase	[EC:3.4.16.-]
NL01285	K01362	2e-22	dme:Dmel_CG4920		[EC:3.4.21.-]
NL01286	K01362	5e-16	dme:Dmel_CG4920		[EC:3.4.21.-]
NL01292	K00700	0	tca:657075	1,4-alpha-glucan branching enzyme	[EC:2.4.1.18]
NL01294	K02736	4e-71	tca:663867	20S proteasome subunit beta 7	[EC:3.4.25.1]
NL01295	K01529	1e-35	aae:aq_2057		[EC:3.6.1.-]
NL01296	K01529	3e-22	aae:aq_2057		[EC:3.6.1.-]
NL01297	K03544	0	nvi:100121647	ATP-dependent Clp protease ATP-binding subunit ClpX	-
NL01300	K01529	6e-63	cel:C28H8.3		[EC:3.6.1.-]
NL01301	K03029	3e-116	tca:658092	26S proteasome regulatory subunit N10	-
NL01302	K00058	2e-126	ame:725967	D-3-phosphoglycerate dehydrogenase	[EC:1.1.1.95]
NL01303	K03138	5e-50	ame:727088	transcription initiation factor TFIIF alpha subunit	-
NL01304	K00019	5e-58	oaa:100082234	3-hydroxybutyrate dehydrogenase	[EC:1.1.1.30]
NL01305	K04567	0	api:100168905	lysyl-tRNA synthetase, class II	[EC:6.1.1.6]
NL01306	K11843	0	tca:657507	ubiquitin carboxyl-terminal hydrolase 14	[EC:3.1.2.15]
NL01307	K02599	2e-14	dan:Dana_GF19599	Notch	-
NL01308	K02599	3e-11	spu:575027	Notch	-
NL01309	K06670	2e-18	dpo:Dpse_GA12044	cohesin complex subunit SCC1	-
NL01312	K03321	3e-27	ago:AGOS_AGR077C	sulfate permease, SulP family	-
NL01314	K01044	8e-32	dme:Dmel_CG6917	carboxylesterase	[EC:3.1.1.1]
NL01315	K03522	2e-127	dmo:Dmoj_GI18385	electron transfer flavoprotein alpha subunit	-
NL01316	K05858	0	aag:AaeL_AAEL009380	phospholipase C, beta	[EC:3.1.4.11]
NL01320	K12347	1e-169	tca:655866	natural resistance-associated macrophage protein	-
NL01322	K03940	2e-79	ame:408909	NADH dehydrogenase (ubiquinone) Fe-S protein 7	[EC:1.6.5.3 1.6.99.3]
NL01323	K08282	4e-20	tva:TVAG_210350	non-specific serine/threonine protein kinase	[EC:2.7.11.1]
NL01326	K01312	1e-11	dme:Dmel_CG10232	trypsin	[EC:3.4.21.4]
NL01328	K07511	1e-94	aag:AaeL_AAEL003993	enoyl-CoA hydratase	[EC:4.2.1.17]
NL01329	K03178	0	tca:657621	ubiquitin-activating enzyme E1	[EC:6.3.2.19]
NL01333	K01613	7e-13	ddi:DDBDRAFT_0203860	phosphatidylserine decarboxylase	[EC:4.1.1.65]
NL01334	K10364	7e-87	ame:552486	capping protein (actin filament) muscle Z-line, alpha	-
NL01336	K00500	0	ame:408622	phenylalanine-4-hydroxylase	[EC:1.14.16.1]
NL01337	K02331	1e-12	tva:TVAG_387410	DNA polymerase phi subunit	[EC:2.7.7.7]
NL01339	K10436	4e-70	rno:114764	microtubule-associated protein, RP/EB family	-
NL01340	K02998	3e-100	nvi:100116902	small subunit ribosomal protein SAe	-
NL01341	K03254	1e-15	pfh:PFHG_02794	translation initiation factor eIF-3 subunit 10	-
NL01342	K12272	2e-64	nvi:100123110	signal recognition particle receptor subunit beta	-
NL01343	K12347	0	tca:655866	natural resistance-associated macrophage protein	-
NL01344	K01262	2e-137	tca:656459	X-Pro aminopeptidase	[EC:3.4.11.9]
NL01345	K01262	1e-11	aga:AgaP_AGAP000887	X-Pro aminopeptidase	[EC:3.4.11.9]
NL01348	K06943	1e-142	sce:YPL093W	-	-
NL01349	K01681	0	aag:AaeL_AAEL012897	aconitate hydratase 1	[EC:4.2.1.3]
NL01350	K08268	7e-07	ame:408852	hypoxia-inducible factor 1 alpha	-
NL01351	K08268	6e-07	ame:408852	hypoxia-inducible factor 1 alpha	-
NL01354	K04441	0	ame:411915	p38 MAP kinase	[EC:2.7.11.24]
NL01355	K03869	0	ame:552700	cullin 3	-
NL01356	K01509	3e-114	dme:Dmel_CG2969	adenosinetriphosphatase	[EC:3.6.1.3]
NL01360	K12392	0	nvi:100117777	AP-1 complex subunit beta-1	-
NL01361	K03259	1e-74	ame:551901	translation initiation factor eIF-4E	-
NL01367	K08747	6e-148	dre:100150529	solute carrier family 27 (fatty acid transporter), member 4	[EC:6.2.1.-]
NL01369	K01435	4e-62	dme:Dmel_CG32754	biotinidase	[EC:3.5.1.12]
NL01371	K01239	1e-44	nvi:100114188	purine nucleosidase	[EC:3.2.2.1]
NL01372	K09488	0	cqu:CpipJ_CPIJ011017	TNF receptor-associated protein 1	-
NL01373	K11643	4e-109	ame:552031	chromodomain-helicase-DNA-binding protein 4	[EC:3.6.1.-]
NL01374	K01014	3e-48	dme:Dmel_CG16733	aryl sulfotransferase	[EC:2.8.2.1]
NL01375	K05327	0	aag:AaeL_AAEL003837	ryanodine receptor, invertebrate	-
NL01379	K09479	7e-151	api:100162051	very long chain acyl-CoA dehydrogenase	[EC:1.3.99.-]
NL01382	K07554	5e-11	dre:393187	ATP synthase, H+ transporting, mitochondrial F0 complex, subunit s	-
NL01383	K08145	6e-10	bfo:BRAFLDRAFT_82927	MFS transporter, SP family, solute carrier family 2 (facilitated glucose transporter), member 8	-
NL01384	K08145	4e-60	bfo:BRAFLDRAFT_82927	MFS transporter, SP family, solute carrier family 2 (facilitated glucose transporter), member 8	-
NL01385	K03965	1e-36	aag:AaeL_AAEL010230	NADH dehydrogenase (ubiquinone) 1 beta subcomplex 9	[EC:1.6.5.3 1.6.99.3]
NL01386	K01187	2e-70	dme:Dmel_CG14935	alpha-glucosidase	[EC:3.2.1.20]
NL01387	K01187	4e-76	dme:Dmel_CG8694	alpha-glucosidase	[EC:3.2.1.20]
NL01388	K04448	1e-60	ame:726289	transcription factor AP-1	-
NL01389	K12585	6e-82	dsi:Dsim_GD21090	exosome complex exonuclease DIS3/RRP44	[EC:3.1.13.-]
NL01391	K12351	2e-98	tca:663944	sphingomyelin phosphodiesterase 2	[EC:3.1.4.12]
NL01392	K01759	5e-09	aag:AaeL_AAEL002957	lactoylglutathione lyase	[EC:4.4.1.5]
NL01393	K01046	4e-133	dme:Dmel_CG5295	triacylglycerol lipase	[EC:3.1.1.3]
NL01400	K08869	6e-35	mdo:100018718	aarF domain-containing kinase	-
NL01401	K12846	3e-26	cqu:CpipJ_CPIJ009185	U4/U6.U5 tri-snRNP-associated protein 3	-
NL01402	K10696	0	nvi:100117420	E3 ubiquitin-protein ligase BRE1	[EC:6.3.2.19]
NL01404	K06497	2e-49	ame:552721	CD63 antigen	-
NL01407	K01175	8e-50	tgu:100229203		[EC:3.1.-.-]
NL01408	K11292	2e-48	tca:655543	transcription elongation factor SPT6	-
NL01410	K05770	1e-43	dpo:Dpse_GA15462	benzodiazapine receptor	-
NL01412	K07874	2e-100	ame:409456	Ras-related protein Rab-1A	-
NL01413	K03063	0	ame:410026	26S proteasome regulatory subunit T3	-
NL01414	K01016	4e-57	dpo:Dpse_GA14114	estrone sulfotransferase	[EC:2.8.2.4]
NL01416	K07210	1e-17	oaa:100073613	inhibitor of nuclear factor kappa-B kinase gamma subunit	-
NL01417	K09228	5e-71	mmu:210503	KRAB domain-containing zinc finger protein	-
NL01418	K03964	4e-15	api:100163541	NADH dehydrogenase (ubiquinone) 1 beta subcomplex 8	[EC:1.6.5.3 1.6.99.3]
NL01419	K04488	3e-57	xtr:394688	nitrogen fixation protein NifU and related proteins	-
NL01420	K00680	2e-133	dme:Dmel_CG7356		[EC:2.3.1.-]
NL01421	K00680	8e-57	dme:Dmel_CG7356		[EC:2.3.1.-]
NL01423	K01183	0	dme:Dmel_CG1869	chitinase	[EC:3.2.1.14]
NL01424	K01932	3e-35	tbr:Tb11.02.4640		[EC:6.3.2.-]
NL01425	K05699	1e-16	nve:NEMVE_v1g206855	actinin alpha	-
NL01426	K05128	1e-31	ame:410190	RYK receptor-like tyrosine kinase	[EC:2.7.10.1]
NL01427	K05128	3e-34	ame:410190	RYK receptor-like tyrosine kinase	[EC:2.7.10.1]
NL01428	K00430	2e-112	dme:Dmel_CG7660	peroxidase	[EC:1.11.1.7]
NL01429	K00507	9e-61	api:100145824	stearoyl-CoA desaturase (delta-9 desaturase)	[EC:1.14.19.1]
NL01430	K00507	4e-96	api:100145824	stearoyl-CoA desaturase (delta-9 desaturase)	[EC:1.14.19.1]
NL01431	K10352	2e-25	mmu:17886	myosin heavy chain	-
NL01432	K04494	1e-30	rno:65027	chromodomain helicase DNA binding protein 8	-
NL01435	K00658	4e-121	tca:659954	2-oxoglutarate dehydrogenase E2 component (dihydrolipoamide succinyltransferase)	[EC:2.3.1.61]
NL01437	K05236	0	nve:NEMVE_v1g187173	coatomer protein complex, subunit alpha (xenin)	-
NL01438	K08956	0	tca:657563	AFG3 family protein	[EC:3.4.24.-]
NL01440	K03954	4e-95	dme:Dmel_CG6343	NADH dehydrogenase (ubiquinone) 1 alpha subcomplex 10	[EC:1.6.5.3 1.6.99.3]
NL01443	K01509	3e-145	dme:Dmel_CG3506	adenosinetriphosphatase	[EC:3.6.1.3]
NL01446	K01046	3e-37	dme:Dmel_CG6296	triacylglycerol lipase	[EC:3.1.1.3]
NL01450	K09611	2e-147	tca:656899	probable aminopeptidase NPEPL1	[EC:3.4.11.-]
NL01451	K09479	4e-111	tca:659957	very long chain acyl-CoA dehydrogenase	[EC:1.3.99.-]
NL01454	K11984	1e-162	ame:409347	U4/U6.U5 tri-snRNP-associated protein 1	-
NL01456	K02949	5e-73	ame:724868	small subunit ribosomal protein S11e	-
NL01458	K03359	3e-08	ptr:473026	anaphase-promoting complex subunit 12	-
NL01461	K10380	0	nvi:100122475	ankyrin	-
NL01462	K10380	0	ame:409051	ankyrin	-
NL01464	K10746	1e-27	api:100159481	exonuclease 1	[EC:3.1.-.-]
NL01465	K01078	7e-21	afm:AFUA_7G00800	acid phosphatase	[EC:3.1.3.2]
NL01466	K11140	0	tca:657312	aminopeptidase N	[EC:3.4.11.2]
NL01467	K12824	5e-32	tca:659146	transcription elongation regulator 1	-
NL01468	K12824	4e-170	aag:AaeL_AAEL011733	transcription elongation regulator 1	-
NL01469	K02838	9e-10	ame:411482	ribosome recycling factor	-
NL01477	K01880	0	nvi:100123216	glycyl-tRNA synthetase	[EC:6.1.1.14]
NL01478	K03927	8e-84	api:100162163	carboxylesterase type B	[EC:3.1.1.1]
NL01479	K01290	3e-64	dme:Dmel_CG3108	carboxypeptidase A	[EC:3.4.17.1]
NL01481	K09571	7e-58	ame:412287	FK506-binding protein 4/5	[EC:5.2.1.8]
NL01482	K09571	3e-73	ame:412287	FK506-binding protein 4/5	[EC:5.2.1.8]
NL01483	K01412	3e-115	ame:410022	mitochondrial processing peptidase	[EC:3.4.24.64]
NL01484	K04354	0	ame:410604	protein phosphatase 2 (formerly 2A), regulatory subunit B	-
NL01485	K11099	2e-23	ame:552827	small nuclear ribonucleoprotein G	-
NL01486	K11099	2e-23	ame:552827	small nuclear ribonucleoprotein G	-
NL01489	K05409	2e-48	ptr:471605	TRIF-related adaptor molecule	K01529
NL01491	K00814	0	api:100164899	alanine transaminase	[EC:2.6.1.2]
NL01493	K01899	1e-136	tca:660087	succinyl-CoA synthetase alpha subunit	[EC:6.2.1.4 6.2.1.5]
NL01494	K10836	2e-144	dme:Dmel_CG11779	mitochondrial protein-transporting ATPase	-
NL01495	K01915	3e-125	tca:656087	glutamine synthetase	[EC:6.3.1.2]
NL01496	K01915	5e-63	api:100160139	glutamine synthetase	[EC:6.3.1.2]
NL01500	K10601	8e-155	tca:663272	E3 ubiquitin-protein ligase synoviolin	[EC:6.3.2.19]
NL01501	K10691	0	ame:409309	E3 ubiquitin-protein ligase UBR4	[EC:6.3.2.19]
NL01503	K10105	3e-42	dpo:Dpse_GA21085	lipoyltransferase 1	[EC:6.-.-.-]
NL01504	K01900	2e-145	api:100168560	succinyl-CoA synthetase beta subunit	[EC:6.2.1.4 6.2.1.5]
NL01505	K01900	6e-10	api:100168560	succinyl-CoA synthetase beta subunit	[EC:6.2.1.4 6.2.1.5]
NL01509	K08269	0	ame:552571	unc51-like kinase	[EC:2.7.11.1]
NL01511	K06957	1e-160	ptr:466485	-	-
NL01512	K06957	4e-95	mdo:100031449	-	-
NL01517	K03237	9e-136	api:100168717	translation initiation factor eIF-2 alpha subunit	-
NL01518	K10836	8e-32	dme:Dmel_CG9878	mitochondrial protein-transporting ATPase	-
NL01522	K08504	4e-24	tca:658159	blocked early in transport 1	-
NL01523	K00128	5e-134	ecb:100073165	aldehyde dehydrogenase (NAD+)	[EC:1.2.1.3]
NL01526	K01046	1e-64	gga:423916	triacylglycerol lipase	[EC:3.1.1.3]
NL01527	K00430	2e-14	dme:Dmel_CG4977	peroxidase	[EC:1.11.1.7]
NL01528	K00248	3e-173	tca:661684	butyryl-CoA dehydrogenase	[EC:1.3.99.2]
NL01530	K00162	4e-06	dan:Dana_GF23287	pyruvate dehydrogenase E1 component subunit beta	[EC:1.2.4.1]
NL01532	K04628	3e-82	dme:Dmel_CG18578	UDP-galactose ceramide galactosyltransferase	[EC:2.4.1.47]
NL01536	K12311	2e-121	tca:657014	lysosomal alpha-mannosidase	[EC:3.2.1.24]
NL01539	K08153	3e-17	gwc:GWCH70_1853	MFS transporter, DHA1 family, multidrug resistance protein	K08155
NL01541	K05692	2e-119	afv:AFLA_089910	actin beta/gamma 1	-
NL01542	K00831	3e-130	ame:412670	phosphoserine aminotransferase	[EC:2.6.1.52]
NL01544	K03936	3e-102	tca:658397	NADH dehydrogenase (ubiquinone) Fe-S protein 3	[EC:1.6.5.3 1.6.99.3]
NL01545	K10685	0	aag:AaeL_AAEL010641	ubiquitin-like 1-activating enzyme E1 B	[EC:6.3.2.19]
NL01546	K03013	9e-108	cqu:CpipJ_CPIJ015285	DNA-directed RNA polymerase II subunit E	-
NL01547	K12178	0	nvi:100120493	COP9 signalosome complex subunit 4	-
NL01550	K02899	5e-11	hde:HDEF_2332	large subunit ribosomal protein L27	-
NL01551	K02899	8e-11	hde:HDEF_2332	large subunit ribosomal protein L27	-
NL01552	K10141	2e-173	ame:411048	sestrin	-
NL01553	K08769	2e-72	bta:281561	mitochondrial brown fat uncoupling protein 1	-
NL01555	K10609	0	ame:409279	cullin 4	-
NL01559	K10382	0	oaa:100073893	dystonin	-
NL01560	K10382	0	oaa:100073893	dystonin	-
NL01561	K10382	0	rno:316313	dystonin	-
NL01563	K11548	2e-11	api:100165980	kinetochore protein Nuf2	-
NL01564	K04755	5e-07	rbe:RBE_0514	ferredoxin, 2Fe-2S	-
NL01565	K02256	1e-19	dme:COX1	cytochrome c oxidase subunit I	[EC:1.9.3.1]
NL01567	K03021	0	ame:552658	DNA-directed RNA polymerase III subunit C2	[EC:2.7.7.6]
NL01568	K11088	1e-41	nvi:100115467	small nuclear ribonucleoprotein D3	-
NL01570	K06826	0	ame:408797	nidogen (entactin)	-
NL01571	K00540	6e-34	gfo:GFO_0038		[EC:1.-.-.-]
NL01572	K00301	2e-81	bur:Bcep18194_B2677	sarcosine oxidase	[EC:1.5.3.1]
NL01573	K07374	0	aga:AgaP_AGAP010971	tubulin alpha	-
NL01574	K11275	2e-14	tca:100142122	histone H1/5	-
NL01576	K01756	0	ame:410482	adenylosuccinate lyase	[EC:4.3.2.2]
NL01577	K09498	0	nvi:100116924	T-complex protein 1 subunit zeta	-
NL01578	K06174	0	nvi:100124231	ATP-binding cassette, sub-family E, member 1	-
NL01579	K00030	6e-159	tca:662783	isocitrate dehydrogenase (NAD+)	[EC:1.1.1.41]
NL01580	K01187	3e-21	ljo:LJ0211	alpha-glucosidase	[EC:3.2.1.20]
NL01581	K01373	9e-113	ame:408851	cathepsin F	[EC:3.4.22.41]
NL01582	K03262	3e-47	api:100165180	translation initiation factor eIF-5	-
NL01583	K01194	2e-150	dgr:Dgri_GH21428	alpha,alpha-trehalase	[EC:3.2.1.28]
NL01584	K03028	0	api:100169499	26S proteasome regulatory subunit N1	-
NL01585	K04461	1e-125	mdo:100033369	protein phosphatase 1B (formerly 2C)	[EC:3.1.3.16]
NL01586	K01120	4e-168	ame:412573	3',5'-cyclic-nucleotide phosphodiesterase	[EC:3.1.4.17]
NL01587	K03424	2e-115	tca:664272	TatD DNase family protein	[EC:3.1.21.-]
NL01588	K03929	1e-108	rno:290401	putative esterase	[EC:3.1.1.-]
NL01589	K06237	2e-125	ame:408552	collagen, type IV, alpha	-
NL01590	K07427	5e-69	bta:510156	cytochrome P450, family 4, subfamily V	-
NL01591	K12735	1e-154	nvi:100123322	peptidyl-prolyl cis-trans isomerase-like 4	[EC:5.2.1.8]
NL01594	K03962	2e-32	dme:Dmel_CG13240	NADH dehydrogenase (ubiquinone) 1 beta subcomplex 6	[EC:1.6.5.3 1.6.99.3]
NL01595	K04644	6e-23	xla:734389	clathrin, light polypeptide A	-
NL01596	K04644	1e-29	spu:591682	clathrin, light polypeptide A	-
NL01597	K02355	0	cqu:CpipJ_CPIJ005834	elongation factor EF-G	[EC:3.6.5.3]
NL01598	K12897	3e-08	cne:CNA02490	transformer-2 protein	K11294
NL01599	K03294	5e-61	bwe:BcerKBAB4_0728	basic amino acid/polyamine antiporter, APA family	-
NL01600	K12893	1e-73	tca:657932	splicing factor, arginine/serine-rich 4/5/6	-
NL01601	K12893	9e-80	tca:657932	splicing factor, arginine/serine-rich 4/5/6	-
NL01602	K01379	6e-92	aag:AaeL_AAEL006169	cathepsin D	[EC:3.4.23.5]
NL01603	K02331	2e-14	tva:TVAG_387410	DNA polymerase phi subunit	[EC:2.7.7.7]
NL01604	K07424	3e-115	nvi:100114023	cytochrome P450, family 3, subfamily A	[EC:1.14.14.1]
NL01605	K12795	2e-20	nve:NEMVE_v1g107214	suppressor of G2 allele of SKP1	-
NL01606	K00908	1e-51	ava:Ava_4855	Ca2+/calmodulin-dependent protein kinase	[EC:2.7.11.17]
NL01607	K02264	3e-51	tca:658699	cytochrome c oxidase subunit Va	[EC:1.9.3.1]
NL01610	K00357	1e-89	nvi:100114241	dihydropteridine reductase	[EC:1.5.1.34]
NL01611	K11142	8e-135	bfo:BRAFLDRAFT_278441	cytosol aminopeptidase	[EC:3.4.11.1 3.4.11.5]
NL01612	K02739	5e-94	nvi:100121398	20S proteasome subunit beta 2	[EC:3.4.25.1]
NL01613	K03124	5e-156	tca:658694	transcription initiation factor TFIIB	-
NL01616	K00128	0	aag:AaeL_AAEL009029	aldehyde dehydrogenase (NAD+)	[EC:1.2.1.3]
NL01617	K03265	0	nvi:100118208	peptide chain release factor eRF subunit 1	-
NL01619	K09542	4e-39	dme:Dmel_CG4533	crystallin, alpha B	K04455
NL01620	K09542	7e-53	dme:Dmel_CG4533	crystallin, alpha B	-
NL01621	K09542	6e-53	dme:Dmel_CG4533	crystallin, alpha B	-
NL01622	K01386	3e-50	cel:R12H7.2		[EC:3.4.23.-]
NL01624	K06258	0	tca:662982	MFS transporter, VNT family, synaptic vesicle glycoprotein 2	-
NL01625	K00599	2e-07	ddi:DDB_0238604		[EC:2.1.1.-]
NL01626	K00599	3e-92	spo:SPAC1687.11		[EC:2.1.1.-]
NL01627	K03438	6e-51	nwi:Nwi_1043	S-adenosyl-methyltransferase	[EC:2.1.1.-]
NL01631	K08193	1e-67	api:100168417	MFS transporter, ACS family, solute carrier family 17 (sodium-dependent inorganic phosphate cotransporter)	-
NL01633	K01408	0	tca:660586	insulysin	[EC:3.4.24.56]
NL01636	K05925	1e-149	dme:Dmel_CG7818	mRNA (2'-O-methyladenosine-N6-)-methyltransferase	[EC:2.1.1.62]
NL01637	K12619	1e-124	nvi:100117393	5'-3' exoribonuclease 2	[EC:3.1.13.-]
NL01638	K00600	0	bfo:BRAFLDRAFT_124997	glycine hydroxymethyltransferase	[EC:2.1.2.1]
NL01639	K12567	4e-27	rno:84015	titin	[EC:2.7.11.1]
NL01640	K03260	4e-23	mdo:100031723	translation initiation factor eIF-4F	-
NL01641	K12807	4e-06	ecb:100073304	baculoviral IAP repeat-containing protein 1	-
NL01643	K03956	4e-17	dme:Dmel_CG9350	NADH dehydrogenase (ubiquinone) 1 alpha subcomplex 11	[EC:1.6.5.3]
NL01644	K11787	0	tca:661737	phosphoribosylamine--glycine ligase / phosphoribosylglycinamide formyltransferase / phosphoribosylformylglycinamidine cyclo-ligase	[EC:6.3.4.13 2.1.2.2 6.3.3.1]
NL01647	K09429	6e-27	api:100166054	E74-like factor 3/5	-
NL01654	K02515	4e-25	sce:YKL101W	serine/threonine-protein kinase HSL1,negative regulator of Swe1 kinase	[EC:2.7.11.-]
NL01655	K00681	2e-145	tca:663258	gamma-glutamyltranspeptidase	[EC:2.3.2.2]
NL01656	K00844	5e-101	dpo:Dpse_GA15574	hexokinase	[EC:2.7.1.1]
NL01657	K06689	1e-82	api:100145836	ubiquitin-conjugating enzyme E2 D/E	[EC:6.3.2.19]
NL01658	K03259	6e-24	cfa:488481	translation initiation factor eIF-4E	-
NL01659	K10573	2e-84	nvi:100115540	ubiquitin-conjugating enzyme E2 A	[EC:6.3.2.19]
NL01660	K01679	0	tca:655448	fumarate hydratase, class II	[EC:4.2.1.2]
NL01662	K12818	0	aag:AaeL_AAEL011534	ATP-dependent RNA helicase DHX8/PRP22	[EC:3.6.1.-]
NL01663	K01255	1e-85	dgr:Dgri_GH20870	leucyl aminopeptidase	[EC:3.4.11.1]
NL01664	K01452	2e-84	dme:Dmel_CG8756	chitin deacetylase	[EC:3.5.1.41]
NL01668	K02738	2e-87	tca:662379	20S proteasome subunit beta 1	[EC:3.4.25.1]
NL01670	K04555	3e-92	tca:662505	ubiquitin-conjugating enzyme E2 G2	[EC:6.3.2.19]
NL01672	K07020	1e-17	afw:Anae109_3083	-	-
NL01673	K09500	6e-75	api:100164886	T-complex protein 1 subunit theta	-
NL01674	K09500	1e-06	aga:AgaP_AGAP010588	T-complex protein 1 subunit theta	-
NL01676	K12856	0	ame:551620	pre-mRNA-processing factor 8	-
NL01678	K00030	4e-167	tca:658559	isocitrate dehydrogenase (NAD+)	[EC:1.1.1.41]
NL01680	K00627	7e-09	dre:324201	pyruvate dehydrogenase E2 component (dihydrolipoamide acetyltransferase)	[EC:2.3.1.12]
NL01681	K00627	1e-90	api:100160041	pyruvate dehydrogenase E2 component (dihydrolipoamide acetyltransferase)	[EC:2.3.1.12]
NL01682	K01187	2e-66	dme:Dmel_CG8690	alpha-glucosidase	[EC:3.2.1.20]
NL01683	K04372	9e-148	tca:658754	MAP kinase interacting serine/threonine kinase	[EC:2.7.11.1]
NL01684	K01362	3e-37	mmu:19011		[EC:3.4.21.-]
NL01685	K01365	8e-65	nve:NEMVE_v1g181181	cathepsin L	[EC:3.4.22.15]
NL01686	K12837	0	ame:550656	splicing factor U2AF 65 kDa subunit	-
NL01688	K12473	0	oaa:100079454	low-density lipoprotein receptor	-
NL01692	K01529	4e-09	mcc:709884		[EC:3.6.1.-]
NL01693	K03321	3e-16	dha:DEHA0E16775g	sulfate permease, SulP family	-
NL01694	K03321	2e-06	dha:DEHA0E16775g	sulfate permease, SulP family	-
NL01695	K12666	3e-109	xtr:395031	oligosaccharyltransferase complex subunit alpha (ribophorin I)	-
NL01696	K01175	4e-19	afm:AFUA_1G03890		[EC:3.1.-.-]
NL01698	K03236	6e-50	tca:655515	translation initiation factor eIF-1A	-
NL01699	K01530	0	ame:413138	phospholipid-translocating ATPase	[EC:3.6.3.1]
NL01700	K06106	1e-104	rno:60465	cortactin	-
NL01704	K01868	0	api:100161706	threonyl-tRNA synthetase	[EC:6.1.1.3]
NL01705	K12160	3e-37	nvi:100113962	small ubiquitin-related modifier	-
NL01707	K03106	0	tca:656255	signal recognition particle subunit SRP54	-
NL01708	K09527	3e-17	dre:406579	DnaJ homolog, subfamily C, member 7	-
NL01711	K07424	8e-51	nvi:100122423	cytochrome P450, family 3, subfamily A	[EC:1.14.14.1]
NL01713	K03546	5e-07	aae:aq_1006	exonuclease SbcC	K11499
NL01714	K03164	2e-19	tca:656003	DNA topoisomerase II	[EC:5.99.1.3]
NL01715	K12175	0	tca:657006	COP9 signalosome complex subunit 1	-
NL01720	K02867	4e-26	bcc:BCc_023	large subunit ribosomal protein L11	-
NL01721	K00907	2e-64	spu:581963	myosin-light-chain kinase	[EC:2.7.11.18]
NL01722	K01204	2e-42	api:100161679	alpha-N-acetylgalactosaminidase	[EC:3.2.1.49]
NL01723	K01204	0	ame:725899	alpha-N-acetylgalactosaminidase	[EC:3.2.1.49]
NL01724	K12602	2e-115	tca:664186	WD repeat-containing protein 61	-
NL01725	K06560	2e-06	cin:100176392	mannose receptor, C type	-
NL01729	K09527	3e-06	tgu:100220746	DnaJ homolog, subfamily C, member 7	-
NL01730	K09527	3e-13	aga:AgaP_AGAP008985	DnaJ homolog, subfamily C, member 7	-
NL01731	K08630	4e-25	oaa:100080561	ADAM metallopeptidase with thrombospondin type 1 motif, 16	[EC:3.4.24.-]
NL01732	K12614	4e-37	ame:552206	ATP-dependent RNA helicase DDX6/DHH1	[EC:3.6.1.-]
NL01733	K11837	4e-10	bfo:BRAFLDRAFT_121867	ubiquitin carboxyl-terminal hydrolase 6/32	[EC:3.1.2.15]
NL01736	K00001	3e-35	bcz:BCZK3221	alcohol dehydrogenase	[EC:1.1.1.1]
NL01737	K01312	1e-16	dme:Dmel_CG11192	trypsin	[EC:3.4.21.4]
NL01739	K00030	1e-151	tca:662903	isocitrate dehydrogenase (NAD+)	[EC:1.1.1.41]
NL01740	K08145	2e-58	bfo:BRAFLDRAFT_82927	MFS transporter, SP family, solute carrier family 2 (facilitated glucose transporter), member 8	K08144
NL01741	K01314	2e-18	gga:395876	coagulation factor X	[EC:3.4.21.6]
NL01742	K03260	1e-32	ptr:469204	translation initiation factor eIF-4F	-
NL01745	K12795	3e-26	bfo:BRAFLDRAFT_90619	suppressor of G2 allele of SKP1	-
NL01746	K07208	4e-85	ame:409036	Ras homolog enriched in brain	-
NL01748	K01262	7e-166	afm:AFUA_1G07720	X-Pro aminopeptidase	[EC:3.4.11.9]
NL01750	K07497	2e-74	spo:SPAC167.08	putative transposase	-
NL01753	K01014	1e-55	dme:Dmel_CG16733	aryl sulfotransferase	[EC:2.8.2.1]
NL01754	K00362	1e-09	nth:Nther_0102	nitrite reductase (NAD(P)H) large subunit	[EC:1.7.1.4]
NL01755	K00362	3e-11	nth:Nther_0102	nitrite reductase (NAD(P)H) large subunit	[EC:1.7.1.4]
NL01756	K08957	3e-152	ame:410129	casein kinase 1, alpha	[EC:2.7.11.1]
NL01757	K11885	2e-121	tca:658280	DNA damage-inducible protein 1	-
NL01758	K09291	4e-73	aag:AaeL_AAEL003882	nucleoprotein TPR	-
NL01761	K07249	2e-176	bfo:BRAFLDRAFT_290739	retinal dehydrogenase	[EC:1.2.1.36]
NL01763	K00249	0	tca:659081	acyl-CoA dehydrogenase	[EC:1.3.99.3]
NL01765	K02947	1e-50	ame:409552	small subunit ribosomal protein S10e	-
NL01766	K06627	2e-85	nvi:100116491	cyclin A	-
NL01767	K06942	0	nvi:100122435	-	-
NL01768	K06942	2e-47	tca:658378	-	-
NL01770	K00814	9e-117	api:100164899	alanine transaminase	[EC:2.6.1.2]
NL01772	K11188	7e-85	dpo:Dpse_GA15914	peroxiredoxin 6, 1-Cys peroxiredoxin	[EC:1.11.1.15]
NL01773	K11599	9e-36	nvi:100115177	proteasome maturation protein	-
NL01774	K07375	0	dmo:Dmoj_GI21321	tubulin beta	-
NL01776	K07739	9e-25	nvi:100120448	elongator complex protein 3	[EC:2.3.1.48]
NL01777	K07739	0	dya:Dyak_GE18291	elongator complex protein 3	[EC:2.3.1.48]
NL01782	K04571	9e-36	dre:326701	signal sequence receptor, delta (translocon-associated protein delta)	-
NL01785	K04513	2e-94	ame:409910	Ras homolog gene family, member A	-
NL01786	K02367	3e-100	aag:AaeL_AAEL005626	glucuronyl/N-acetylglucosaminyl transferase EXT2	[EC:2.4.1.224 2.4.1.225]
NL01787	K03952	2e-52	cqu:CpipJ_CPIJ015079	NADH dehydrogenase (ubiquinone) 1 alpha subcomplex 8	[EC:1.6.5.3 1.6.99.3]
NL01788	K00616	2e-132	aag:AaeL_AAEL009389	transaldolase	[EC:2.2.1.2]
NL01789	K00616	1e-57	aag:AaeL_AAEL009389	transaldolase	[EC:2.2.1.2]
NL01790	K03257	0	aag:AaeL_AAEL014414	translation initiation factor eIF-4A	-
NL01791	K01976	8e-09	mbb:BCG_0134		[EC:6.-.-.-]
NL01792	K10808	2e-151	cqu:CpipJ_CPIJ002337	ribonucleoside-diphosphate reductase subunit M2	[EC:1.17.4.1]
NL01794	K12259	3e-49	tgu:100232049	spermine oxidase	[EC:1.5.3.-]
NL01795	K10590	1e-144	ame:409382	E3 ubiquitin-protein ligase TRIP12	[EC:6.3.2.19]
NL01796	K03949	4e-36	aag:AaeL_AAEL004829	NADH dehydrogenase (ubiquinone) 1 alpha subcomplex 5	[EC:1.6.5.3 1.6.99.3]
NL01797	K12857	1e-139	ame:552715	Prp8 binding protein	-
NL01798	K01897	2e-13	afw:Anae109_1212	long-chain acyl-CoA synthetase	[EC:6.2.1.3]
NL01800	K10586	6e-25	ame:411115	baculoviral IAP repeat-containing protein 6 (apollon)	[EC:6.3.2.19]
NL01801	K12741	5e-34	pan:PODANSg9119	heterogeneous nuclear ribonucleoprotein A1/A3	-
NL01804	K08860	1e-18	nvi:100120665	eukaryotic translation initiation factor 2-alpha kinase	[EC:2.7.11.1]
NL01805	K01183	1e-117	dme:Dmel_CG9307	chitinase	[EC:3.2.1.14]
NL01806	K08869	1e-114	aag:AaeL_AAEL000003	aarF domain-containing kinase	-
NL01807	K11723	1e-144	tca:658132	bromodomain-containing protein 7	-
NL01808	K06889	2e-35	ana:all8511	-	-
NL01809	K02321	4e-47	tad:TRIADDRAFT_57222	DNA polymerase alpha subunit B	-
NL01810	K02321	1e-34	bfo:BRAFLDRAFT_127341	DNA polymerase alpha subunit B	-
NL01811	K11251	2e-50	nvi:100121452	histone H2A	-
NL01812	K05609	3e-63	api:100165375	ubiquitin carboxyl-terminal hydrolase L3	[EC:3.4.19.12]
NL01813	K11294	2e-14	cho:Chro.30466	nucleolin	-
NL01816	K11142	7e-123	aag:AaeL_AAEL000108	cytosol aminopeptidase	[EC:3.4.11.1 3.4.11.5]
NL01817	K03108	0	nvi:100122855	signal recognition particle subunit SRP72	-
NL01818	K06236	2e-19	dre:325675	collagen, type I/II/III/V/XI, alpha	-
NL01819	K08202	2e-178	aag:AaeL_AAEL012443	MFS transporter, OCT family, solute carrier family 22 (organic cation transporter), member 5	-
NL01820	K00698	0	aga:AgaP_AGAP001748	chitin synthase	[EC:2.4.1.16]
NL01821	K03246	2e-138	tca:655760	translation initiation factor eIF-3 subunit 2	-
NL01822	K12857	5e-15	cel:F08G12.2	Prp8 binding protein	K00908
NL01824	K02966	5e-53	api:100160340	small subunit ribosomal protein S19e	-
NL01825	K04525	9e-43	mcc:574106	serpin peptidase inhibitor, clade A, member 3	K03911
NL01826	K08510	2e-27	nvi:100119212	vesicle-associated membrane protein 1/2/3	-
NL01829	K01897	7e-20	mxa:MXAN_1528	long-chain acyl-CoA synthetase	[EC:6.2.1.3]
NL01831	K01124	1e-32	xla:443953	glycerophosphoinositol inositolphosphodiesterase	[EC:3.1.4.43]
NL01832	K00326	1e-16	aor:AO090001000630	cytochrome-b5 reductase	[EC:1.6.2.2]
NL01835	K01104	0	dme:Dmel_CG11516	protein-tyrosine phosphatase	[EC:3.1.3.48]
NL01836	K11096	5e-52	nvi:100118225	small nuclear ribonucleoprotein D2	-
NL01838	K09494	7e-172	ame:409809	T-complex protein 1 subunit beta	-
NL01839	K10753	3e-82	api:100169234	histone chaperone ASF1	-
NL01840	K02992	6e-22	ank:AnaeK_1930	small subunit ribosomal protein S7	-
NL01841	K03873	3e-29	dme:Dmel_CG4204	transcription elongation factor B, polypeptide 2	-
NL01843	K08533	3e-145	dpo:Dpse_GA17350	nuclear receptor, subfamily 1, group F, member 2	K08532
NL01845	K01324	8e-38	rno:25048	plasma kallikrein	[EC:3.4.21.34]
NL01846	K12589	1e-76	dse:Dsec_GM21652	exosome complex component RRP42	-
NL01847	K11864	8e-63	bfo:BRAFLDRAFT_114582	BRCA1/BRCA2-containing complex subunit 3	-
NL01850	K04564	5e-74	dgr:Dgri_GH22701	superoxide dismutase, Fe-Mn family	[EC:1.15.1.1]
NL01851	K04739	5e-139	ame:409390	cAMP-dependent protein kinase regulator	-
NL01852	K07575	9e-86	ame:726009	PUA domain protein	-
NL01853	K12584	4e-114	tca:658490	scavenger mRNA-decapping enzyme DcpS	[EC:3.-.-.-]
NL01854	K12614	0	nvi:100119050	ATP-dependent RNA helicase DDX6/DHH1	[EC:3.6.1.-]
NL01855	K08193	9e-142	aag:AaeL_AAEL001656	MFS transporter, ACS family, solute carrier family 17 (sodium-dependent inorganic phosphate cotransporter)	K12301
NL01856	K01829	4e-101	dme:Dmel_CG1837	protein disulfide-isomerase	[EC:5.3.4.1]
NL01857	K05336	0	ame:406071	solute carrier family 6 (neurotransmitter transporter), invertebrate	-
NL01858	K07424	7e-54	api:100164042	cytochrome P450, family 3, subfamily A	[EC:1.14.14.1]
NL01859	K07424	2e-101	nvi:100114023	cytochrome P450, family 3, subfamily A	[EC:1.14.14.1]
NL01860	K08517	1e-91	tca:663969	vesicle transport protein SEC22	-
NL01863	K00681	3e-139	tca:663258	gamma-glutamyltranspeptidase	[EC:2.3.2.2]
NL01864	K12492	8e-40	nvi:100120215	ADP-ribosylation factor GTPase-activating protein 1	-
NL01871	K07942	3e-94	ame:724676	ADP-ribosylation factor-like 1	-
NL01873	K00286	2e-94	tca:664343	pyrroline-5-carboxylate reductase	[EC:1.5.1.2]
NL01874	K01669	0	aag:AaeL_AAEL001787	deoxyribodipyrimidine photo-lyase	[EC:4.1.99.3]
NL01875	K02151	9e-50	ame:552476	V-type H+-transporting ATPase subunit F	[EC:3.6.3.14]
NL01876	K02151	8e-50	ame:552476	V-type H+-transporting ATPase subunit F	[EC:3.6.3.14]
NL01883	K01312	5e-23	dme:Dmel_CG18211	trypsin	[EC:3.4.21.4]
NL01884	K10448	4e-121	hsa:317719	kelch-like protein 10	-
NL01887	K01552	2e-08	lma:LmjF35.5360		[EC:3.6.3.-]
NL01888	K02971	3e-34	tca:656304	small subunit ribosomal protein S21e	-
NL01889	K09515	1e-23	nve:NEMVE_v1g106836	DnaJ homolog, subfamily B, member 9	-
NL01891	K03671	6e-11	ddi:DDB_0233288	thioredoxin 1	-
NL01893	K08742	5e-09	xtr:100124319	E3 ubiquitin-protein ligase SIAH2	[EC:6.3.2.19]
NL01894	K02213	2e-102	tca:100141992	cell division control protein 6	-
NL01895	K00729	1e-101	tca:663943	dolichyl-phosphate beta-glucosyltransferase	[EC:2.4.1.117]
NL01897	K07424	4e-48	tca:664469	cytochrome P450, family 3, subfamily A	[EC:1.14.14.1]
NL01898	K06665	2e-11	ddi:DDB_0191270	glucose repression mediator protein	K10754
NL01900	K03321	9e-50	ago:AGOS_AGR077C	sulfate permease, SulP family	-
NL01902	K07897	1e-102	nvi:100114458	Ras-related protein Rab-7A	-
NL01903	K00248	7e-138	gga:416969	butyryl-CoA dehydrogenase	[EC:1.3.99.2]
NL01906	K06233	7e-107	bta:533181	low density lipoprotein-related protein 2	-
NL01907	K06233	3e-96	bta:533181	low density lipoprotein-related protein 2	-
NL01908	K03943	4e-93	api:100161633	NADH dehydrogenase (ubiquinone) flavoprotein 2	[EC:1.6.5.3 1.6.99.3]
NL01909	K08145	1e-57	bfo:BRAFLDRAFT_82927	MFS transporter, SP family, solute carrier family 2 (facilitated glucose transporter), member 8	-
NL01914	K08283	2e-94	ame:409312	Goodpasture-antigen-binding protein kinase	[EC:2.7.11.9]
NL01917	K10721	3e-83	dme:Dmel_CG12028	CYP302A1; ecdysteroid 22-hydroxylase	K10723
NL01918	K02263	3e-32	aga:AgaP_AGAP008727	cytochrome c oxidase subunit IV	[EC:1.9.3.1]
NL01919	K00517	4e-71	dme:Dmel_CG1438		[EC:1.14.-.-]
NL01920	K11321	4e-08	tca:661106	bromodomain-containing protein 8	-
NL01923	K11449	3e-14	tca:655414	jumonji domain-containing protein 1	[EC:1.14.11.-]
NL01924	K12311	0	tca:657014	lysosomal alpha-mannosidase	[EC:3.2.1.24]
NL01925	K01124	3e-68	mmu:11745	glycerophosphoinositol inositolphosphodiesterase	[EC:3.1.4.43]
NL01926	K03065	0	cqu:CpipJ_CPIJ016407	26S proteasome regulatory subunit T5	-
NL01927	K06910	2e-08	dha:DEHA0D11748g	-	-
NL01931	K09577	1e-60	tca:659512	FK506-binding protein 14	[EC:5.2.1.8]
NL01932	K09577	1e-86	tca:659512	FK506-binding protein 14	[EC:5.2.1.8]
NL01934	K01090	3e-149	dre:393980	protein phosphatase	[EC:3.1.3.16]
NL01935	K12176	0	nvi:100120074	COP9 signalosome complex subunit 2	-
NL01936	K01873	2e-16	tca:662504	valyl-tRNA synthetase	[EC:6.1.1.9]
NL01938	K12158	7e-27	api:100167711	ubiquitin-like protein Nedd8	-
NL01940	K02891	3e-26	nvi:100115956	large subunit ribosomal protein L22e	-
NL01943	K02878	7e-08	lbl:LBL_0460	large subunit ribosomal protein L16	-
NL01944	K02995	4e-25	tca:655685	small subunit ribosomal protein S8e	-
NL01949	K01509	5e-63	pic:PICST_33873	adenosinetriphosphatase	[EC:3.6.1.3]
NL01950	K01112	3e-11	dre:402958		[EC:3.1.3.-]
NL01951	K06059	1e-09	spu:585715	a disintegrin and metalloproteinase domain 17	[EC:3.4.24.86]
NL01952	K02105	3e-09	api:100166193	catenin (cadherin-associated protein), beta 1	-
NL01957	K03247	2e-143	tca:663352	translation initiation factor eIF-3 subunit 3	-
NL01958	K01312	3e-32	dme:Dmel_CG4316	trypsin	[EC:3.4.21.4]
NL01959	K09512	5e-51	aag:AaeL_AAEL005305	DnaJ homolog, subfamily B, member 6	-
NL01960	K03935	2e-106	aag:AaeL_AAEL011381	NADH dehydrogenase (ubiquinone) Fe-S protein 2	[EC:1.6.5.3 1.6.99.3]
NL01961	K03294	0	dpo:Dpse_GA21769	basic amino acid/polyamine antiporter, APA family	K03450
NL01966	K00742	4e-88	dme:Dmel_CG9171	N-acetyllactosaminide beta-1,6-N-acetylglucosaminyltransferase	[EC:2.4.1.150]
NL01967	K08764	0	dpo:Dpse_GA25964	sterol carrier protein 2	[EC:2.3.1.176]
NL01970	K03039	8e-143	ame:409168	26S proteasome regulatory subunit N9	-
NL01972	K04727	4e-172	tca:661587	programmed cell death 8 (apoptosis-inducing factor)	[EC:1.-.-.-]
NL01973	K08181	1e-25	dre:567144	MFS transporter, MCP family, solute carrier family 16 (monocarboxylic acid transporters), member 4	K08189
NL01974	K12565	1e-26	oaa:100087291	alpha-sarcoglycan	-
NL01975	K10477	1e-19	nve:NEMVE_v1g162207	BTB/POZ domain-containing protein 1/2	-
NL01976	K00777	4e-28	afm:AFUA_7G07100		[EC:2.4.2.-]
NL01977	K04802	2e-124	aag:AaeL_AAEL012545	proliferating cell nuclear antigen	-
NL01978	K00517	3e-27	cel:ZK177.5		[EC:1.14.-.-]
NL01979	K00517	2e-39	cel:ZK177.5		[EC:1.14.-.-]
NL01981	K09259	1e-44	aag:AaeL_AAEL000709	ankyrin only family, other	-
NL01982	K06268	8e-91	api:100162564	protein phosphatase 3, regulatory subunit	-
NL01985	K01104	1e-06	xtr:100158581	protein-tyrosine phosphatase	[EC:3.1.3.48]
NL01986	K03283	3e-119	tca:663293	heat shock 70kDa protein 1/8	-
NL01987	K03283	8e-113	dmo:Dmoj_GI24163	heat shock 70kDa protein 1/8	-
NL01988	K03283	3e-138	bbo:BBOV_III010010	heat shock 70kDa protein 1/8	-
NL01989	K03639	8e-69	cbk:CLL_A1165	molybdenum cofactor biosynthesis protein A	-
NL01991	K07977	2e-88	aga:AgaP_AGAP002931	Arf/Sar family, other	K07939
NL01992	K01446	3e-43	tca:658050	N-acetylmuramoyl-L-alanine amidase	[EC:3.5.1.28]
NL01993	K01046	5e-57	ecb:100034202	triacylglycerol lipase	[EC:3.1.1.3]
NL01994	K12815	2e-75	bbo:BBOV_IV002560	pre-mRNA-splicing factor ATP-dependent RNA helicase PRP16	[EC:3.6.1.-]
NL01995	K00968	8e-136	ame:412303	choline-phosphate cytidylyltransferase	[EC:2.7.7.15]
NL01996	K03246	4e-29	cin:100177148	translation initiation factor eIF-3 subunit 2	-
NL01997	K08660	2e-168	tca:660098	cytosolic nonspecific dipeptidase	-
NL02002	K00637	2e-41	dme:Dmel_CG5397	sterol O-acyltransferase	[EC:2.3.1.26]
NL02003	K04739	2e-157	tca:661348	cAMP-dependent protein kinase regulator	-
NL02004	K00473	0	nvi:100117467	procollagen-lysine,2-oxoglutarate 5-dioxygenase	[EC:1.14.11.4]
NL02005	K00485	8e-90	dme:Dmel_CG3174	dimethylaniline monooxygenase (N-oxide forming)	[EC:1.14.13.8]
NL02006	K00777	6e-13	afm:AFUA_7G07100		[EC:2.4.2.-]
NL02008	K07916	1e-60	bta:539000	Ras-related protein Rab-7L1	-
NL02009	K07941	5e-98	cqu:CpipJ_CPIJ014206	ADP-ribosylation factor 6	-
NL02015	K05309	2e-60	gga:417214	prostaglandin-E synthase	[EC:5.3.99.3]
NL02017	K00164	3e-114	nvi:100123494	2-oxoglutarate dehydrogenase E1 component	[EC:1.2.4.2]
NL02018	K00164	2e-87	ame:408286	2-oxoglutarate dehydrogenase E1 component	[EC:1.2.4.2]
NL02020	K11129	2e-26	api:100159774	H/ACA ribonucleoprotein complex subunit 2	-
NL02022	K00866	3e-63	rno:29367	choline kinase	[EC:2.7.1.32]
NL02023	K00540	3e-28	hsa:10493		[EC:1.-.-.-]
NL02024	K08768	4e-08	cfa:488735	perilipin	-
NL02025	K00699	4e-93	ame:408788	glucuronosyltransferase	[EC:2.4.1.17]
NL02026	K06254	8e-21	dre:565373	agrin	-
NL02027	K09228	1e-41	hsa:374900	KRAB domain-containing zinc finger protein	-
NL02031	K03122	3e-44	api:100168697	transcription initiation factor TFIIA large subunit	-
NL02032	K10421	2e-08	ptr:467147	CAP-Gly domain-containing linker protein 1	K06675
NL02034	K00764	0	ame:412619	amidophosphoribosyltransferase	[EC:2.4.2.14]
NL02035	K11857	2e-107	tca:656421	ubiquitin carboxyl-terminal hydrolase 47	[EC:3.1.2.15]
NL02036	K11857	1e-110	ame:408911	ubiquitin carboxyl-terminal hydrolase 47	[EC:3.1.2.15]
NL02040	K07374	5e-107	oaa:100075816	tubulin alpha	-
NL02041	K07198	0	ame:409577	5'-AMP-activated protein kinase, catalytic alpha subunit	[EC:2.7.11.11]
NL02043	K09228	7e-38	ptr:466049	KRAB domain-containing zinc finger protein	-
NL02044	K12827	0	ame:413963	splicing factor 3A subunit 3	-
NL02047	K05350	2e-124	tca:664577	beta-glucosidase	[EC:3.2.1.21]
NL02048	K05762	6e-164	ptr:466776	radixin	K08007
NL02049	K05762	4e-102	ecb:100061858	radixin	-
NL02051	K01362	1e-17	dpo:Dpse_GA18526		[EC:3.4.21.-]
NL02053	K12836	9e-103	nvi:100113925	splicing factor U2AF 35 kDa subunit	-
NL02055	K00087	0	tca:656621	xanthine dehydrogenase	[EC:1.17.1.4]
NL02056	K00087	2e-101	tca:656621	xanthine dehydrogenase	[EC:1.17.1.4]
NL02057	K08273	2e-14	gga:425978	SH2 domain protein 2A	-
NL02058	K09552	1e-154	nve:NEMVE_v1g175455	spastic paraplegia 7	[EC:3.4.24.-]
NL02059	K04286	5e-28	mmu:244701	melatonin receptor 1B	-
NL02061	K00908	3e-18	ava:Ava_2851	Ca2+/calmodulin-dependent protein kinase	[EC:2.7.11.17]
NL02064	K11827	1e-68	tca:664376	AP-2 complex subunit sigma-1	-
NL02065	K09557	7e-09	mdo:100026066	BCL2-associated athanogene 3	K09558
NL02067	K12384	8e-50	ssc:397018	lysosome membrane protein 2	-
NL02068	K06515	3e-89	ssc:100152140	CDW92 antigen	-
NL02069	K12947	1e-62	ame:410218	signal peptidase complex subunit 2	[EC:3.4.-.-]
NL02074	K05169	8e-18	ptr:743996	single Ig IL-1R-related molecule	-
NL02075	K06269	0	nvi:100117237	protein phosphatase 1, catalytic subunit	[EC:3.1.3.16]
NL02078	K00128	0	dre:334197	aldehyde dehydrogenase (NAD+)	[EC:1.2.1.3]
NL02081	K01046	2e-09	pic:PICST_80311	triacylglycerol lipase	[EC:3.1.1.3]
NL02082	K03963	5e-27	dmo:Dmoj_GI15209	NADH dehydrogenase (ubiquinone) 1 beta subcomplex 7	[EC:1.6.5.3 1.6.99.3]
NL02083	K07427	2e-110	gga:415121	cytochrome P450, family 4, subfamily V	K00517
NL02084	K00761	3e-98	ame:551948	uracil phosphoribosyltransferase	[EC:2.4.2.9]
NL02085	K03941	2e-78	cqu:CpipJ_CPIJ018590	NADH dehydrogenase (ubiquinone) Fe-S protein 8	[EC:1.6.5.3 1.6.99.3]
NL02087	K09880	2e-13	aga:AgaP_AGAP003331	enolase-phosphatase E1	[EC:3.1.3.77]
NL02088	K09586	8e-35	tgu:100221857	endoplasmic reticulum protein 29	-
NL02092	K11657	2e-64	tca:657224	remodeling and spacing factor 1	-
NL02093	K03957	1e-06	dme:Dmel_CG18624	NADH dehydrogenase (ubiquinone) 1 beta subcomplex 1	[EC:1.6.5.3 1.6.99.3]
NL02099	K09220	4e-48	api:100168718	IKAROS family zinc finger protein	-
NL02100	K00626	0	tca:663885	acetyl-CoA C-acetyltransferase	[EC:2.3.1.9]
NL02101	K02209	2e-150	ame:551903	minichromosome maintenance protein 5 (cell division control protein 46)	-
NL02106	K08145	4e-43	bfo:BRAFLDRAFT_82927	MFS transporter, SP family, solute carrier family 2 (facilitated glucose transporter), member 8	-
NL02110	K00275	8e-26	tca:660794	pyridoxamine 5'-phosphate oxidase	[EC:1.4.3.5]
NL02113	K03950	9e-43	aga:AgaP_AGAP012533	NADH dehydrogenase (ubiquinone) 1 alpha subcomplex 6	[EC:1.6.5.3 1.6.99.3]
NL02116	K08850	3e-92	aag:AaeL_AAEL006712	aurora kinase, other	[EC:2.7.11.1]
NL02117	K01124	1e-40	hsa:306	glycerophosphoinositol inositolphosphodiesterase	[EC:3.1.4.43]
NL02118	K01124	2e-61	hsa:306	glycerophosphoinositol inositolphosphodiesterase	[EC:3.1.4.43]
NL02119	K01178	9e-06	sce:YIR019C	glucoamylase	[EC:3.2.1.3]
NL02121	K05546	0	nvi:100121937	alpha 1,3-glucosidase	[EC:3.2.1.84]
NL02122	K12373	2e-158	nvi:100117578	beta-hexosaminidase	[EC:3.2.1.52]
NL02124	K03249	3e-102	aga:AgaP_AGAP002935	translation initiation factor eIF-3 subunit 5	-
NL02126	K01312	2e-09	dme:Dmel_CG10232	trypsin	[EC:3.4.21.4]
NL02128	K02331	5e-09	tva:TVAG_387410	DNA polymerase phi subunit	[EC:2.7.7.7]
NL02129	K00721	6e-113	tca:662828	dolichol-phosphate mannosyltransferase	[EC:2.4.1.83]
NL02130	K11092	4e-11	bbo:BBOV_IV006230	U2 small nuclear ribonucleoprotein A'	-
NL02131	K04382	0	ame:550710	protein phosphatase 2 (formerly 2A), catalytic subunit	[EC:3.1.3.16]
NL02132	K03680	5e-105	nvi:100122371	translation initiation factor eIF-2B delta subunit	-
NL02133	K01887	0	ame:550903	arginyl-tRNA synthetase	[EC:6.1.1.19]
NL02134	K11098	5e-26	nvi:100117043	small nuclear ribonucleoprotein F	-
NL02135	K00697	0	tca:659356	alpha,alpha-trehalose-phosphate synthase (UDP-forming)	[EC:2.4.1.15]
NL02136	K05768	4e-66	hsa:85477	gelsolin	K05761
NL02138	K06692	3e-34	gga:417125	26S proteasome non-ATPase regulatory subunit 5	-
NL02140	K01897	1e-06	ade:Adeh_1165	long-chain acyl-CoA synthetase	[EC:6.2.1.3]
NL02141	K05677	0	aag:AaeL_AAEL002913	ATP-binding cassette, subfamily D (ALD), member 3	K01509
NL02142	K04453	5e-47	api:100164512	Max protein	-
NL02143	K03259	1e-89	bfo:BRAFLDRAFT_265613	translation initiation factor eIF-4E	-
NL02144	K09633	8e-29	xla:779110	transmembrane protease, serine 2	[EC:3.4.21.-]
NL02146	K01046	3e-45	gga:423916	triacylglycerol lipase	[EC:3.1.1.3]
NL02151	K09530	2e-36	oaa:100085394	DnaJ homolog, subfamily C, member 10	-
NL02152	K09530	9e-109	nve:NEMVE_v1g163820	DnaJ homolog, subfamily C, member 10	-
NL02153	K03305	1e-24	spu:587947	proton-dependent oligopeptide transporter, POT family	-
NL02154	K03305	8e-152	tca:661253	proton-dependent oligopeptide transporter, POT family	-
NL02155	K11577	6e-34	hsa:9735	kinetochore-associated protein 1	-
NL02157	K12038	2e-06	oaa:100083456	tripartite motif family-like protein 1	-
NL02159	K01758	3e-126	aag:AaeL_AAEL004059	cystathionine gamma-lyase	[EC:4.4.1.1]
NL02160	K01697	4e-128	cqu:CpipJ_CPIJ012753	cystathionine beta-synthase	[EC:4.2.1.22]
NL02164	K10839	9e-21	ame:409340	UV excision repair protein RAD23	-
NL02165	K10839	3e-66	nvi:100124240	UV excision repair protein RAD23	-
NL02168	K01312	2e-22	dpo:Dpse_GA15903	trypsin	[EC:3.4.21.4]
NL02171	K00088	0	ame:550673	IMP dehydrogenase	[EC:1.1.1.205]
NL02173	K01529	2e-61	dre:326729		[EC:3.6.1.-]
NL02174	K01529	8e-79	dre:326729		[EC:3.6.1.-]
NL02175	K11292	5e-175	api:100163545	transcription elongation factor SPT6	-
NL02176	K02374	5e-13	cfa:403662	protein tyrosin phosphatase, non-receptor type 13 (PTPN13)	-
NL02177	K00728	2e-12	cgr:CAGL0F00759g	dolichyl-phosphate-mannose-protein mannosyltransferase	[EC:2.4.1.109]
NL02184	K00164	6e-17	nvi:100123494	2-oxoglutarate dehydrogenase E1 component	[EC:1.2.4.2]
NL02186	K03010	6e-14	hmg:100208869	DNA-directed RNA polymerase II subunit B	[EC:2.7.7.6]
NL02188	K11294	4e-06	mgl:MGL_2993	nucleolin	-
NL02189	K04550	1e-29	aga:AgaP_AGAP012372	low density lipoprotein-related protein 1 (alpha-2-macroglobulin receptor)	-
NL02195	K01754	3e-152	tca:659253	threonine dehydratase	[EC:4.3.1.19]
NL02197	K01046	3e-63	dme:Dmel_CG6113	triacylglycerol lipase	[EC:3.1.1.3]
NL02199	K05754	3e-55	aag:AaeL_AAEL009059	actin related protein 2/3 complex, subunit 5	-
NL02201	K12172	3e-35	aag:AaeL_AAEL009884	E3 SUMO-protein ligase RanBP2	-
NL02202	K01959	0	nvi:100115516	pyruvate carboxylase subunit A	[EC:6.4.1.1]
NL02204	K00020	6e-08	aag:AaeL_AAEL006684	3-hydroxyisobutyrate dehydrogenase	[EC:1.1.1.31]
NL02207	K01106	5e-82	gga:771549	inositol-1,4,5-trisphosphate 5-phosphatase	[EC:3.1.3.56]
NL02208	K01892	0	tca:663582	histidyl-tRNA synthetase	[EC:6.1.1.21]
NL02209	K11778	4e-93	tca:661474	cis-prenyltransferase, dehydrodolichyl diphosphate synthase	[EC:2.5.1.-]
NL02212	K00683	6e-80	aag:AaeL_AAEL010727	glutaminyl-peptide cyclotransferase	[EC:2.3.2.5]
NL02214	K00503	0	dme:Dmel_CG6217	dopamine beta-monooxygenase	[EC:1.14.17.1]
NL02215	K07877	1e-107	tgu:100229693	Ras-related protein Rab-2A	-
NL02216	K12384	6e-59	ssc:397018	lysosome membrane protein 2	-
NL02217	K12384	3e-24	ssc:397018	lysosome membrane protein 2	-
NL02218	K08288	2e-121	tca:663522	protein kinase C substrate 80K-H	-
NL02219	K10139	2e-23	mdo:100016773	serpin peptidase inhibitor, clade B, member 5	K04525
NL02223	K00517	1e-117	dme:Dmel_CG8587		[EC:1.14.-.-]
NL02225	K02990	3e-06	pma:Pro1874	small subunit ribosomal protein S6	-
NL02227	K09504	6e-17	spu:581863	DnaJ homolog, subfamily A, member 3	K09511
NL02229	K00970	2e-13	dme:Dmel_CG5732	poly(A) polymerase	[EC:2.7.7.19]
NL02231	K03006	2e-07	nve:NEMVE_v1g229643	DNA-directed RNA polymerase II subunit A	[EC:2.7.7.6]
NL02235	K11188	2e-95	dpo:Dpse_GA11614	peroxiredoxin 6, 1-Cys peroxiredoxin	[EC:1.11.1.15]
NL02238	K03386	5e-79	bta:281998	peroxiredoxin (alkyl hydroperoxide reductase subunit C)	[EC:1.11.1.15]
NL02239	K12839	1e-44	api:100162543	survival of motor neuron-related-splicing factor 30	-
NL02241	K01435	4e-46	dme:Dmel_CG32754	biotinidase	[EC:3.5.1.12]
NL02242	K00908	1e-16	ava:Ava_2851	Ca2+/calmodulin-dependent protein kinase	[EC:2.7.11.17]
NL02243	K00908	6e-26	ava:Ava_4855	Ca2+/calmodulin-dependent protein kinase	[EC:2.7.11.17]
NL02244	K12194	2e-62	nvi:100123786	charged multivesicular body protein 4	-
NL02247	K09585	1e-71	dme:Dmel_CG5027	thioredoxin domain-containing protein 10	[EC:5.3.4.1]
NL02248	K08193	5e-173	ame:550691	MFS transporter, ACS family, solute carrier family 17 (sodium-dependent inorganic phosphate cotransporter)	-
NL02252	K12587	1e-41	bfo:BRAFLDRAFT_124886	exosome complex component MTR3, animal type	-
NL02253	K10352	9e-07	bmy:Bm1_50805	myosin heavy chain	-
NL02255	K11654	0	ame:412742	SWI/SNF-related matrix-associated actin-dependent regulator of chromatin subfamily A member 5	[EC:3.6.1.-]
NL02256	K03386	6e-60	xla:444345	peroxiredoxin (alkyl hydroperoxide reductase subunit C)	[EC:1.11.1.15]
NL02257	K01950	8e-114	tca:663765	NAD+ synthase (glutamine-hydrolysing)	[EC:6.3.5.1]
NL02258	K01950	2e-134	tca:663765	NAD+ synthase (glutamine-hydrolysing)	[EC:6.3.5.1]
NL02259	K08282	2e-14	tet:TTHERM_00697500	non-specific serine/threonine protein kinase	[EC:2.7.11.1]
NL02260	K07277	1e-26	rce:RC1_1200	outer membrane protein	-
NL02261	K01529	2e-06	mcc:709884		[EC:3.6.1.-]
NL02265	K12163	7e-13	dre:100148477	AN1-type zinc finger and ubiquitin domain-containing protein 1	-
NL02266	K11352	2e-06	aag:AaeL_AAEL001164	NADH dehydrogenase (ubiquinone) 1 alpha subcomplex 12	[EC:1.6.5.3 1.6.99.3]
NL02268	K02929	6e-47	tca:662436	large subunit ribosomal protein L44e	-
NL02270	K02528	2e-32	dsh:Dshi_1185	dimethyladenosine transferase	[EC:2.1.1.-]
NL02272	K00540	7e-59	mbb:BCG_3345		[EC:1.-.-.-]
NL02278	K00655	7e-08	chy:CHY_1926	1-acyl-sn-glycerol-3-phosphate acyltransferase	[EC:2.3.1.51]
NL02279	K03217	7e-87	tca:656815	preprotein translocase subunit YidC	-
NL02280	K07881	2e-97	ame:413614	Ras-related protein Rab-14	-
NL02281	K12471	2e-101	tca:660738	epsin	-
NL02282	K03037	8e-149	api:100169065	26S proteasome regulatory subunit N7	-
NL02285	K10836	3e-91	dme:Dmel_CG6949	mitochondrial protein-transporting ATPase	-
NL02287	K11293	1e-06	gga:374074	protein HIRA/HIR1	-
NL02288	K11204	0	tca:656567	glutamate--cysteine ligase catalytic subunit	[EC:6.3.2.2]
NL02289	K05745	9e-25	bta:525628	diaphanous 3	-
NL02291	K04531	4e-08	tgu:100223129	amyloid beta (A4) precursor protein-binding, family A, member 1 (X11)	-
NL02292	K09031	6e-10	dpo:Dpse_GA13774	fos-like antigen, invertebrate	-
NL02293	K09572	3e-32	oaa:100089930	FK506-binding protein 6	[EC:5.2.1.8]
NL02294	K04357	5e-09	tgu:100218747	epidermal growth factor	-
NL02295	K07562	0	ame:552010	nonsense-mediated mRNA decay protein 3	-
NL02296	K00789	4e-74	bfo:BRAFLDRAFT_73226	S-adenosylmethionine synthetase	[EC:2.5.1.6]
NL02298	K01827	7e-43	dme:Dmel_CG8063	dopachrome tautomerase	[EC:5.3.3.12]
NL02300	K08045	3e-09	dre:562619	adenylate cyclase 5	[EC:4.6.1.1]
NL02305	K01187	1e-142	dme:Dmel_CG11909	alpha-glucosidase	[EC:3.2.1.20]
NL02309	K10105	2e-42	dpo:Dpse_GA21085	lipoyltransferase 1	[EC:6.-.-.-]
NL02310	K10779	2e-13	mcc:705735	transcriptional regulator ATRX	[EC:3.6.1.-]
NL02313	K09209	3e-39	tca:660041	krueppel-like factor 10/11	K09212
NL02316	K06693	4e-21	nvi:100119024	26S proteasome non-ATPase regulatory subunit 9	-
NL02317	K06693	1e-44	ame:410128	26S proteasome non-ATPase regulatory subunit 9	-
NL02318	K11649	0	api:100167167	SWI/SNF related-matrix-associated actin-dependent regulator of chromatin subfamily C	-
NL02319	K09521	2e-38	dme:Dmel_CG7556	DnaJ homolog, subfamily C, member 1	-
NL02321	K01829	7e-128	dme:Dmel_CG9432	protein disulfide-isomerase	[EC:5.3.4.1]
NL02322	K07179	3e-152	dmo:Dmoj_GI23905	RIO kinase 2	[EC:2.7.11.1]
NL02324	K01932	2e-36	tbr:Tb11.02.4640		[EC:6.3.2.-]
NL02325	K04381	3e-58	dme:Dmel_CG31641	stathmin	-
NL02327	K11142	1e-96	aga:AgaP_AGAP001952	cytosol aminopeptidase	[EC:3.4.11.1 3.4.11.5]
NL02329	K12889	5e-33	ecb:100050579	poly(rC)-binding protein 1	-
NL02331	K10360	3e-16	gga:420135	myosin IX	-
NL02332	K01464	0	api:100161725	dihydropyrimidinase	[EC:3.5.2.2]
NL02333	K10777	2e-145	tad:TRIADDRAFT_50031	DNA ligase 4	[EC:6.5.1.1]
NL02334	K03262	2e-93	ame:408979	translation initiation factor eIF-5	-
NL02337	K03066	0	ame:550794	26S proteasome regulatory subunit T6	-
NL02339	K00292	6e-35	prw:PsycPRwf_2123	saccharopine dehydrogenase (NAD+, L-glutamate forming)	[EC:1.5.1.9]
NL02340	K08747	9e-158	nve:NEMVE_v1g98096	solute carrier family 27 (fatty acid transporter), member 4	[EC:6.2.1.-]
NL02341	K01873	5e-09	tca:662504	valyl-tRNA synthetase	[EC:6.1.1.9]
NL02344	K08111	6e-06	cfa:485518	glypican 5	-
NL02348	K09574	1e-79	ame:550701	FK506-binding protein 8	[EC:5.2.1.8]
NL02349	K12311	0	api:100159559	lysosomal alpha-mannosidase	[EC:3.2.1.24]
NL02350	K08493	1e-54	ame:551363	vesicle transport through interaction with t-SNAREs 1	-
NL02351	K00685	2e-96	dre:100037311	arginine-tRNA-protein transferase	[EC:2.3.2.8]
NL02352	K00685	1e-127	dre:100037311	arginine-tRNA-protein transferase	[EC:2.3.2.8]
NL02353	K00505	0	dme:Dmel_CG8193	tyrosinase	[EC:1.14.18.1]
NL02354	K04575	2e-16	ame:413195	amyotrophic lateral sclerosis 2 (juvenile)	-
NL02358	K11147	9e-79	aga:AgaP_AGAP007475	dehydrogenase/reductase SDR family member 4	[EC:1.1.-.-]
NL02359	K04257	6e-37	cfa:485348	olfactory receptor	K06669
NL02360	K09602	4e-102	api:100169523	ubiquitin thioesterase protein OTUB1	[EC:3.4.-.-]
NL02368	K08282	2e-08	pfa:MAL3P1.1	non-specific serine/threonine protein kinase	[EC:2.7.11.1]
NL02369	K05699	2e-24	nve:NEMVE_v1g206855	actinin alpha	-
NL02370	K09580	9e-86	tca:664074	prolyl 4-hydroxylase, beta polypeptide	[EC:5.3.4.1]
NL02372	K08825	2e-07	ddi:DDB_0229429	dual-specificity tyrosine-(Y)-phosphorylation regulated kinase	[EC:2.7.12.1]
NL02373	K03294	2e-57	scl:sce4566	basic amino acid/polyamine antiporter, APA family	-
NL02374	K10610	0	nvi:100114761	DNA damage-binding protein 1	-
NL02376	K04508	4e-13	dgr:Dgri_GH11222	transducin (beta)-like 1	K10259
NL02378	K00430	7e-81	dme:Dmel_CG7660	peroxidase	[EC:1.11.1.7]
NL02379	K00430	2e-39	dme:Dmel_CG7660	peroxidase	[EC:1.11.1.7]
NL02380	K01255	2e-86	dpo:Dpse_GA12219	leucyl aminopeptidase	[EC:3.4.11.1]
NL02381	K10593	0	tca:655442	E3 ubiquitin-protein ligase EDD1	[EC:6.3.2.19]
NL02382	K08830	3e-84	xla:431841	renal tumor antigen	[EC:2.7.11.22]
NL02383	K00382	0	api:100162429	dihydrolipoamide dehydrogenase	[EC:1.8.1.4]
NL02384	K03781	0	aag:AaeL_AAEL013407	catalase	[EC:1.11.1.6]
NL02386	K02145	0	nvi:100121100	V-type H+-transporting ATPase subunit A	[EC:3.6.3.14]
NL02388	K01363	4e-73	bfo:BRAFLDRAFT_199166	cathepsin B	[EC:3.4.22.1]
NL02389	K01759	2e-07	aag:AaeL_AAEL002957	lactoylglutathione lyase	[EC:4.4.1.5]
NL02390	K12623	1e-47	ame:552529	U6 snRNA-associated Sm-like protein LSm4	-
NL02391	K05327	0	ame:408680	ryanodine receptor, invertebrate	-
NL02392	K03105	2e-51	tca:656245	signal recognition particle subunit SRP19	-
NL02393	K03105	3e-51	tca:656245	signal recognition particle subunit SRP19	-
NL02395	K03927	3e-81	api:100168834	carboxylesterase type B	[EC:3.1.1.1]
NL02398	K00624	1e-35	tca:659316	carnitine O-acetyltransferase	[EC:2.3.1.7]
NL02399	K00624	8e-55	tca:659316	carnitine O-acetyltransferase	[EC:2.3.1.7]
NL02400	K12878	0	ame:409647	THO complex subunit 1	-
NL02401	K00948	0	ame:551448	ribose-phosphate pyrophosphokinase	[EC:2.7.6.1]
NL02402	K00022	2e-54	acr:Acry_2779	3-hydroxyacyl-CoA dehydrogenase	[EC:1.1.1.35]
NL02403	K01774	5e-62	dme:Dmel_CG3373		[EC:4.-.-.-]
NL02405	K06100	2e-180	mcc:722436	symplekin	-
NL02408	K04680	3e-24	tca:658540	inhibitor of DNA binding, dominant negative helix-loop-helix protein	-
NL02409	K04680	2e-24	tca:658540	inhibitor of DNA binding, dominant negative helix-loop-helix protein	-
NL02412	K01057	9e-77	nvi:100119366	6-phosphogluconolactonase	[EC:3.1.1.31]
NL02413	K01529	1e-147	dre:407696		[EC:3.6.1.-]
NL02420	K00026	2e-97	nvi:100114033	malate dehydrogenase	[EC:1.1.1.37]
NL02422	K09502	5e-146	tca:660093	DnaJ homolog, subfamily A, member 1	-
NL02423	K02177	6e-30	dme:Dmel_CG31762	RNA binding protein (aret,arrest)	K12831
NL02426	K05236	2e-63	spo:SPBPJ4664.04	coatomer protein complex, subunit alpha (xenin)	-
NL02427	K11162	7e-55	bta:505949	retinol dehydrogenase 14	[EC:1.1.1.-]
NL02428	K00813	2e-151	nvi:100120655	aspartate aminotransferase	[EC:2.6.1.1]
NL02429	K12605	6e-97	nvi:100121141	CCR4-NOT transcription complex subunit 2	-
NL02430	K00866	2e-11	bta:514865	choline kinase	[EC:2.7.1.32]
NL02431	K02335	2e-10	pfh:PFHG_00606	DNA polymerase I	[EC:2.7.7.7]
NL02434	K12585	1e-19	spu:582280	exosome complex exonuclease DIS3/RRP44	[EC:3.1.13.-]
NL02435	K03546	2e-20	mka:MK0690	exonuclease SbcC	K10352
NL02438	K09228	2e-82	mmu:630579	KRAB domain-containing zinc finger protein	-
NL02439	K07564	4e-06	ton:TON_0453	probable brix-domain ribosomal biogenesis protein	-
NL02440	K01010	3e-14	dme:Dmel_CG12279	thiosulfate sulfurtransferase	[EC:2.8.1.1]
NL02441	K00232	0	api:100163509	acyl-CoA oxidase	[EC:1.3.3.6]
NL02442	K02835	9e-12	lma:LmjF25.1450	peptide chain release factor RF-1	K02836
NL02445	K04402	1e-11	tca:664422	growth arrest and DNA-damage-inducible protein	-
NL02447	K01507	2e-120	nvi:100120530	inorganic pyrophosphatase	[EC:3.6.1.1]
NL02448	K11095	3e-38	tca:664125	U1 small nuclear ribonucleoprotein C	-
NL02449	K12162	3e-31	ame:726196	ubiquitin-fold modifier 1	-
NL02450	K12162	2e-26	ame:726196	ubiquitin-fold modifier 1	-
NL02451	K12384	6e-58	bfo:BRAFLDRAFT_125946	lysosome membrane protein 2	-
NL02452	K01769	0	dme:Dmel_CG8742	guanylate cyclase, other	[EC:4.6.1.2]
NL02453	K01104	3e-32	dre:100007322	protein-tyrosine phosphatase	[EC:3.1.3.48]
NL02454	K01078	3e-29	ame:551618	acid phosphatase	[EC:3.1.3.2]
NL02455	K01078	5e-32	dan:Dana_GF16215	acid phosphatase	[EC:3.1.3.2]
NL02457	K10750	2e-168	tca:659421	chromatin assembly factor 1 subunit A	K08823
NL02458	K01672	2e-44	ame:726898	carbonic anhydrase	[EC:4.2.1.1]
NL02459	K05128	7e-13	ame:410190	RYK receptor-like tyrosine kinase	[EC:2.7.10.1]
NL02463	K03255	0	nvi:100123672	translation initiation factor eIF-3 subunit P135	-
NL02465	K12879	0	ame:410099	THO complex subunit 2	-
NL02466	K12879	2e-46	aag:AaeL_AAEL001716	THO complex subunit 2	-
NL02467	K10900	9e-17	rno:290805	werner syndrome ATP-dependent helicase	[EC:3.6.1.-]
NL02468	K10415	8e-42	tca:657386	dynein intermediate chain, cytosolic	-
NL02469	K10415	0	ame:413409	dynein intermediate chain, cytosolic	-
NL02475	K12592	5e-19	oaa:100078435	exosome complex protein LRP1	-
NL02479	K01120	2e-109	ame:408699	3',5'-cyclic-nucleotide phosphodiesterase	[EC:3.1.4.17]
NL02480	K01120	6e-57	tgu:100223556	3',5'-cyclic-nucleotide phosphodiesterase	[EC:3.1.4.17]
NL02481	K02838	1e-07	ame:411482	ribosome recycling factor	-
NL02483	K01185	1e-27	aag:AaeL_AAEL005988	lysozyme	[EC:3.2.1.17]
NL02484	K09090	3e-62	aag:AaeL_AAEL004097	hairy and enhancer of split, invertebrate	-
NL02485	K09090	4e-34	tca:661436	hairy and enhancer of split, invertebrate	-
NL02487	K01869	4e-141	dan:Dana_GF25092	leucyl-tRNA synthetase	[EC:6.1.1.4]
NL02488	K06260	2e-25	bta:522692	platelet glycoprotein V	-
NL02489	K06772	2e-23	dre:664692	limbic system-associated membrane protein	K06775
NL02493	K01106	1e-60	dme:Dmel_CG6562	inositol-1,4,5-trisphosphate 5-phosphatase	[EC:3.1.3.56]
NL02495	K01090	9e-57	ame:412979	protein phosphatase	[EC:3.1.3.16]
NL02498	K06271	0	ame:408396	talin	-
NL02499	K00469	3e-123	aga:AgaP_AGAP003636	inositol oxygenase	[EC:1.13.99.1]
NL02500	K11848	3e-18	dsi:Dsim_GD11032	ubiquitin carboxyl-terminal hydrolase 20/33	[EC:3.1.2.15]
NL02501	K09553	2e-22	tca:655405	stress-induced-phosphoprotein 1	-
NL02504	K05658	6e-119	api:100168150	ATP-binding cassette, subfamily B (MDR/TAP), member 1	K05659
NL02506	K00602	0	tca:656241	phosphoribosylaminoimidazolecarboxamide formyltransferase / IMP cyclohydrolase	[EC:2.1.2.3 3.5.4.10]
NL02507	K12759	7e-22	nve:NEMVE_v1g240868	myosin regulatory light chain, invertebrate	K12755
NL02509	K02621	2e-10	mpe:MYPE6470	topoisomerase IV subunit A	[EC:5.99.1.-]
NL02510	K11254	1e-40	ecb:100068166	histone H4	-
NL02512	K01376	3e-85	dre:336782		[EC:3.4.22.-]
NL02514	K05544	0	api:100162121	tRNA-dihydrouridine synthase 3	[EC:1.-.-.-]
NL02515	K10704	7e-70	gga:396123	ubiquitin-conjugating enzyme E2 variant	-
NL02516	K01904	1e-99	tad:TRIADDRAFT_56202	4-coumarate--CoA ligase	[EC:6.2.1.12]
NL02518	K07976	3e-100	dme:Dmel_CG8287	Rab family, other	K07902
NL02522	K02260	5e-11	tca:655875	cytochrome c oxidase subunit XVII assembly protein	-
NL02523	K03141	6e-102	ame:550895	transcription initiation factor TFIIH subunit H1	-
NL02524	K02503	3e-38	cyc:PCC7424_0390	Hit-like protein involved in cell-cycle regulation	-
NL02530	K01672	4e-66	aga:AgaP_AGAP003289	carbonic anhydrase	[EC:4.2.1.1]
NL02532	K03661	1e-69	nvi:100114758	V-type H+-transporting ATPase 21kDa proteolipid subunit	[EC:3.6.3.14]
NL02533	K05284	8e-58	nvi:100122098	phosphatidylinositol glycan, class M	[EC:2.4.1.-]
NL02534	K09228	1e-80	mmu:630579	KRAB domain-containing zinc finger protein	-
NL02536	K00864	0	nvi:100119633	glycerol kinase	[EC:2.7.1.30]
NL02537	K03025	2e-89	ame:552607	DNA-directed RNA polymerase III subunit C34	[EC:2.7.7.6]
NL02541	K11985	2e-19	dsi:Dsim_GD11347	TRAF-interacting protein	-
NL02544	K06184	0	tca:660218	ATP-binding cassette, sub-family F, member 1	-
NL02545	K03574	5e-08	mja:MJ1149	7,8-dihydro-8-oxoguanine triphosphatase	[EC:3.6.1.-]
NL02546	K03307	9e-84	dme:Dmel_CG6723	solute:Na+ symporter, SSS family	-
NL02548	K03537	1e-21	dpo:Dpse_GA12728	ribonuclease P subunit P14	[EC:3.1.26.5]
NL02549	K08193	0	api:100163144	MFS transporter, ACS family, solute carrier family 17 (sodium-dependent inorganic phosphate cotransporter)	-
NL02550	K08145	1e-45	bfo:BRAFLDRAFT_82927	MFS transporter, SP family, solute carrier family 2 (facilitated glucose transporter), member 8	-
NL02551	K03026	9e-14	nve:NEMVE_v1g247781	DNA-directed RNA polymerase III subunit C4	[EC:2.7.7.6]
NL02555	K04458	2e-47	tgu:100230601	protein-tyrosine phosphatase	[EC:3.1.3.48]
NL02556	K01900	3e-163	nvi:100122377	succinyl-CoA synthetase beta subunit	[EC:6.2.1.4 6.2.1.5]
NL02557	K00006	2e-152	tca:663884	glycerol-3-phosphate dehydrogenase (NAD+)	[EC:1.1.1.8]
NL02558	K00006	1e-96	tca:663884	glycerol-3-phosphate dehydrogenase (NAD+)	[EC:1.1.1.8]
NL02560	K00599	2e-34	ljo:LJ1698		[EC:2.1.1.-]
NL02561	K01053	8e-32	har:HEAR0216	gluconolactonase	[EC:3.1.1.17]
NL02564	K08059	1e-27	oaa:100080212	interferon, gamma-inducible protein 30	-
NL02565	K12861	2e-85	ame:408527	pre-mRNA-splicing factor SPF27	-
NL02566	K01053	1e-15	pto:PTO0907	gluconolactonase	[EC:3.1.1.17]
NL02567	K04550	3e-10	cfa:481124	low density lipoprotein-related protein 1 (alpha-2-macroglobulin receptor)	-
NL02569	K11792	1e-28	ame:409984	DET1- and DDB1-associated protein 1	-
NL02571	K04912	2e-51	dre:793480	potassium channel, subfamily K, member 1	-
NL02573	K07252	2e-61	spu:753409	dolichyldiphosphatase	[EC:3.6.1.43]
NL02574	K10636	0	tca:661853	autocrine motility factor receptor	[EC:6.3.2.19]
NL02575	K11436	7e-09	tad:TRIADDRAFT_52302	protein arginine N-methyltransferase 3	[EC:2.1.1.-]
NL02576	K03175	4e-81	tca:661716	TNF receptor-associated factor 6	-
NL02578	K09228	1e-16	bta:508931	KRAB domain-containing zinc finger protein	-
NL02579	K10418	2e-40	api:100161925	dynein light chain LC8-type	-
NL02582	K04712	5e-149	tca:660778	sphingolipid delta-4 desaturase	[EC:1.14.-.-]
NL02583	K01230	0	aag:AaeL_AAEL014721	mannosyl-oligosaccharide alpha-1,2-mannosidase	[EC:3.2.1.113]
NL02584	K01312	5e-28	dme:Dmel_CG18681	trypsin	[EC:3.4.21.4]
NL02587	K00799	2e-45	dme:Dmel_CG8938	glutathione S-transferase	[EC:2.5.1.18]
NL02589	K02564	1e-107	ame:409520	glucosamine-6-phosphate deaminase	[EC:3.5.99.6]
NL02590	K05631	4e-07	cfa:476565	atrophin-1 interacting protein 3 (BAI1-associated protein 1)	K06112
NL02593	K10904	2e-23	tca:662160	TIMELESS-interacting protein	-
NL02595	K11426	1e-119	tca:658990	SET and MYND domain-containing protein	-
NL02596	K02633	5e-46	tca:659015	period circadian protein	-
NL02599	K01227	1e-21	tbr:Tb09.160.2050	mannosyl-glycoprotein endo-beta-N-acetylglucosaminidase	[EC:3.2.1.96]
NL02601	K00356	2e-26	dme:Dmel_CG3446	NADH dehydrogenase	[EC:1.6.99.3]
NL02602	K08059	1e-24	bta:615930	interferon, gamma-inducible protein 30	-
NL02605	K08958	2e-110	dmo:Dmoj_GI22941	casein kinase 1, gamma	[EC:2.7.11.1]
NL02606	K08958	1e-10	xla:431882	casein kinase 1, gamma	[EC:2.7.11.1]
NL02607	K01365	8e-79	dme:Dmel_CG5367	cathepsin L	[EC:3.4.22.15]
NL02609	K03010	2e-11	hmg:100208869	DNA-directed RNA polymerase II subunit B	[EC:2.7.7.6]
NL02612	K01529	2e-64	mcc:709884		[EC:3.6.1.-]
NL02613	K01456	2e-103	gga:420655	peptide-N4-(N-acetyl-beta-glucosaminyl)asparagine amidase	[EC:3.5.1.52]
NL02617	K11294	3e-08	ang:An02g12640	nucleolin	K04574
NL02618	K05312	2e-18	cel:Y48B6A.4	cholinergic receptor, nicotinic, invertebrate	-
NL02619	K02156	0	ame:412427	aubergine	-
NL02621	K10779	2e-08	dre:323299	transcriptional regulator ATRX	[EC:3.6.1.-]
NL02623	K00907	1e-120	dme:Dmel_CG18255	myosin-light-chain kinase	[EC:2.7.11.18]
NL02624	K12581	2e-137	ame:551045	CCR4-NOT transcription complex subunit 7/8	-
NL02625	K08076	8e-175	dme:Dmel_CG6863	astacin	[EC:3.4.24.21]
NL02627	K07567	8e-18	npu:Npun_R5810	TdcF protein	-
NL02628	K02621	5e-09	mpe:MYPE6470	topoisomerase IV subunit A	[EC:5.99.1.-]
NL02629	K01764	6e-96	cqu:CpipJ_CPIJ002377	cytochrome c heme-lyase	[EC:4.4.1.17]
NL02630	K04345	9e-59	mdo:100032298	protein kinase A	[EC:2.7.11.11]
NL02631	K00485	5e-37	dme:Dmel_CG3006	dimethylaniline monooxygenase (N-oxide forming)	[EC:1.14.13.8]
NL02635	K02331	1e-19	tva:TVAG_387410	DNA polymerase phi subunit	[EC:2.7.7.7]
NL02636	K04459	1e-33	spu:587147	dual specificity phosphatase	[EC:3.1.3.16 3.1.3.48]
NL02638	K11848	1e-42	dsi:Dsim_GD11032	ubiquitin carboxyl-terminal hydrolase 20/33	[EC:3.1.2.15]
NL02641	K06260	7e-11	ecb:100060025	platelet glycoprotein V	K06850
NL02642	K12883	7e-75	ame:413877	nuclear cap-binding protein subunit 2	-
NL02643	K03352	1e-09	tca:655746	anaphase-promoting complex subunit 5	-
NL02645	K06127	1e-96	ame:413255	ubiquinone biosynthesis methyltransferase	[EC:2.1.1.-]
NL02646	K06114	0	ame:551291	spectrin alpha	-
NL02647	K01047	2e-26	dan:Dana_GF24681	phospholipase A2	[EC:3.1.1.4]
NL02648	K03900	3e-92	dme:Dmel_CG7002	von Willebrand factor	-
NL02650	K01044	6e-82	dme:Dmel_CG9287	carboxylesterase	[EC:3.1.1.1]
NL02651	K10478	4e-13	dre:553533	BTB/POZ domain-containing protein 3/6	-
NL02652	K00681	3e-35	tca:659110	gamma-glutamyltranspeptidase	[EC:2.3.2.2]
NL02653	K00681	1e-42	tca:659110	gamma-glutamyltranspeptidase	[EC:2.3.2.2]
NL02654	K00681	2e-35	ame:410096	gamma-glutamyltranspeptidase	[EC:2.3.2.2]
NL02655	K01551	2e-150	cqu:CpipJ_CPIJ005690	arsenite-transporting ATPase	[EC:3.6.3.16]
NL02658	K11142	4e-17	aga:AgaP_AGAP001952	cytosol aminopeptidase	[EC:3.4.11.1 3.4.11.5]
NL02659	K07205	4e-24	spu:752411	eukaryotic translation initiation factor 4E binding protein 1	-
NL02660	K01887	5e-07	pjd:Pjdr2_0134	arginyl-tRNA synthetase	[EC:6.1.1.19]
NL02661	K08964	2e-92	nvi:100169980	methylthioribulose-1-phosphate dehydratase	[EC:4.2.1.109]
NL02662	K08964	6e-56	tca:657217	methylthioribulose-1-phosphate dehydratase	[EC:4.2.1.109]
NL02663	K01423	1e-25	dpo:Dpse_GA11036		[EC:3.4.-.-]
NL02667	K00021	2e-178	tca:662673	3-hydroxy-3-methylglutaryl-CoA reductase	[EC:1.1.1.34]
NL02668	K00485	1e-62	dme:Dmel_CG3006	dimethylaniline monooxygenase (N-oxide forming)	[EC:1.14.13.8]
NL02669	K01312	4e-22	dpo:Dpse_GA19543	trypsin	[EC:3.4.21.4]
NL02670	K01772	4e-162	nvi:100119423	ferrochelatase	[EC:4.99.1.1]
NL02671	K01078	7e-58	dme:Dmel_CG7899	acid phosphatase	[EC:3.1.3.2]
NL02673	K02163	2e-61	mcc:713572	apoptosis regulator BCL-W	K03258
NL02674	K11648	2e-172	ame:409566	SWI/SNF-related matrix-associated actin-dependent regulator of chromatin subfamily B member 1	-
NL02675	K01278	4e-143	aag:AaeL_AAEL010912	dipeptidyl-peptidase 4	[EC:3.4.14.5]
NL02679	K00908	1e-09	ava:Ava_4855	Ca2+/calmodulin-dependent protein kinase	[EC:2.7.11.17]
NL02681	K07766	1e-40	dmo:Dmoj_GI13875	diphosphoinositol-polyphosphate diphosphatase	[EC:3.6.1.52]
NL02682	K07766	9e-24	cfa:475425	diphosphoinositol-polyphosphate diphosphatase	[EC:3.6.1.52]
NL02683	K05643	2e-112	gga:416386	ATP-binding cassette, subfamily A (ABC1), member 3	-
NL02686	K09884	2e-20	aag:AaeL_AAEL005008	aquaporin rerated protein, invertebrate	-
NL02687	K12864	4e-17	cnb:CNBI3550	beta-catenin-like protein 1	K12169
NL02688	K02331	4e-70	nvi:100119447	DNA polymerase phi subunit	[EC:2.7.7.7]
NL02689	K10355	2e-20	tan:TA15750	actin, other eukaryote	K05692
NL02693	K11352	2e-52	tca:658213	NADH dehydrogenase (ubiquinone) 1 alpha subcomplex 12	[EC:1.6.5.3 1.6.99.3]
NL02694	K11314	2e-07	pyo:PY03808	transcriptional adapter 2-alpha	K03163
NL02695	K03134	2e-37	cfa:485336	transcription initiation factor TFIID subunit D8	-
NL02696	K09228	2e-50	ptr:468783	KRAB domain-containing zinc finger protein	-
NL02697	K09228	7e-31	ecb:100056321	KRAB domain-containing zinc finger protein	-
NL02699	K00934	2e-08	dme:Dmel_CG4546	arginine kinase	[EC:2.7.3.3]
NL02702	K10587	0	ame:411182	ubiquitin-protein ligase E3 A	[EC:6.3.2.19]
NL02703	K08065	9e-10	xla:399126	nuclear transcription factor Y, beta	-
NL02705	K03253	5e-23	nve:NEMVE_v1g113484	translation initiation factor eIF-3 subunit 9	-
NL02707	K08585	0	api:100166784	calpain, invertebrate	[EC:3.4.22.-]
NL02708	K08585	5e-88	nvi:100119123	calpain, invertebrate	[EC:3.4.22.-]
NL02711	K01124	1e-31	mmu:11745	glycerophosphoinositol inositolphosphodiesterase	[EC:3.1.4.43]
NL02715	K10640	3e-45	bfo:BRAFLDRAFT_90808	E3 ubiquitin-protein ligase RNF25	[EC:6.3.2.19]
NL02719	K06530	9e-30	cfa:474970	CD109 antigen	-
NL02720	K06530	6e-15	cel:ZK337.1	CD109 antigen	-
NL02722	K04532	0	nvi:100123828	amyloid beta precursor protein binding protein 1	-
NL02724	K03038	2e-129	ame:408413	26S proteasome regulatory subunit N8	-
NL02725	K07520	0	api:100165685	actin-binding LIM protein	-
NL02727	K01047	2e-18	dme:Dmel_CG3009	phospholipase A2	[EC:3.1.1.4]
NL02728	K12614	2e-31	ani:AN3460.2	ATP-dependent RNA helicase DDX6/DHH1	[EC:3.6.1.-]
NL02729	K01553	4e-41	pic:PICST_31021	myosin ATPase	[EC:3.6.4.1]
NL02730	K04989	9e-23	mmu:244646	polycystin 1L3	K03260
NL02731	K03033	0	nvi:100114055	26S proteasome regulatory subunit N3	-
NL02733	K02730	2e-100	tca:657082	20S proteasome subunit alpha 1	[EC:3.4.25.1]
NL02734	K09527	7e-149	tca:658427	DnaJ homolog, subfamily C, member 7	-
NL02735	K00985	2e-38	bur:Bcep18194_A6181	RNA-directed RNA polymerase	[EC:2.7.7.48]
NL02736	K10758	3e-70	mdo:100022601	thiol oxidase	[EC:1.8.3.2]
NL02739	K01262	4e-114	tca:663566	X-Pro aminopeptidase	[EC:3.4.11.9]
NL02740	K00699	1e-18	dre:553952	glucuronosyltransferase	[EC:2.4.1.17]
NL02742	K01362	9e-17	dme:Dmel_CG4920		[EC:3.4.21.-]
NL02743	K01362	7e-25	dme:Dmel_CG4920		[EC:3.4.21.-]
NL02744	K03163	0	nvi:100121493	DNA topoisomerase I	[EC:5.99.1.2]
NL02745	K06867	2e-07	cgr:CAGL0K01749g	-	-
NL02746	K04078	2e-38	nvi:100114790	chaperonin GroES	-
NL02748	K12670	2e-107	aga:AgaP_AGAP006383	oligosaccharyltransferase complex subunit beta	-
NL02749	K08079	3e-103	dre:393315	cysteine-S-conjugate beta-lyase	[EC:4.4.1.13]
NL02750	K01104	9e-11	gga:415308	protein-tyrosine phosphatase	[EC:3.1.3.48]
NL02751	K10522	5e-06	dre:393317	diablo	-
NL02753	K00164	0	nvi:100123494	2-oxoglutarate dehydrogenase E1 component	[EC:1.2.4.2]
NL02754	K09203	2e-12	cin:100169672	early growth response protein 1	K09467
NL02757	K03911	8e-43	rno:304917	antithrombin III	K03912
NL02758	K12838	0	api:100168078	poly(U)-binding-splicing factor PUF60	-
NL02760	K02857	2e-99	ame:412319	rhomboid-related protein 1/2/3	[EC:3.4.21.105]
NL02761	K10358	0	aag:AaeL_AAEL004227	myosin VI	-
NL02762	K11652	0	ame:552824	actin-like protein 6B	-
NL02763	K01106	3e-38	sce:YNL106C	inositol-1,4,5-trisphosphate 5-phosphatase	[EC:3.1.3.56]
NL02767	K06631	0	api:100168700	polo-like kinase 1	[EC:2.7.11.21]
NL02768	K05741	7e-10	mdo:100021927	diaphanous 2	K04512
NL02769	K12826	7e-07	mdo:100014243	splicing factor 3A subunit 2	-
NL02770	K00029	3e-144	dgr:Dgri_GH17523	malate dehydrogenase (oxaloacetate-decarboxylating)(NADP+)	[EC:1.1.1.40]
NL02772	K08073	3e-101	aag:AaeL_AAEL000527	polynucleotide 5'-hydroxyl-kinase	[EC:2.7.1.78]
NL02774	K01529	0	dpo:Dpse_GA21647		[EC:3.6.1.-]
NL02775	K00036	0	tca:662934	glucose-6-phosphate 1-dehydrogenase	[EC:1.1.1.49]
NL02776	K02677	3e-09	dmo:Dmoj_GI21163	classical protein kinase C	[EC:2.7.11.13]
NL02777	K09529	2e-59	nvi:100120832	DnaJ homolog, subfamily C, member 9	-
NL02778	K00162	3e-152	tca:658707	pyruvate dehydrogenase E1 component subunit beta	[EC:1.2.4.1]
NL02779	K04574	5e-15	bta:528842	neurofilament heavy polypeptide	-
NL02781	K09197	8e-07	cfa:607857	transcription factor Sp7	K09196
NL02782	K02999	4e-91	dgr:Dgri_GH20789	DNA-directed RNA polymerase I subunit A1	[EC:2.7.7.6]
NL02783	K12384	2e-40	mdo:100026052	lysosome membrane protein 2	-
NL02784	K12863	1e-64	ame:408632	protein CWC15	-
NL02786	K11801	1e-130	bta:539433	WD repeat-containing protein 23	-
NL02787	K03875	3e-61	aag:AaeL_AAEL005068	F-box and leucine-rich repeat protein 1 (S-phase kinase-associated protein 2)	-
NL02788	K03875	2e-29	aag:AaeL_AAEL005068	F-box and leucine-rich repeat protein 1 (S-phase kinase-associated protein 2)	-
NL02790	K01344	2e-08	mdo:100026692	protein C (activated)	[EC:3.4.21.69]
NL02796	K10369	3e-92	tca:664216	supervillin	-
NL02803	K12832	2e-40	ame:725145	splicing factor 3B subunit 5	-
NL02804	K01529	9e-43	nve:NEMVE_v1g192845		[EC:3.6.1.-]
NL02805	K01124	4e-28	bta:518050	glycerophosphoinositol inositolphosphodiesterase	[EC:3.1.4.43]
NL02806	K07297	5e-09	ame:550659	adiponectin receptor	-
NL02807	K07297	3e-171	ame:550659	adiponectin receptor	-
NL02808	K03020	1e-32	nvi:100115834	DNA-directed RNA polymerase III subunit C19	[EC:2.7.7.6]
NL02809	K12311	0	api:100158954	lysosomal alpha-mannosidase	[EC:3.2.1.24]
NL02813	K01463	1e-60	gga:768445		[EC:3.5.1.-]
NL02814	K01183	3e-169	dme:Dmel_CG9307	chitinase	[EC:3.2.1.14]
NL02816	K03671	2e-21	cin:100181030	thioredoxin 1	-
NL02817	K10382	1e-18	oaa:100073893	dystonin	K06115
NL02818	K01516	4e-173	dme:Dmel_CG3499	nucleoside-triphosphatase	[EC:3.6.1.15]
NL02819	K10418	5e-46	api:100161925	dynein light chain LC8-type	-
NL02820	K11433	2e-22	ptr:470738	histone-lysine N-methyltransferase SETMAR	[EC:2.1.1.43]
NL02821	K00993	2e-84	dpo:Dpse_GA19298	ethanolaminephosphotransferase	[EC:2.7.8.1]
NL02822	K01934	3e-34	sai:Saci_0447	5-formyltetrahydrofolate cyclo-ligase	[EC:6.3.3.2]
NL02825	K03295	1e-92	ame:552634	cation efflux system protein, CDF family	-
NL02829	K06084	4e-12	ptr:452604	F-box protein 20	-
NL02831	K01827	4e-09	dme:Dmel_CG8063	dopachrome tautomerase	[EC:5.3.3.12]
NL02832	K01904	4e-20	tad:TRIADDRAFT_56202	4-coumarate--CoA ligase	[EC:6.2.1.12]
NL02834	K03097	2e-175	api:100160732	casein kinase 2, alpha polypeptide	[EC:2.7.11.1]
NL02835	K12859	2e-78	gga:420811	U5 snRNP protein, DIM1 family	-
NL02836	K04799	4e-149	aag:AaeL_AAEL005870	flap endonuclease-1	[EC:3.-.-.-]
NL02837	K02148	0	api:100165610	V-type H+-transporting ATPase subunit C	[EC:3.6.3.14]
NL02838	K06579	1e-89	dpo:Dpse_GA20395	Rhesus blood group glycoprotein	K06580
NL02839	K06765	3e-13	rno:25311	deleted in colorectal carcinoma	K06255
NL02841	K07050	5e-91	gga:420013	-	-
NL02842	K08286	1e-52	dme:Dmel_CG5974	protein-serine/threonine kinase	[EC:2.7.11.-]
NL02843	K03248	1e-96	ame:408386	translation initiation factor eIF-3 subunit 4	-
NL02844	K07158	4e-40	dpo:Dpse_GA14597	-	-
NL02847	K01539	2e-120	dpo:Dpse_GA19046	Na+/K+-exchanging ATPase alpha subunit	[EC:3.6.3.9]
NL02851	K00387	3e-83	nve:NEMVE_v1g228729	sulfite oxidase	[EC:1.8.3.1]
NL02852	K09645	7e-100	hsa:54504	vitellogenic carboxypeptidase-like protein	[EC:3.4.16.-]
NL02853	K00665	0	api:100167255	fatty acid synthase, animal type	[EC:2.3.1.85]
NL02854	K08857	4e-09	bfo:BRAFLDRAFT_205444	NIMA (never in mitosis gene a)-related kinase	[EC:2.7.11.1]
NL02855	K01529	1e-168	bta:529929		[EC:3.6.1.-]
NL02856	K12505	3e-74	ecb:100072062	decaprenyl-diphosphate synthase subunit 2	[EC:2.5.1.-]
NL02857	K12896	2e-46	api:100161801	splicing factor, arginine/serine-rich 7	-
NL02858	K00680	5e-127	pic:PICST_90444		[EC:2.3.1.-]
NL02859	K09228	1e-75	mmu:380850	KRAB domain-containing zinc finger protein	-
NL02860	K01529	2e-91	spo:SPBC543.06c		[EC:3.6.1.-]
NL02864	K01312	1e-33	dme:Dmel_CG11841	trypsin	[EC:3.4.21.4]
NL02865	K08670	1e-41	oaa:100075025	suppressor of tumorigenicity protein 14	[EC:3.4.21.109]
NL02866	K12603	0	nvi:100122037	CCR4-NOT transcription complex subunit 6	[EC:3.1.-.-]
NL02869	K09186	9e-47	ame:408716	myeloid/lymphoid or mixed-lineage leukemia protein 1/4	-
NL02870	K12196	0	api:100159853	vacuolar protein-sorting-associated protein 4	-
NL02872	K06664	7e-25	dpo:Dpse_GA20087	peroxisomal biogenesis factor 2	-
NL02873	K01201	4e-73	tca:664564	glucosylceramidase	[EC:3.2.1.45]
NL02874	K01540	5e-119	dpe:Dper_GL25960	Na+/K+-exchanging ATPase beta subunit	[EC:3.6.3.9]
NL02875	K03130	8e-19	cgr:CAGL0M05335g	transcription initiation factor TFIID subunit D4	-
NL02876	K00908	1e-31	ava:Ava_2851	Ca2+/calmodulin-dependent protein kinase	[EC:2.7.11.17]
NL02877	K06168	4e-123	sru:SRU_2575	bifunctional enzyme involved in thiolation and methylation of tRNA	-
NL02878	K05128	1e-07	ame:410190	RYK receptor-like tyrosine kinase	[EC:2.7.10.1]
NL02880	K02864	4e-12	pho:PH1999	large subunit ribosomal protein L10	-
NL02881	K06067	8e-156	aag:AaeL_AAEL004586	histone deacetylase 1/2	[EC:3.5.1.98]
NL02882	K11125	2e-17	tca:100142092	EST1-like protein B	-
NL02883	K11125	1e-39	ame:727497	EST1-like protein B	-
NL02884	K11125	1e-08	rno:686386	EST1-like protein B	-
NL02885	K06242	2e-139	rno:140433	laminin, alpha 5	-
NL02886	K08054	0	tca:663930	calnexin	-
NL02888	K00876	0	api:100166032	uridine kinase	[EC:2.7.1.48]
NL02889	K00001	3e-37	sen:SACE_4163	alcohol dehydrogenase	[EC:1.1.1.1]
NL02890	K00060	2e-28	pab:PAB2382	threonine 3-dehydrogenase	[EC:1.1.1.103]
NL02892	K01046	7e-81	dme:Dmel_CG6113	triacylglycerol lipase	[EC:3.1.1.3]
NL02893	K07963	2e-14	api:100163441	tripartite motif-containing protein 23	K10649
NL02894	K10583	1e-75	ame:408708	ubiquitin-conjugating enzyme E2 S	[EC:6.3.2.19]
NL02895	K11426	1e-09	oaa:100082753	SET and MYND domain-containing protein	-
NL02897	K02156	0	aag:AaeL_AAEL007823	aubergine	-
NL02898	K08145	2e-50	mdo:100020584	MFS transporter, SP family, solute carrier family 2 (facilitated glucose transporter), member 8	-
NL02899	K02513	1e-110	ame:551445	heparan sulfate 2-O-sulfotransferase HS2ST1	[EC:2.8.2.-]
NL02905	K00939	5e-09	mbr:MONBRDRAFT_32804	adenylate kinase	[EC:2.7.4.3]
NL02906	K08151	5e-18	lil:LA1372	MFS transporter, DHA1 family, tetracycline resistance protein	-
NL02907	K09228	1e-36	mmu:242747	KRAB domain-containing zinc finger protein	-
NL02911	K10360	7e-06	mmu:270163	myosin IX	-
NL02914	K06013	4e-137	dre:334380	STE24 endopeptidase	[EC:3.4.24.84]
NL02917	K12804	1e-16	dre:571331	proline-serine-threonine phosphatase interacting protein 1	-
NL02920	K11883	1e-77	nvi:100119571	RNA-binding protein NOB1	-
NL02921	K03294	4e-17	ddi:DDB_0238768	basic amino acid/polyamine antiporter, APA family	-
NL02924	K00139	1e-165	dpo:Dpse_GA18355	succinate-semialdehyde dehydrogenase	[EC:1.2.1.24]
NL02925	K01135	4e-58	dme:Dmel_CG7402	arylsulfatase B	[EC:3.1.6.12]
NL02926	K08814	5e-98	tca:659518	tribbles	[EC:2.7.11.-]
NL02927	K04409	1e-155	ame:724453	p21-activated kinase 1	[EC:2.7.11.1]
NL02930	K07444	1e-15	ape:APE_0557	putative N6-adenine-specific DNA methylase	-
NL02932	K12820	0	ame:408535	pre-mRNA-splicing factor ATP-dependent RNA helicase DHX15/PRP43	[EC:3.6.1.-]
NL02935	K00759	1e-55	ame:413601	adenine phosphoribosyltransferase	[EC:2.4.2.7]
NL02936	K06491	1e-173	ame:409849	neural cell adhesion molecule	-
NL02937	K11725	3e-53	spu:588310	phospholysine phosphohistidine inorganic pyrophosphate phosphatase	[EC:3.6.1.1 3.1.3.-]
NL02938	K11725	2e-27	tad:TRIADDRAFT_32553	phospholysine phosphohistidine inorganic pyrophosphate phosphatase	[EC:3.6.1.1 3.1.3.-]
NL02941	K05862	8e-34	tca:662925	voltage-dependent anion channel	-
NL02942	K10356	1e-100	nvi:100122677	myosin I	-
NL02943	K09568	5e-44	dpo:Dpse_GA10702	FK506-binding protein 1	[EC:5.2.1.8]
NL02944	K07152	9e-72	tca:657827	-	-
NL02945	K00261	2e-143	ame:409253	glutamate dehydrogenase (NAD(P)+)	[EC:1.4.1.3]
NL02946	K00814	3e-101	api:100164899	alanine transaminase	[EC:2.6.1.2]
NL02950	K00655	9e-67	tca:656882	1-acyl-sn-glycerol-3-phosphate acyltransferase	[EC:2.3.1.51]
NL02952	K08202	1e-63	dme:Dmel_CG6331	MFS transporter, OCT family, solute carrier family 22 (organic cation transporter), member 5	K08212
NL02953	K04599	1e-27	dme:Dmel_CG6530	G protein-coupled receptor Mth (Methuselah protein)	-
NL02954	K07889	7e-85	spu:578627	Ras-related protein Rab-5C	-
NL02955	K09884	6e-66	tca:656743	aquaporin rerated protein, invertebrate	-
NL02957	K00600	3e-116	cqu:CpipJ_CPIJ012332	glycine hydroxymethyltransferase	[EC:2.1.2.1]
NL02960	K07095	1e-96	ame:725700	-	-
NL02963	K02726	9e-121	nvi:100115262	20S proteasome subunit alpha 2	[EC:3.4.25.1]
NL02965	K03649	9e-30	api:100164619	TDG/mug DNA glycosylase family protein	[EC:3.2.2.-]
NL02967	K07299	3e-23	rno:24778	MFS transporter, SP family, solute carrier family 2 (facilitated glucose transporter), member 1	-
NL02968	K01500	3e-06	tgu:100220215		[EC:3.5.4.-]
NL02969	K09851	1e-32	ecb:100065847	Ras association domain-containing protein 2	K09854
NL02972	K01183	6e-163	dme:Dmel_CG18140	chitinase	[EC:3.2.1.14]
NL02974	K03364	5e-120	dpo:Dpse_GA14145	cell division cycle 20-like protein 1, cofactor of APC complex	K04087
NL02982	K02357	4e-64	api:100162225	elongation factor EF-Ts	-
NL02983	K01807	1e-90	aga:AgaP_AGAP011457	ribose 5-phosphate isomerase A	[EC:5.3.1.6]
NL02984	K00868	1e-11	pfh:PFHG_00578	pyridoxine kinase	[EC:2.7.1.35]
NL02986	K05692	2e-08	ptr:746570	actin beta/gamma 1	-
NL02987	K03010	0	tca:663520	DNA-directed RNA polymerase II subunit B	[EC:2.7.7.6]
NL02988	K09230	2e-11	rno:363170	SCAN domain-containing zinc finger protein	-
NL02989	K09228	9e-62	mmu:630579	KRAB domain-containing zinc finger protein	-
NL02990	K03454	4e-24	spo:SPAC4G9.20c	mitochondrial carrier protein, MC family	K05863
NL02991	K01362	4e-37	dme:Dmel_CG1505		[EC:3.4.21.-]
NL02993	K06569	3e-20	dre:565942	melanoma-associated antigen p97	-
NL02995	K03258	4e-13	lbc:LACBIDRAFT_297331	translation initiation factor eIF-4B	-
NL02996	K11886	0	tca:100142216	proteasome component ECM29	-
NL02997	K10477	3e-160	mdo:100018923	BTB/POZ domain-containing protein 1/2	-
NL02999	K03010	1e-17	hmg:100208869	DNA-directed RNA polymerase II subunit B	[EC:2.7.7.6]
NL03001	K01509	0	dme:Dmel_CG4548	adenosinetriphosphatase	[EC:3.6.1.3]
NL03003	K10523	8e-109	dpo:Dpse_GA22127	speckle-type POZ protein	-
NL03004	K10684	4e-88	mdo:100016572	ubiquitin-like 1-activating enzyme E1 A	[EC:6.3.2.19]
NL03005	K09542	5e-27	dme:Dmel_CG4533	crystallin, alpha B	-
NL03006	K03103	2e-14	dme:Dmel_CG4317	multiple inositol-polyphosphate phosphatase	[EC:3.1.3.62]
NL03007	K01312	6e-41	dme:Dmel_CG1102	trypsin	[EC:3.4.21.4]
NL03009	K09394	5e-62	ame:409887	transcription factor Dp, invertebrate	K04683
NL03012	K12493	9e-93	aga:AgaP_AGAP005609	ADP-ribosylation factor GTPase-activating protein 2/3	-
NL03013	K12384	2e-42	mmu:12492	lysosome membrane protein 2	-
NL03014	K07561	1e-32	msi:Msm_1358	diphthamide synthase subunit DPH2	-
NL03015	K00507	2e-130	ame:552176	stearoyl-CoA desaturase (delta-9 desaturase)	[EC:1.14.19.1]
NL03017	K12759	7e-79	tca:658477	myosin regulatory light chain, invertebrate	-
NL03020	K09272	2e-14	tps:THAPSDRAFT_262574	structure-specific recognition protein 1	K10802
NL03022	K01456	2e-06	cin:100181653	peptide-N4-(N-acetyl-beta-glucosaminyl)asparagine amidase	[EC:3.5.1.52]
NL03024	K01290	3e-75	dme:Dmel_CG3108	carboxypeptidase A	[EC:3.4.17.1]
NL03025	K02180	3e-46	dre:403012	cell cycle arrest protein BUB3	-
NL03026	K03686	1e-12	tfu:Tfu_0198	molecular chaperone DnaJ	K09504
NL03027	K02725	3e-102	ame:552654	20S proteasome subunit alpha 6	[EC:3.4.25.1]
NL03028	K00777	2e-26	afm:AFUA_7G07100		[EC:2.4.2.-]
NL03029	K01870	0	api:100165479	isoleucyl-tRNA synthetase	[EC:6.1.1.5]
NL03030	K06237	0	gga:395530	collagen, type IV, alpha	-
NL03033	K01104	0	ame:411227	protein-tyrosine phosphatase	[EC:3.1.3.48]
NL03034	K10585	4e-86	dre:100000648	ubiquitin-conjugating enzyme E2 Z	[EC:6.3.2.19]
NL03035	K01873	7e-178	cqu:CpipJ_CPIJ010679	valyl-tRNA synthetase	[EC:6.1.1.9]
NL03037	K08145	6e-33	bfo:BRAFLDRAFT_82927	MFS transporter, SP family, solute carrier family 2 (facilitated glucose transporter), member 8	-
NL03038	K11426	3e-15	dre:321245	SET and MYND domain-containing protein	-
NL03039	K12567	5e-31	dre:317731	titin	[EC:2.7.11.1]
NL03041	K07960	1e-53	ptr:454623	ADP-ribosylation factor-like 12	-
NL03042	K08145	8e-12	oaa:100076607	MFS transporter, SP family, solute carrier family 2 (facilitated glucose transporter), member 8	K08144
NL03043	K08144	1e-24	gga:425954	MFS transporter, SP family, solute carrier family 2 (facilitated glucose transporter), member 6	K08145
NL03044	K07427	2e-63	bfo:BRAFLDRAFT_57954	cytochrome P450, family 4, subfamily V	K00517
NL03047	K01092	7e-50	dre:641570	myo-inositol-1(or 4)-monophosphatase	[EC:3.1.3.25]
NL03048	K08886	5e-19	dre:562887	tyrosine kinase, non-receptor, 2	[EC:2.7.10.1]
NL03049	K09159	6e-11	msl:Msil_2212	hypothetical protein	-
NL03050	K05863	1e-08	cpv:cgd8_1210	solute carrier family 25 (mitochondrial carrier; adenine nucleotide translocator)	K03454
NL03051	K04357	1e-06	gga:408035	epidermal growth factor	-
NL03053	K10766	8e-53	dre:553475	alkylated DNA repair protein alkB homolog 4	-
NL03054	K01078	7e-79	dme:Dmel_CG9452	acid phosphatase	[EC:3.1.3.2]
NL03055	K08595	7e-37	gga:421859	sentrin-specific protease 6	[EC:3.4.22.-]
NL03059	K00476	3e-17	xla:432095	aspartate beta-hydroxylase	[EC:1.14.11.16]
NL03060	K00456	6e-79	cqu:CpipJ_CPIJ020056	cysteine dioxygenase	[EC:1.13.11.20]
NL03062	K10478	6e-23	tgu:100223888	BTB/POZ domain-containing protein 3/6	K10477
NL03065	K06103	0	aag:AaeL_AAEL003914	calcium/calmodulin-dependent serine protein kinase	[EC:2.7.11.1]
NL03066	K06177	4e-22	pmr:PMI2985	ribosomal large subunit pseudouridine synthase A	[EC:5.4.99.12]
NL03067	K00900	0	tca:657985	6-phosphofructo-2-kinase	[EC:2.7.1.105]
NL03068	K07253	2e-24	nve:NEMVE_v1g189079	phenylpyruvate tautomerase	[EC:5.3.2.1]
NL03069	K10396	3e-125	nvi:100123100	kinesin family member 5	-
NL03070	K02210	0	tca:655767	minichromosome maintenance protein 7 (cell division control protein 47)	-
NL03071	K06867	6e-09	spo:SPAC2F7.10	-	K00680
NL03072	K06867	9e-09	spo:SPAC2F7.10	-	K00680
NL03073	K09507	3e-129	ame:411071	DnaJ homolog, subfamily B, member 1	K09510
NL03074	K08765	1e-96	aga:AgaP_AGAP010164	carnitine O-palmitoyltransferase 1	[EC:2.3.1.21]
NL03076	K01872	0	tca:654931	alanyl-tRNA synthetase	[EC:6.1.1.7]
NL03078	K01876	0	ame:409945	aspartyl-tRNA synthetase	[EC:6.1.1.12]
NL03079	K09531	1e-129	tca:654989	DnaJ homolog, subfamily C, member 11	-
NL03080	K00326	1e-14	ang:An01g09750	cytochrome-b5 reductase	[EC:1.6.2.2]
NL03081	K09503	1e-112	tca:659314	DnaJ homolog, subfamily A, member 2	-
NL03082	K11997	7e-16	tgu:100225448	tripartite motif-containing protein 2/3	-
NL03083	K00826	4e-132	ame:412889	branched-chain amino acid aminotransferase	[EC:2.6.1.42]
NL03086	K00680	2e-86	dme:Dmel_CG8766		[EC:2.3.1.-]
NL03089	K01530	1e-20	bfo:BRAFLDRAFT_69708	phospholipid-translocating ATPase	[EC:3.6.3.1]
NL03091	K10418	1e-42	ame:725312	dynein light chain LC8-type	-
NL03092	K11848	2e-17	dsi:Dsim_GD11032	ubiquitin carboxyl-terminal hydrolase 20/33	[EC:3.1.2.15]
NL03093	K04755	2e-15	gbe:GbCGDNIH1_1942	ferredoxin, 2Fe-2S	K02259
NL03094	K01489	1e-33	api:100159439	cytidine deaminase	[EC:3.5.4.5]
NL03095	K10599	1e-169	cqu:CpipJ_CPIJ011261	pre-mRNA-processing factor 19	[EC:6.3.2.19]
NL03096	K01965	0	gga:418774	propionyl-CoA carboxylase alpha chain	[EC:6.4.1.3]
NL03097	K01044	1e-14	dme:Dmel_CG6414	carboxylesterase	[EC:3.1.1.1]
NL03098	K03500	3e-13	eat:EAT1b_2868	ribosomal RNA small subunit methyltransferase B	[EC:2.1.1.-]
NL03099	K06130	6e-87	tca:657690	lysophospholipase II	[EC:3.1.1.5]
NL03100	K10420	3e-52	ame:551652	dynein light chain Tctex-type 1	-
NL03101	K02212	0	tca:662486	minichromosome maintenance protein 4 (cell division control protein 54)	-
NL03102	K12195	9e-47	ame:410883	charged multivesicular body protein 6	-
NL03104	K01192	3e-145	api:100160465	beta-mannosidase	[EC:3.2.1.25]
NL03105	K10089	3e-08	xla:496207	cation-dependent mannose-6-phosphate receptor	-
NL03107	K01897	4e-13	mxa:MXAN_1528	long-chain acyl-CoA synthetase	[EC:6.2.1.3]
NL03108	K00888	2e-135	dre:564750	phosphatidylinositol 4-kinase	[EC:2.7.1.67]
NL03110	K06883	7e-71	ame:725745	-	-
NL03112	K04628	1e-66	dme:Dmel_CG18578	UDP-galactose ceramide galactosyltransferase	[EC:2.4.1.47]
NL03114	K00477	6e-46	tet:TTHERM_00925660	phytanoyl-CoA hydroxylase	[EC:1.14.11.18]
NL03115	K12879	3e-12	ddi:DDB_0233558	THO complex subunit 2	K12893
NL03117	K01529	5e-14	spu:581057		[EC:3.6.1.-]
NL03118	K05242	7e-19	mdo:100026623	arginine vasopressin	K05243
NL03119	K12886	9e-09	api:100169390	heterogeneous nuclear ribonucleoprotein K	-
NL03120	K03295	4e-32	tca:659085	cation efflux system protein, CDF family	-
NL03123	K12855	9e-09	fgr:FG10242.1	pre-mRNA-processing factor 6	K12869
NL03124	K06813	3e-33	mmu:22295	cadherin 23	-
NL03128	K07206	1e-17	aag:AaeL_AAEL002548	tuberous sclerosis 1	-
NL03129	K12617	1e-09	api:100165175	DNA topoisomerase 2-associated protein PAT1	-
NL03130	K08831	8e-177	nvi:100120098	SFRS protein kinase	[EC:2.7.11.1]
NL03131	K03958	3e-12	aag:AaeL_AAEL013960	NADH dehydrogenase (ubiquinone) 1 beta subcomplex 2	[EC:1.6.5.3 1.6.99.3]
NL03136	K08811	6e-105	ame:411779	testis-specific serine kinase	[EC:2.7.11.1]
NL03137	K01404	6e-19	tet:TTHERM_01102690	leishmanolysin	[EC:3.4.24.36]
NL03140	K11086	2e-06	nve:NEMVE_v1g176237	small nuclear ribonucleoprotein B and B'	-
NL03141	K05766	4e-144	dme:Dmel_CG6238	slingshot	-
NL03143	K09881	4e-33	spu:579766	acylglycerol kinase	[EC:2.7.1.94]
NL03144	K03120	1e-78	tca:661723	transcription initiation factor TFIID TATA-box-binding protein	-
NL03147	K01376	4e-20	dme:Dmel_CG9660		[EC:3.4.22.-]
NL03148	K01779	3e-46	rha:RHA1_ro00144	aspartate racemase	[EC:5.1.1.13]
NL03150	K11498	2e-11	mdo:100013897	centromeric protein E	K12478
NL03151	K11481	1e-104	ame:412271	aurora kinase A	[EC:2.7.11.1]
NL03154	K01124	2e-08	bta:518050	glycerophosphoinositol inositolphosphodiesterase	[EC:3.1.4.43]
NL03155	K01672	3e-31	mdo:100013286	carbonic anhydrase	[EC:4.2.1.1]
NL03157	K01883	6e-85	nvi:100117013	cysteinyl-tRNA synthetase	[EC:6.1.1.16]
NL03158	K08811	7e-116	ame:411093	testis-specific serine kinase	[EC:2.7.11.1]
NL03163	K05954	5e-112	tca:659329	protein farnesyltransferase subunit beta	[EC:2.5.1.58]
NL03165	K10380	2e-18	tca:100142605	ankyrin	-
NL03168	K06867	2e-25	ava:Ava_4314	-	-
NL03169	K06228	1e-06	ddi:DDB_0229382	fused	[EC:2.7.11.1]
NL03171	K08045	1e-14	dre:562619	adenylate cyclase 5	[EC:4.6.1.1]
NL03173	K05401	7e-07	spu:587154	toll-like recepto 3	-
NL03174	K01312	3e-15	dme:Dmel_CG1299	trypsin	[EC:3.4.21.4]
NL03175	K07763	6e-60	dpo:Dpse_GA18484	matrix metalloproteinase-14 (membrane-inserted)	[EC:3.4.24.80]
NL03176	K00923	1e-15	mdo:100017523	phosphatidylinositol-4-phosphate 3-kinase	[EC:2.7.1.154]
NL03177	K00207	2e-96	cin:100175681	dihydropyrimidine dehydrogenase (NADP+)	[EC:1.3.1.2]
NL03181	K00908	6e-07	ava:Ava_3867	Ca2+/calmodulin-dependent protein kinase	[EC:2.7.11.17]
NL03182	K02886	9e-18	chy:CHY_2306	large subunit ribosomal protein L2	-
NL03185	K00655	7e-88	api:100168459	1-acyl-sn-glycerol-3-phosphate acyltransferase	[EC:2.3.1.51]
NL03187	K12471	1e-31	xtr:448199	epsin	-
NL03189	K02087	4e-120	aag:AaeL_AAEL008621	cyclin-dependent kinase 1	[EC:2.7.11.22]
NL03191	K05657	0	nvi:100121083	ATP-binding cassette, subfamily B (MDR/TAP), member 10	-
NL03194	K11446	1e-15	aga:AgaP_AGAP004854	histone demethylase JARID1	[EC:1.14.11.-]
NL03195	K11128	2e-40	api:100160894	H/ACA ribonucleoprotein complex subunit 1	-
NL03196	K01080	3e-31	api:100164616	phosphatidate phosphatase	[EC:3.1.3.4]
NL03197	K08079	4e-121	dre:393315	cysteine-S-conjugate beta-lyase	[EC:4.4.1.13]
NL03198	K06948	1e-64	spo:SPBC26H8.08c	-	-
NL03199	K06234	2e-98	tca:664521	Ras-related protein Rab-23	-
NL03201	K04552	4e-76	tca:660484	ubiquitin-conjugating enzyme E2 L3	[EC:6.3.2.19]
NL03203	K11876	2e-20	nvi:100124090	proteasome assembly chaperone 2	-
NL03204	K09229	1e-08	ptr:451633	KRAB and SCAN domains-containing zinc finger protein	K09228
NL03206	K01512	9e-28	tgu:100224805	acylphosphatase	[EC:3.6.1.7]
NL03208	K01076	2e-70	mmu:56360		[EC:3.1.2.-]
NL03210	K06630	3e-90	ame:408951	tyrosine 3-monooxygenase/tryptophan 5-monooxygenase activation protein	-
NL03212	K11583	5e-110	api:100162850	protein phosphatase 2 (formerly 2A), regulatory subunit B''	-
NL03213	K05185	1e-17	rno:65191	gamma-aminobutyric acid (GABA) A receptor, epsilon	-
NL03214	K02737	6e-112	tca:658739	20S proteasome subunit beta 5	[EC:3.4.25.1]
NL03216	K01324	2e-12	rno:25048	plasma kallikrein	[EC:3.4.21.34]
NL03219	K00680	7e-56	dme:Dmel_CG6921		[EC:2.3.1.-]
NL03221	K00787	6e-83	dme:Dmel_CG12389	dimethylallyltranstransferase	[EC:2.5.1.1]
NL03222	K05868	1e-95	tca:660418	cyclin B	-
NL03223	K08076	9e-121	dme:Dmel_CG6863	astacin	[EC:3.4.24.21]
NL03227	K01301	6e-06	ecb:100060132	glutamate carboxypeptidase II	[EC:3.4.17.21]
NL03230	K00423	1e-37	dme:Dmel_CG5959	L-ascorbate oxidase	[EC:1.10.3.3]
NL03231	K11321	4e-40	ame:411727	bromodomain-containing protein 8	-
NL03232	K12566	1e-37	tca:656657	beta-sarcoglycan	-
NL03233	K04523	6e-119	nvi:100114641	ubiquilin	-
NL03234	K10747	2e-13	ddi:DDB_0232265	DNA ligase 1	[EC:6.5.1.1]
NL03235	K12889	2e-06	ecb:100050579	poly(rC)-binding protein 1	-
NL03236	K11653	9e-142	ame:412046	AT-rich interactive domain-containing protein 1	-
NL03237	K01069	6e-92	ecb:100067912	hydroxyacylglutathione hydrolase	[EC:3.1.2.6]
NL03238	K06184	6e-50	tca:660218	ATP-binding cassette, sub-family F, member 1	-
NL03239	K05869	1e-54	gga:427267	calcium/calmodulin-dependent protein kinase IV	[EC:2.7.11.17]
NL03240	K12198	5e-80	nvi:100116488	charged multivesicular body protein 5	-
NL03241	K01495	5e-101	dpe:Dper_GL10161	GTP cyclohydrolase I	[EC:3.5.4.16]
NL03244	K00731	3e-07	dre:557675	glycoprotein-N-acetylgalactosamine 3-beta-galactosyltransferase	[EC:2.4.1.122]
NL03247	K06497	5e-43	ame:552721	CD63 antigen	-
NL03251	K10582	2e-07	fgr:FG10841.1	ubiquitin-conjugating enzyme E2 Q	[EC:6.3.2.19]
NL03252	K11663	4e-67	ame:408269	zinc finger HIT domain-containing protein 1	-
NL03253	K10448	4e-169	gga:420033	kelch-like protein 10	-
NL03258	K00162	2e-50	tet:TTHERM_00784570	pyruvate dehydrogenase E1 component subunit beta	[EC:1.2.4.1]
NL03260	K02727	8e-108	ame:408986	20S proteasome subunit alpha 7	[EC:3.4.25.1]
NL03261	K01874	1e-32	cbr:CBG06108	methionyl-tRNA synthetase	[EC:6.1.1.10]
NL03265	K00049	4e-64	mmu:76238	glyoxylate reductase (NADP+)	[EC:1.1.1.79]
NL03266	K09553	0	nvi:100119701	stress-induced-phosphoprotein 1	-
NL03269	K12606	4e-142	ame:412388	CCR4-NOT transcription complex subunit 9	-
NL03270	K09272	4e-23	tca:661780	structure-specific recognition protein 1	-
NL03271	K11985	6e-24	dpo:Dpse_GA18686	TRAF-interacting protein	-
[truncated: 8,742 more rows]
