# Supplementary material for: Transcriptome Analysis of the Brown Planthopper Nilaparvata lugens
Source: PLoS One. 2010 Dec 6;5(12):e14233. doi: 10.1371/journal.pone.0014233 (PMC2997790; doi:10.1371/journal.pone.0014233)
Supplement: Table S6 — Gene set enrichment analysis comparing 2nd instar nymphs and eggs. (0.04 MB XLS) [file pone.0014233.s006.xls]

## Sheet: GO
Supplemental Table S6. Gene set enrichment analysis comparing 2nd instar nymphs and eggs
Category	Subcategory	P-value	Total	Up-regulation	Down-regulation
Biological Process	carbohydrate metabolic process	2.53e-10	156	151	5
	amine metabolic process	9.42e-08	86	85	1
	cellular ketone metabolic process	4.01e-06	85	84	1
	carboxylic acid metabolic process	5.98e-06	83	83	0
	organic acid metabolic process	5.98e-06	83	83	0
	oxoacid metabolic process	5.98e-06	83	83	0
	cellular carbohydrate metabolic process	6.69e-05	80	80	0
	cellular amine metabolic process	8.81e-05	56	56	0
	cellular amino acid metabolic process	8.81e-05	56	56	0
	cellular amino acid and derivative metabolic process	0.00071	62	62	0
	oxidation reduction	0.00326	93	85	8
	chitin metabolic process	0.01463	26	25	1
	glucosamine metabolic process	0.04928	26	25	1
	N-acetylglucosamine metabolic process	0.04928	26	25	1
	polysaccharide metabolic process	0.04948	33	32	1
Cellular Component	cytoplasm	0.03401	306	271	35
	lipid particle	2.58e-05	33	32	1
	mitochondrial lumen	0.014	20	19	1
	mitochondrial matrix	0.014	20	19	1
	membrane part	0.02487	184	166	18
	membrane	0.02616	301	274	27
Molecular Function	catalytic activity	4.11e-07	745	686	59
	oxidoreductase activity	9.35e-07	153	138	15
	cofactor binding	0.00017	63	62	1
	structural constituent of cuticle	0.00263	32	28	4
	steroid binding	0.00351	24	24	0
	hydrolase activity, hydrolyzing O-glycosyl compounds	0.00626	33	31	2
	peptidase activity, acting on L-amino acid peptides	0.00685	100	93	7
	chitin binding	0.00791	24	23	1
	pattern binding	0.0142	25	24	1
	polysaccharide binding	0.0142	25	24	1
	vitamin binding	0.0202	31	30	1
	pyridoxal phosphate binding	0.02709	21	21	0
	vitamin B6 binding	0.02709	21	21	0
	hydrolase activity, acting on glycosyl bonds	0.03948	33	31	2
	peptidase activity	0.0413	97	90	7
	lipid binding	0.04972	38	35	3

## Sheet: KO
KEGG Pathway Category	FDR	Total	Up-regulate	Down-regulate
Adherens junction	0.0476579	40	35	5
Adipocytokine signaling pathway	0.0257558	24	22	2
alpha-Linolenic acid metabolism	0.00911856	19	18	1
Amino sugar and nucleotide sugar metabolism	0.0461296	24	23	1
Aminoacyl-tRNA biosynthesis	0.0265714	23	22	1
Antigen processing and presentation	0.0102583	20	16	4
Arachidonic acid metabolism	0.0257558	30	28	2
Ascorbate and aldarate metabolism	0.0388424	15	14	1
Biosynthesis of unsaturated fatty acids	0.0138975	12	11	1
Butanoate metabolism	0.0079643	19	16	3
Citrate cycle (TCA cycle)	0.0423457	19	17	2
Cyanoamino acid metabolism	0.00100968	30	29	1
Ether lipid metabolism	0.0303569	28	27	1
Fatty acid metabolism	9.76638e-06	29	28	1
Galactose metabolism	0.0257558	17	17	0
Glutathione metabolism	0.0257558	37	35	2
Glycerolipid metabolism	0.00609069	42	40	2
Glycerophospholipid metabolism	0.00609069	47	45	2
Glycine, serine and threonine metabolism	0.00333447	23	23	0
Limonene and pinene degradation	0.00181599	49	46	3
Linoleic acid metabolism	0.0138975	18	16	2
Lysosome	0.00609069	50	45	5
Metabolic pathways	2.19036e-10	393	362	31
Methane metabolism	0.0423457	34	31	3
Nitrogen metabolism	0.0461296	11	11	0
Phenylalanine metabolism	0.000652984	69	65	4
PPAR signaling pathway	8.57574e-07	43	39	4
Propanoate metabolism	0.0257558	15	15	0
Pyruvate metabolism	0.0257558	22	21	1
Riboflavin metabolism	0.0262735	23	21	2
Selenoamino acid metabolism	0.0271274	31	30	1
Starch and sucrose metabolism	5.89335e-06	33	32	1
Taurine and hypotaurine metabolism	0.0189947	24	22	2
Tyrosine metabolism	0.0423457	49	46	3
Valine, leucine and isoleucine biosynthesis	0.0300302	12	11	1
Valine, leucine and isoleucine degradation	1.10895e-05	25	24	1
