# Supplementary material for: Transcriptome Analysis of the Brown Planthopper Nilaparvata lugens
Source: PLoS One. 2010 Dec 6;5(12):e14233. doi: 10.1371/journal.pone.0014233 (PMC2997790; doi:10.1371/journal.pone.0014233)
Supplement: Table S7 — Gene set enrichment analysis comparing 5th instar nymphs and 2nd instar nymphs. (0.03 MB XLS) [file pone.0014233.s007.xls]

## Sheet: GO
Supplemental Table S7. Gene set enrichment analysis comparing 5th instar nymphs and 2nd instar nymphs
Category	Subcategory	P-value	Total	Up-regulation	Down-regulation
Biological Process	monosaccharide metabolic process	4.92e-10	50	32	18
	alcohol metabolic process	9.99e-09	57	34	23
	glycolysis	1.21e-07	23	21	2
	glucose catabolic process	5.55e-07	24	22	2
	generation of precursor metabolites and energy	6.97e-07	51	32	19
	hexose catabolic process	1.02e-06	24	22	2
	glucose metabolic process	3.21e-06	25	23	2
	monosaccharide catabolic process	1.59e-05	24	22	2
	hexose metabolic process	2.33e-05	28	26	2
	alcohol catabolic process	3.31e-05	24	22	2
	chitin metabolic process	6.46e-05	22	6	16
	carbohydrate catabolic process	8.85e-05	25	23	2
	glucosamine metabolic process	0.00021	22	6	16
	N-acetylglucosamine metabolic process	0.00021	22	6	16
	amino sugar metabolic process	0.00033	22	6	16
	aminoglycan metabolic process	0.00076	22	6	16
	carbohydrate metabolic process	0.00119	84	53	31
	oxidation reduction	0.00307	60	31	29
	polysaccharide metabolic process	0.00811	24	8	16
	catabolic process	0.02313	106	80	26
Cellular Component	microtubule cytoskeleton	0.00165	34	33	1
	cytoskeletal part	0.00498	43	34	9
	lipid particle	0.01307	19	12	7
	extracellular region	0.0314	34	12	22
	cytoskeleton	0.03573	50	38	12
Molecular Function	structural constituent of cuticle	3.07e-09	32	5	27
	oxidoreductase activity	6.98e-09	107	56	51
	pattern binding	1.4e-06	24	6	18
	polysaccharide binding	1.4e-06	24	6	18
	chitin binding	5.66e-06	22	6	16
	structural molecule activity	1.06e-05	65	22	43
	carbohydrate binding	9.27e-05	29	11	18
	metalloexopeptidase activity	0.00136	13	12	1
	aminopeptidase activity	0.00275	10	10	0
	cofactor binding	0.00693	39	26	13
	pyridoxal phosphate binding	0.0071	16	12	4
	vitamin B6 binding	0.0071	16	12	4
	steroid binding	0.02316	16	12	4

## Sheet: KO
KEGG Pathway Category	FDR	Total	Up-regulate	Down-regulate
Metabolic pathways	8.67365e-06	231	134	97
Glutathione metabolism	4.15366e-05	34	15	19
Glycolysis / Gluconeogenesis	4.73741e-05	24	23	1
Phenylalanine metabolism	4.73741e-05	50	14	36
Pyruvate metabolism	0.000539889	20	16	4
Cyanoamino acid metabolism	0.00168218	21	2	19
Taurine and hypotaurine metabolism	0.00381049	19	1	18
Biosynthesis of unsaturated fatty acids	0.0040711	10	2	8
Glycerolipid metabolism	0.0040711	29	6	23
Pathogenic Escherichia coli infection	0.0040711	24	20	4
Cardiac muscle contraction	0.00701357	31	17	14
Parkinson's disease	0.00702342	33	14	19
Tyrosine metabolism	0.0131286	35	11	24
Oxidative phosphorylation	0.0178341	30	14	16
Selenoamino acid metabolism	0.0178341	22	5	17
Viral myocarditis	0.020323	21	13	8
Limonene and pinene degradation	0.0228944	29	5	24
Androgen and estrogen metabolism	0.0279683	14	2	12
Citrate cycle (TCA cycle)	0.0279683	14	13	1
Alzheimer's disease	0.0331763	39	20	19
Ether lipid metabolism	0.0360371	19	1	18
Methane metabolism	0.0403541	23	9	14
Steroid biosynthesis	0.0411979	6	2	4
PPAR signaling pathway	0.0480337	19	8	11
