# Supplementary material for: Transcriptome Analysis of the Brown Planthopper Nilaparvata lugens
Source: PLoS One. 2010 Dec 6;5(12):e14233. doi: 10.1371/journal.pone.0014233 (PMC2997790; doi:10.1371/journal.pone.0014233)
Supplement: Table S8 — Gene set enrichment analysis comparing MFA, MMA and BFA with 5th instar nymphs. (0.05 MB XLS) [file pone.0014233.s008.xls]

## Sheet: GO
Supplemental Table S8. Gene set enrichment analysis comparing MFA, MMA and BFA with 5th instar nymphs
		MFA				MMA				BFA
Category	Subcategory	P-value	Total	Up-regulation	Down-regulation	P-value	Total	Up-regulation	Down-regulation	P-value	Total	Up-regulation	Down-regulation
Biological Process	monosaccharide metabolic process	5.26e-12	66	6	60					1.27e-08	72	5	67
	alcohol metabolic process	6.38e-10	75	10	65					1.18e-06	83	9	74
	chitin metabolic process	1.53e-07	31	0	31	0.00014	30	3	27	0.00097	30	1	29
	glucosamine metabolic process	1.92e-07	32	0	32	0.00068	30	3	27	0.00132	31	1	30
	N-acetylglucosamine metabolic process	1.92e-07	32	0	32	0.00068	30	3	27	0.00132	31	1	30
	amino sugar metabolic process	3.91e-07	31	0	31	0.00122	31	4	27	0.00239	30	1	29
	catabolic process	2.85e-06	163	25	138	6.19e-05	188	65	123	0.02443	188	22	166
	carbohydrate metabolic process	4.89e-06	122	17	105	0.03202	128	26	102	8.01e-05	149	13	136
	aminoglycan metabolic process	6.61e-06	32	0	32	0.0011	30	3	27	0.02132	31	1	30
	hexose metabolic process	7.6e-05	34	6	28					5.66e-05	41	4	37
	alcohol catabolic process	8.39e-05	29	4	25					4.14e-05	35	2	33
	proteolysis	8.82e-05	114	16	98	4.77e-05	136	40	96
	monosaccharide catabolic process	0.00014	28	3	25					5.58e-05	34	1	33
	polysaccharide metabolic process	0.00019	34	0	34
	protein catabolic process	0.00032	114	16	98	3.75e-05	139	40	99
	glucose metabolic process	0.00055	27	5	22					0.00071	32	1	31
	macromolecule catabolic process	0.00114	121	16	105	4.3e-06	154	43	111
	biopolymer catabolic process	0.00126	120	16	104	7.72e-06	152	42	110
	carbohydrate catabolic process	0.00134	29	3	26					0.00116	35	1	34
	glucose catabolic process	0.00471	23	3	20					0.00248	28	0	28
	hexose catabolic process	0.0078	23	3	20					0.00459	28	0	28
	cellular protein complex assembly	0.01038	22	1	21
	protein polymerization	0.02114	16	0	16
	amine metabolic process					0.00366	74	13	61
	biopolymer metabolic process					0.01944	536	67	469
	gene expression					0.03735	244	10	234
	macromolecule metabolic process					0.01029	542	68	474
	metabolic process					1.19e-08	817	169	648
	primary metabolic process					0.00604	664	107	557
	protein folding					0.0074	32	1	31
	protein metabolic process					2.5e-07	352	55	297
	translation					2.51e-09	108	0	108
Cellular Component	cytoplasm					2.09e-06	251	50	201
	cytoplasmic part					0.0023	354	60	294
	extracellular region	0.00764	47	6	41
	intracellular non-membrane-bounded organelle					0.00231	155	6	149
	intracellular part					2.85e-07	540	76	464
	lipid particle	0.04559	23	4	19	0.00053	32	9	23
	macromolecular complex					1.38e-12	259	33	226
	microtubule cytoskeleton	0.02162	41	1	40
	non-membrane-bounded organelle					0.00231	155	6	149
	proteasome complex					0.00226	12	0	12
	protein complex					0.02228	161	31	130
	ribonucleoprotein complex					1.76e-12	99	2	97
	ribosome					1.22e-08	67	0	67
Molecular Function	peptidase activity, acting on L-amino acid peptides	1.37e-08	107	18	89	6.66e-11	131	41	90	0.00312	113	18	95
	chitin binding	3.89e-08	30	0	30	0.00011	28	2	26	0.00068	28	0	28
	structural constituent of cuticle	7.5e-08	37	1	36	5.47e-07	40	3	37	3.39e-08	44	3	41
	pattern binding	1.12e-07	31	1	30	0.00027	29	3	26	0.00541	28	0	28
	polysaccharide binding	1.12e-07	31	1	30	0.00027	29	3	26	0.00541	28	0	28
	carbohydrate binding	1.65e-07	42	2	40	0.00183	39	6	33	0.00231	41	3	38
	peptidase activity	1.81e-07	104	18	86	1.36e-09	127	40	87	0.01752	109	18	91
	catalytic activity	5.18e-06	636	104	532					0.00277	810	85	725
	oxidoreductase activity	6.6e-06	132	26	106	0.00086	146	60	86	0.00013	160	14	146
	exopeptidase activity	1.94e-05	27	2	25					0.00743	27	2	25
	metalloexopeptidase activity	0.00016	17	0	17					0.0115	17	0	17
	serine hydrolase activity	0.00031	46	8	38	1.23e-08	63	28	35
	serine-type peptidase activity	0.00031	46	8	38	1.23e-08	63	28	35
	metallopeptidase activity	0.00056	38	3	35					0.04497	41	2	39
	endopeptidase activity	0.00115	64	8	56	3.63e-07	85	25	60
	GTPase activity	0.00152	31	0	31					0.00221	37	2	35
	serine-type endopeptidase activity	0.00403	36	2	34	1.67e-05	47	20	27	0.02016	42	3	39
	cofactor binding	0.00546	52	14	38					0.01436	63	8	55
	hydrolase activity	0.01196	279	37	242	0.00617	338	60	278
	aminopeptidase activity	0.01745	11	0	11					0.01046	13	0	13
	ATP-dependent helicase activity					0.00044	33	0	33
	helicase activity					0.03572	41	0	41
	nucleotide binding					0.00526	290	38	252
	purine NTP-dependent helicase activity					0.00044	33	0	33
	steroid binding									0.01064	25	5	20
	structural constituent of ribosome					2.72e-07	67	0	67
	structural molecule activity					1.2e-15	126	9	117
	translation factor activity, nucleic acid binding					0.01307	26	0	26
	translation regulator activity					0.02098	26	0	26
	unfolded protein binding					0.00061	26	2	24

## Sheet: KO
	MFA				BFA				MMA
KEGG Pathway Category	FDR	Total	Up-regulate	Down-regulate	FDR	Total	Up-regulate	Down-regulate	FDR	Total	Up-regulate	Down-regulate
Citrate cycle (TCA cycle)	0.00270819	21	5	16	0.00604156	25	0	25
Complement and coagulation cascades	0.0380423	17	1	16					0.0274201	21	10	11
Dilated cardiomyopathy					0.017352	63	4	59
Fatty acid metabolism	8.78054e-05	25	10	15	0.00194583	27	6	21	0.0045393	24	15	9
Glutathione metabolism	0.0076218	35	1	34	0.0364574	41	1	40
Glycolysis / Gluconeogenesis	0.000216512	28	4	24	3.45438e-05	37	3	34
Glyoxylate and dicarboxylate metabolism	0.0380423	8	2	6
Hypertrophic cardiomyopathy (HCM)					0.00604156	51	4	47
Insect hormone biosynthesis	0.000216512	10	3	7	0.0125649	9	4	5
Metabolic pathways	6.93615e-05	307	60	247	0.00189408	394	43	351
Neuroactive ligand-receptor interaction									0.0045393	43	19	24
Oxidative phosphorylation									0.0439682	45	37	8
Pathogenic Escherichia coli infection	0.00182915	32	1	31	0.00194583	40	1	39	0.0313416	33	6	27
Pentose phosphate pathway	0.0117166	14	2	12	0.0253828	16	0	16
PPAR signaling pathway	0.0203662	27	7	20
Pyruvate metabolism	0.000362688	25	4	21	0.00194583	29	0	29
Regulation of actin cytoskeleton	0.0278063	53	4	49	0.017352	70	6	64
Ribosome									9.76197e-11	60	0	60
Spliceosome									0.00433206	84	3	81
Thyroid cancer	0.0380423	10	0	10
Tight junction					0.0390436	56	3	53
Tyrosine metabolism					0.0443527	56	10	46
Valine, leucine and isoleucine biosynthesis									0.039868	13	2	11
Valine, leucine and isoleucine degradation	0.0238171	16	6	10
Vibrio cholerae infection					0.0393223	26	1	25
Viral myocarditis					0.017352	35	3	32
