# Supplementary material for: Transcriptome Analysis of the Brown Planthopper Nilaparvata lugens
Source: PLoS One. 2010 Dec 6;5(12):e14233. doi: 10.1371/journal.pone.0014233 (PMC2997790; doi:10.1371/journal.pone.0014233)
Supplement: Table S9 — Differentially expressed genes between MFA and BFA. (0.17 MB XLS) [file pone.0014233.s009.xls]

## Sheet: Sheet1
Supplemental Table S9. Differentially expressed genes between MFA and BFA
Unigene ID	Discription	Hit Number	BFA(TMP)	MFA (TMP)	log2 Ratio(BFA/MFA)	FDR	Up-Down-Regulation
NL21924	flightin	gi|58190220|emb|CAI46902.1|	0.01	453.43	15.4686	5.11e-14	up
NL00425	GG24297	gi|194856731|ref|XP_001968815.1|	0.01	40.63	11.9883	5.13e-14	up
NL03445	PREDICTED: similar to lethal (1) G0334 CG7010-PC, isoform C isoform 1	gi|110765081|ref|XP_623502.2|	0.01	22.65	11.1453	5.06e-14	up
NL04333	allergen Bla g 6.0101	gi|82704032|gb|ABB89296.1|	0.01	18.34	10.8408	5.08e-14	up
NL16679	phosphofructokinase	gi|157114499|ref|XP_001652300.1|	0.01	13.66	10.4157	2.68e-11	up
NL00866	PREDICTED: similar to AGAP001827-PA	gi|91080263|ref|XP_973490.1|	0.01	12.94	10.3376	1.03e-10	up
NL09103	6-phosphofructokinase, putative	gi|242025478|ref|XP_002433151.1|	0.01	11.51	10.1687	1.68e-09	up
NL00577	PREDICTED: similar to Arrestin 2 CG5962-PA	gi|66517414|ref|XP_623184.1|	0.01	10.79	10.0755	6.77e-09	up
NL04464	thymus-specific serine protease	gi|170042651|ref|XP_001849031.1|	0.01	10.43	10.0265	1.37e-08	up
NL22426	-	-	0.01	9.71	9.92333	5.5e-08	up
NL28290	-	-	0.01	9.35	9.86882	1.11e-07	up
NL22497	-	-	0.01	8.99	9.81218	2.21e-07	up
NL13832	PREDICTED: similar to jaguar CG5695-PB, isoform B	gi|66534647|ref|XP_392805.2|	0.01	8.63	9.75322	4.49e-07	up
NL22694	-	-	0.01	8.63	9.75322	4.5e-07	up
NL15257	hypothetical protein TcasGA2_TC000367	gi|270001525|gb|EEZ97972.1|	0.01	8.27	9.69174	8.83e-07	up
NL17362	hypothetical protein bcere0017_4510	gi|229114149|ref|ZP_04243570.1|	0.01	7.91	9.62753	1.76e-06	up
NL24934	-	-	0.01	7.91	9.62753	1.75e-06	up
NL30681	-	-	0.01	7.55	9.56033	3.46e-06	up
NL11155	low-density lipoprotein receptor, putative	gi|242025666|ref|XP_002433245.1|	0.01	7.19	9.48985	6.93e-06	up
NL07520	hypothetical protein TcasGA2_TC000228	gi|270001409|gb|EEZ97856.1|	0.01	7.19	9.48985	6.94e-06	up
NL02507	GE26184	gi|195500443|ref|XP_002097376.1|	0.01	7.19	9.48985	6.95e-06	up
NL03582	PREDICTED: similar to AGAP011736-PA	gi|193704646|ref|XP_001945465.1|	0.01	6.83	9.41574	1.38e-05	up
NL25084	-	-	0.01	6.83	9.41574	1.38e-05	up
NL24413	-	-	0.01	6.47	9.33762	2.76e-05	up
NL22708	-	-	0.01	6.47	9.33762	2.75e-05	up
NL00416	-	-	0.01	6.47	9.33762	2.75e-05	up
NL24512	-	-	0.01	6.47	9.33762	2.75e-05	up
NL06255	PREDICTED: similar to n-myc downstream regulated	gi|193610498|ref|XP_001946246.1|	0.01	6.11	9.25503	5.42e-05	up
NL05229	PREDICTED: similar to AGAP004572-PA	gi|193669203|ref|XP_001948947.1|	0.01	6.11	9.25503	5.4e-05	up
NL10556	-	-	0.01	6.11	9.25503	5.41e-05	up
NL23950	-	-	0.01	6.11	9.25503	5.41e-05	up
NL04812	PREDICTED: similar to angiotensin-converting enzyme 7 (AGAP009757-PA)	gi|193620171|ref|XP_001943158.1|	0.01	5.75	9.16742	0.000106095	up
NL23218	-	-	0.01	5.75	9.16742	0.000106329	up
NL22644	-	-	0.01	5.75	9.16742	0.000106212	up
NL07579	PREDICTED: similar to AGAP007730-PA	gi|91086067|ref|XP_974022.1|	0.01	5.39	9.07414	0.000209119	up
NL16853	hypothetical protein LOC100160144	gi|240848871|ref|NP_001155426.1|	0.01	5.39	9.07414	0.000208248	up
NL02039	hypothetical protein BRAFLDRAFT_63199	gi|261289447|ref|XP_002603167.1|	0.01	5.39	9.07414	0.0002089	up
NL05732	conserved hypothetical protein	gi|170036903|ref|XP_001846300.1|	0.01	5.39	9.07414	0.000208465	up
NL13010	aquaporin	gi|163838690|ref|NP_001106228.1|	0.01	5.39	9.07414	0.000208683	up
NL29563	-	-	0.01	5.39	9.07414	0.000209337	up
NL05607	sugar transporter	gi|157116848|ref|XP_001652873.1|	0.01	5.03	8.97441	0.000405318	up
NL03242	PREDICTED: similar to Y39B6A.1	gi|109502517|ref|XP_001062305.1|	0.01	5.03	8.97441	0.000403747	up
NL18867	PREDICTED: similar to CG8135-PA	gi|66521117|ref|XP_623561.1|	0.01	5.03	8.97441	0.000404924	up
NL03801	-	-	0.01	5.03	8.97441	0.000404531	up
NL22772	-	-	0.01	5.03	8.97441	0.000403356	up
NL30217	-	-	0.01	5.03	8.97441	0.000404138	up
NL10619	transcriptional adaptor 3	gi|114050821|ref|NP_001040349.1|	0.01	4.67	8.86728	0.000763648	up
NL02281	PREDICTED: similar to liquid facets	gi|189240526|ref|XP_972038.2|	0.01	4.67	8.86728	0.000760969	up
NL06344	PREDICTED: similar to K11H3.7, partial	gi|110766226|ref|XP_001122642.1|	0.01	4.67	8.86728	0.00076567	up
NL09719	hypothetical protein TcasGA2_TC010304	gi|270016838|gb|EFA13284.1|	0.01	4.67	8.86728	0.000766347	up
NL04635	GI19713	gi|195119464|ref|XP_002004251.1|	0.01	4.67	8.86728	0.000762306	up
NL07563	GH20300	gi|195027984|ref|XP_001986862.1|	0.01	4.67	8.86728	0.000764321	up
NL22741	-	-	0.01	4.67	8.86728	0.000762977	up
NL09949	-	-	0.01	4.67	8.86728	0.000764995	up
NL25766	-	-	0.01	4.67	8.86728	0.000761637	up
NL04150	allergen Bla g 6.0101	gi|82704032|gb|ABB89296.1|	5.32	737.5	7.11507	1.41e-06	up
NL03556	PREDICTED: similar to AGAP007249-PA	gi|193573506|ref|XP_001944120.1|	1.66	164.69	6.63243	0.000402506	up
NL04152	PREDICTED: similar to Dual specificity phosphatase 23	gi|126307305|ref|XP_001379594.1|	1.33	65.8	5.62859	0.000611228	up
NL23064	-	-	1.33	49.62	5.22142	0.000611789	up
NL12513	troponin C type IIIa	gi|58585246|ref|NP_001011651.1|	1	32.36	5.01614	0.000886289	up
NL29216	-	-	2.33	47.46	4.34831	0.000162584	up
NL06249	AGAP006104-PA	gi|158295347|ref|XP_316164.4|	3.99	80.19	4.32896	1.24e-05	up
NL20251	GJ11877	gi|195377525|ref|XP_002047539.1|	1.99	35.6	4.16104	0.000259643	up
NL24392	-	-	10.3	182.67	4.14852	2.79e-10	up
NL04382	hypothetical protein Phum_PHUM405010	gi|242016542|ref|XP_002428846.1|	7.31	128.01	4.13024	4.74e-08	up
NL22243	-	-	2.66	46.39	4.12432	9.93e-05	up
NL04585	PREDICTED: similar to CG3961 CG3961-PA	gi|91088831|ref|XP_970461.1|	2.33	40.63	4.12414	0.00016241	up
NL11681	myofilin isoform b	gi|240849489|ref|NP_001155485.1|	7.31	123.7	4.08083	4.73e-08	up
NL00984	GL26532	gi|195161244|ref|XP_002021478.1|	9.97	158.58	3.99147	4.8e-10	up
NL03018	hypothetical protein LOC100158680	gi|242247229|ref|NP_001156046.1|	1.99	31.64	3.99091	0.000259378	up
NL23535	-	-	1	15.82	3.98368	0.000887054	up
NL00067	PREDICTED: similar to endonuclease-reverse transcriptase, partial	gi|115931374|ref|XP_001183141.1|	1.66	23.37	3.8154	0.000403284	up
NL02524	expressed hypothetical protein	gi|196002864|ref|XP_002111299.1|	3.32	45.31	3.77057	3.59e-05	up
NL00559	elongation factor 1-beta', putative	gi|242007134|ref|XP_002424397.1|	41.21	530.38	3.68596	3.03e-12	up
NL03112	glucuronosyl transferases	gi|193690721|ref|XP_001948117.1|	7.98	97.09	3.60486	1.5e-08	up
NL14657	PREDICTED: similar to conserved hypothetical protein, partial	gi|193624950|ref|XP_001943969.1|	1.33	15.46	3.53904	0.000610671	up
NL30250	-	-	2.66	30.56	3.52215	9.91e-05	up
NL01088	glycerol-3-phosphate dehydrogenase	gi|259129669|gb|ACV95334.1|	3.32	38.12	3.52129	3.59e-05	up
NL02516	PREDICTED: similar to AMP dependent coa ligase	gi|193598809|ref|XP_001951162.1|	10.3	117.22	3.5085	2.78e-10	up
NL23509	-	-	1.66	18.34	3.46574	0.000402895	up
NL00176	muscle LIM protein isoform 1	gi|160333386|ref|NP_001103762.1|	18.61	195.97	3.39648	9.46e-13	up
NL04761	hypothetical protein TcasGA2_TC002007	gi|270016689|gb|EFA13135.1|	1.33	13.66	3.36046	0.000610194	up
NL00618	-	-	37.89	377.56	3.31682	2.87e-12	up
NL00111	ferritin subunit (non-glycosylated)	gi|6688881|emb|CAB65310.1|	30.57	297.01	3.28032	0	up
NL01349	aconitase, mitochondrial	gi|157167990|ref|XP_001663037.1|	90.73	853.65	3.23399	6.37e-12	up
NL00437	PREDICTED: similar to troponin C type IIa	gi|193683331|ref|XP_001949161.1|	14.62	137.36	3.23195	4e-12	up
NL29363	-	-	1	9.35	3.22497	0.000918843	up
NL29330	-	-	1.33	12.23	3.20093	0.000610078	up
NL24483	-	-	1.33	12.23	3.20093	0.000610635	up
NL00466	GJ21535	gi|195381207|ref|XP_002049346.1|	13.63	124.42	3.19036	7.01e-12	up
NL22140	-	-	1	8.99	3.16832	0.000944793	up
NL29586	-	-	1.33	11.87	3.15782	0.000610468	up
NL11530	PREDICTED: similar to Trk-like receptor tyrosine kinase	gi|156542965|ref|XP_001602378.1|	1	8.63	3.10936	0.000995466	up
NL30864	-	-	1	8.63	3.10936	0.000996316	up
NL13020	hypothetical protein LOC100160582	gi|240849049|ref|NP_001155447.1|	7.31	62.57	3.09753	4.72e-08	up
NL29561	-	-	3.32	28.05	3.07875	3.6e-05	up
NL22793	-	-	2.99	25.17	3.07349	6e-05	up
NL03350	PREDICTED: similar to Putative phospholipase B-like 2 precursor (Lamina ancestor homolog 2) (LAMA-like protein 2) (76 kDa protein) (p76) (66.3 kDa protein)	gi|193648093|ref|XP_001948862.1|	1.33	11.15	3.06755	0.000613818	up
NL03039	hypothetical protein TcasGA2_TC004721	gi|270014673|gb|EFA11121.1|	1.33	11.15	3.06755	0.000614377	up
NL22327	-	-	12.63	105.36	3.0604	1.15e-11	up
NL23644	-	-	1.33	10.79	3.0202	0.000617609	up
NL22408	-	-	17.28	138.44	3.00209	2.75e-12	up
NL01836	PREDICTED: similar to GA11659-PA	gi|156544546|ref|XP_001607849.1|	8.64	68.68	2.99079	4.73e-09	up
NL23114	-	-	7.98	62.21	2.96269	1.5e-08	up
NL16111	chemosensory protein	gi|21898673|gb|AAM77025.1|	14.95	116.14	2.95765	1.61e-12	up
NL05465	hypothetical protein Phum_PHUM267750	gi|242011874|ref|XP_002426669.1|	1.66	12.59	2.92302	0.000404781	up
NL05623	TPA: putative cuticle protein	gi|223671384|tpd|FAA00644.1|	1.33	10.07	2.92057	0.00064209	up
NL03060	cysteine dioxygenase	gi|170073205|ref|XP_001870330.1|	2.33	17.26	2.88903	0.000162254	up
NL07412	prolylcarboxypeptidase, putative	gi|157120503|ref|XP_001653636.1|	1.66	12.23	2.88117	0.000406612	up
NL08622	-	-	1.33	9.71	2.86805	0.000675939	up
NL08075	GF23556	gi|194752101|ref|XP_001958361.1|	17.95	130.17	2.85834	2.29e-12	up
NL01721	myosin light chain kinase, putative	gi|242022544|ref|XP_002431700.1|	1.99	14.38	2.85322	0.000259655	up
NL01687	icarapin variant 2 precursor	gi|94471624|gb|ABF21078.1|	5.98	42.43	2.82687	4.61e-07	up
NL01435	PREDICTED: similar to dihydrolipoamide succinyltransferase component of 2-oxoglutarate dehydrogenase	gi|189239144|ref|XP_971313.2|	50.18	353.11	2.81493	0	up
NL29841	-	-	2.99	20.86	2.80252	5.99e-05	up
NL19361	PREDICTED: similar to CG14168 CG14168-PA	gi|193603402|ref|XP_001946997.1|	8.64	60.05	2.79706	4.71e-09	up
NL01478	PREDICTED: similar to juvenile hormone esterase	gi|193579936|ref|XP_001950765.1|	5.98	41.35	2.78967	4.6e-07	up
NL09543	zinc metalloproteinase	gi|157117841|ref|XP_001653062.1|	1.33	8.99	2.75689	0.000840845	up
NL04290	hypothetical protein LOC100141687	gi|268370140|ref|NP_001161251.1|	17.95	121.18	2.7551	2.28e-12	up
NL03107	PREDICTED: similar to CG1443-PA isoform 1	gi|66533059|ref|XP_395449.2|	1.66	11.15	2.74779	0.000428807	up
NL02880	PREDICTED: similar to CG1381-PA	gi|66517225|ref|XP_393683.2|	1.99	13.3	2.74059	0.000261029	up
NL02753	oxoglutarate (alpha-ketoglutarate) dehydrogenase (lipoamide)	gi|229892296|ref|NP_001153501.1|	28.58	190.22	2.73459	0	up
NL01739	hypothetical protein TcasGA2_TC014166	gi|270007569|gb|EFA04017.1|	22.6	149.95	2.73009	0	up
NL30113	-	-	7.98	52.86	2.72772	1.5e-08	up
NL03555	GD20518	gi|195571221|ref|XP_002103602.1|	1.66	10.79	2.70044	0.000449145	up
NL16304	CG2839	gi|24580684|ref|NP_608540.1|	1.66	10.79	2.70044	0.000448718	up
NL03581	AGAP001878-PA	gi|158301515|ref|XP_321189.4|	2.33	15.1	2.69615	0.000162706	up
NL22351	-	-	20.27	131.25	2.6949	1.34e-12	up
NL00353	PREDICTED: similar to cabeza CG3606-PA	gi|193662124|ref|XP_001948049.1|	11.3	72.64	2.68444	5.61e-11	up
NL15052	PREDICTED: similar to GH13495p	gi|156541876|ref|XP_001600484.1|	2.66	16.9	2.66753	9.92e-05	up
NL00762	diazepam binding inhibitor, putative	gi|157137608|ref|XP_001664028.1|	7.98	50.7	2.66753	1.5e-08	up
NL01528	short-chain acyl-CoA dehydrogenase	gi|218749864|ref|NP_001136342.1|	4.65	29.13	2.6472	4.14e-06	up
NL02944	PREDICTED: similar to GA21389-PA	gi|91090063|ref|XP_969355.1|	2.99	18.7	2.64482	5.99e-05	up
NL01115	N-methyl D-aspartate-associated protein	gi|114052296|ref|NP_001040129.1|	8.64	53.94	2.64225	4.72e-09	up
NL04407	GH15372	gi|195013134|ref|XP_001983807.1|	12.3	76.23	2.6317	1.55e-11	up
NL24697	-	-	2.33	14.02	2.58908	0.000165413	up
NL30865	-	-	8.31	49.98	2.58843	8.39e-09	up
NL26701	-	-	10.63	63.65	2.58202	1.62e-10	up
NL05062	conserved hypothetical protein	gi|242009301|ref|XP_002425428.1|	1.99	11.87	2.57648	0.000287896	up
NL04979	-	-	2.66	15.82	2.57225	9.96e-05	up
NL22209	-	-	2.66	15.82	2.57225	9.95e-05	up
NL08765	structural protein	gi|9633610|ref|NP_051016.1|	2.33	13.66	2.55156	0.000167938	up
NL02369	PREDICTED: similar to AGAP000906-PA	gi|193603368|ref|XP_001943802.1|	11.3	65.8	2.54176	5.62e-11	up
NL01678	PREDICTED: similar to isocitrate dehydrogenase	gi|189234287|ref|XP_970030.2|	4.32	24.81	2.52182	7.2e-06	up
NL02488	PREDICTED: similar to Chaoptin precursor (Photoreceptor cell-specific membrane protein)	gi|110768187|ref|XP_395331.3|	3.32	19.06	2.52129	3.59e-05	up
NL25264	-	-	4.65	26.61	2.51667	4.13e-06	up
NL00690	PREDICTED: similar to AGAP006821-PA	gi|193605889|ref|XP_001950874.1|	17.28	98.17	2.50618	2.76e-12	up
NL01029	mitochondrial phosphate carrier protein	gi|263173502|gb|ACY69956.1|	52.51	294.5	2.4876	0	up
NL26168	-	-	1.99	11.15	2.4862	0.000351897	up
NL22789	-	-	2.66	14.74	2.47024	0.000102588	up
NL05646	NADPH-specific isocitrate dehydrogenase	gi|151301209|ref|NP_001093090.1|	4.65	25.17	2.4364	4.13e-06	up
NL03132	retinal protein, putative	gi|241999426|ref|XP_002434356.1|	2.99	16.18	2.43599	6.1e-05	up
NL23918	-	-	2.99	16.18	2.43599	6.1e-05	up
NL00985	PREDICTED: similar to AGAP005894-PA	gi|91081319|ref|XP_969902.1|	3.99	21.57	2.43457	1.24e-05	up
NL05991	PREDICTED: similar to AGAP007642-PA	gi|193659690|ref|XP_001950251.1|	79.09	427.18	2.43328	2.14e-11	up
NL01571	PREDICTED: similar to serine 3-dehydrogenase	gi|91084713|ref|XP_969915.1|	6.65	35.6	2.42045	1.47e-07	up
NL16605	hypothetical protein TcasGA2_TC006937	gi|270016391|gb|EFA12837.1|	5.65	30.2	2.41823	8.05e-07	up
NL23073	-	-	5.98	31.64	2.40353	4.59e-07	up
NL00972	PREDICTED: similar to cuticular protein	gi|193598955|ref|XP_001945648.1|	2.66	14.02	2.39799	0.000109787	up
NL08445	-	-	1.99	10.43	2.3899	0.000539024	up
NL25319	-	-	1.99	10.43	2.3899	0.00053852	up
NL02321	hypothetical protein TcasGA2_TC000684	gi|270001798|gb|EEZ98245.1|	3.66	19.06	2.38063	2.15e-05	up
NL05361	hypothetical protein TcasGA2_TC010304	gi|270016838|gb|EFA13284.1|	3.32	17.26	2.37818	3.65e-05	up
NL20885	PREDICTED: electron-transferring-flavoprotein dehydrogenase	gi|224049681|ref|XP_002198937.1|	6.65	34.16	2.36088	1.46e-07	up
NL04873	hypothetical protein TcasGA2_TC003450	gi|270004132|gb|EFA00580.1|	16.62	84.86	2.35216	1.96e-12	up
NL04919	PREDICTED: similar to ENSANGP00000007330	gi|156546614|ref|XP_001602649.1|	2.33	11.87	2.34892	0.000259909	up
NL02301	PREDICTED: similar to CG2663-PB, isoform B	gi|66499088|ref|XP_624151.1|	2.33	11.87	2.34892	0.000260175	up
NL01178	-	-	2.33	11.87	2.34892	0.000259645	up
NL29037	-	-	2.33	11.87	2.34892	0.000259381	up
NL06630	-	-	14.62	74.43	2.34794	4.01e-12	up
NL05065	PREDICTED: similar to pol polyprotein	gi|189242191|ref|XP_001810599.1|	1.99	10.07	2.33922	0.000724933	up
NL04503	potassium-dependent atpase beta-2 subunit	gi|193654811|ref|XP_001950178.1|	1.99	10.07	2.33922	0.00072429	up
NL01610	PREDICTED: similar to ENSANGP00000022132	gi|156538074|ref|XP_001607543.1|	9.31	47.11	2.33918	1.51e-09	up
NL08953	PREDICTED: similar to glucose dehydrogenase	gi|193680017|ref|XP_001946107.1|	2.99	15.1	2.33633	6.62e-05	up
NL02980	-	-	2.99	15.1	2.33633	6.61e-05	up
NL18998	-	-	3.99	20.14	2.3356	1.25e-05	up
NL02328	-	-	3.99	20.14	2.3356	1.25e-05	up
NL05855	hypothetical protein TcasGA2_TC030701	gi|270004992|gb|EFA01440.1|	2.33	11.51	2.30449	0.000329158	up
NL08833	Anion exchange protein, putative	gi|242023979|ref|XP_002432408.1|	2.33	11.51	2.30449	0.000328831	up
NL26797	-	-	2.33	11.51	2.30449	0.000328505	up
NL00349	ATP translocase	gi|53830700|gb|AAU95193.1|	74.11	362.46	2.29008	5.35e-12	up
NL04007	-	-	8.97	43.87	2.29005	2.66e-09	up
NL00578	-	-	25.26	122.98	2.2835	0	up
NL08852	PREDICTED: similar to glucose dehydrogenase	gi|193715996|ref|XP_001951039.1|	5.32	25.53	2.2627	1.41e-06	up
NL00045	carboxylesterase precursor	gi|11761909|gb|AAG40239.1|AF302777_1	51.18	244.87	2.25836	6.11e-12	up
NL11026	hypothetical protein TcasGA2_TC007349	gi|270005303|gb|EFA01751.1|	3.99	19.06	2.25609	1.28e-05	up
NL02135	PREDICTED: similar to trehalose 6-phosphate synthase	gi|193657175|ref|XP_001943616.1|	7.64	35.96	2.23475	2.64e-08	up
NL00778	PREDICTED: similar to growth hormone-inducible transmembrane protein isoform 2	gi|91083827|ref|XP_976102.1|	168.16	784.97	2.2228	1.88e-11	up
NL22484	-	-	3.32	15.46	2.21929	4.73e-05	up
NL23175	-	-	2.66	12.23	2.20093	0.000263332	up
NL00627	hypothetical protein TcasGA2_TC004721	gi|270014673|gb|EFA11121.1|	140.91	645.45	2.19553	0	up
NL23660	-	-	10.63	48.54	2.19103	1.61e-10	up
NL05744	SEC14, putative	gi|157125957|ref|XP_001654466.1|	27.58	124.06	2.16934	4.6e-12	up
NL22995	-	-	22.93	102.84	2.16509	0	up
NL01451	PREDICTED: similar to acyl-coa dehydrogenase isoform 1	gi|91076006|ref|XP_966406.1|	2.33	10.43	2.16234	0.000919548	up
NL05947	nicotinic acetylcholine receptor a9 subunit	gi|227439265|gb|ACP31310.1|	2.33	10.43	2.16234	0.000918758	up
NL02847	PREDICTED: similar to GA19046-PA	gi|193613090|ref|XP_001944191.1|	2.66	11.87	2.15782	0.000371862	up
NL00179	MPA13 allergen	gi|60678801|gb|AAX33735.1|	396.13	1766.62	2.15695	1.27e-10	up
NL00981	PREDICTED: similar to CG8108-PB, isoform B, partial	gi|110768131|ref|XP_001121361.1|	3.32	14.74	2.15048	6.81e-05	up
NL02312	PREDICTED: similar to PEST-containing nuclear protein (PCNP)	gi|110761813|ref|XP_001122504.1|	3.66	16.18	2.1443	3.27e-05	up
NL25237	-	-	19.27	83.42	2.11404	6.54e-13	up
NL09663	-	-	8.31	35.96	2.11347	8.38e-09	up
NL04201	beat protein, putative	gi|242005288|ref|XP_002423502.1|	5.32	23.01	2.11276	1.49e-06	up
NL05096	PREDICTED: similar to GA12802-PA	gi|193625017|ref|XP_001950501.1|	5.65	24.09	2.09211	8.55e-07	up
NL30586	-	-	4.98	21.22	2.09121	2.82e-06	up
NL02264	-	-	4.65	19.78	2.08874	5.39e-06	up
NL01674	chaperonin containing tcp1	gi|126697326|gb|ABO26620.1|	16.28	69.04	2.08433	1.9e-12	up
NL00297	PREDICTED: similar to Tryptophanyl-tRNA synthetase, cytoplasmic (Tryptophan--tRNA ligase) (TrpRS) (Interferon-induced protein 53) (IFP53) (hWRS)	gi|91093979|ref|XP_969006.1|	3.99	16.9	2.08256	2.33e-05	up
NL04197	AGAP007633-PE	gi|158285312|ref|XP_001687876.1|	3.99	16.9	2.08256	2.33e-05	up
NL01930	PREDICTED: similar to mitochondrial sideroflexin tricarboxylate transporter	gi|156538054|ref|XP_001607049.1|	5.65	23.73	2.07039	8.84e-07	up
NL22170	-	-	4.65	19.42	2.06224	6.24e-06	up
NL00980	Sarcalumenin precursor, putative	gi|242006712|ref|XP_002424191.1|	20.94	86.3	2.0431	0	up
NL29164	-	-	30.57	125.85	2.04152	0	up
NL07627	PREDICTED: similar to Pollux protein	gi|156540483|ref|XP_001599903.1|	2.99	12.23	2.03221	0.000472141	up
NL12821	GM21673	gi|195334847|ref|XP_002034088.1|	2.99	12.23	2.03221	0.000473035	up
NL05970	glucuronosyl transferases	gi|157126055|ref|XP_001654514.1|	2.99	12.23	2.03221	0.000472588	up
NL03975	PREDICTED: similar to glycine cleavage system h protein	gi|156552539|ref|XP_001599216.1|	10.3	42.07	2.03015	2.78e-10	up
NL22728	-	-	5.65	23.01	2.02594	1.02e-06	up
NL02770	GH17523	gi|195056139|ref|XP_001994970.1|	5.32	21.57	2.01953	2.05e-06	up
NL23206	-	-	4.98	20.14	2.01585	4.27e-06	up
NL16993	-	-	11.3	45.31	2.00351	5.6e-11	up
NL27904	-	-	5.32	21.22	1.99593	2.46e-06	up
NL10803	conserved hypothetical protein	gi|170040575|ref|XP_001848070.1|	2.99	11.87	1.9891	0.000711226	up
NL00381	PREDICTED: similar to ENSANGP00000017418	gi|156542189|ref|XP_001600423.1|	59.15	234.45	1.98683	2.13e-12	up
NL00059	myofilin isoform b	gi|240849489|ref|NP_001155485.1|	236.62	936.71	1.98503	0	up
NL02272	PREDICTED: similar to dehydrogenase	gi|156548625|ref|XP_001608210.1|	17.28	68.32	1.9832	2.74e-12	up
NL04595	PREDICTED: similar to rCG47301	gi|189537795|ref|XP_685769.3|	13.63	53.58	1.97491	7.03e-12	up
NL01970	PREDICTED: similar to proteasome (prosome, macropain) 26S subunit, non-ATPase, 13	gi|66547365|ref|XP_392692.2|	32.57	128.01	1.97464	0	up
NL00935	PREDICTED: similar to trifunctional enzyme beta subunit (tp-beta)	gi|91087131|ref|XP_975238.1|	72.11	282.27	1.9688	9.03e-12	up
NL03330	GI17298	gi|195115459|ref|XP_002002274.1|	4.32	16.9	1.96792	3.4e-05	up
NL29243	-	-	8.64	33.8	1.96792	5e-09	up
NL01182	electron-transfer-flavoprotein beta polypeptide	gi|114053151|ref|NP_001040123.1|	3.32	12.94	1.96258	0.000411968	up
NL06283	PREDICTED: similar to Septin-1 (DIFF6 protein homolog) (Protein innocent bystander)	gi|48103765|ref|XP_395643.1|	5.98	23.01	1.94404	1.02e-06	up
NL05704	hypothetical protein TRIADDRAFT_10137	gi|196010107|ref|XP_002114918.1|	3.66	14.02	1.93757	0.000237089	up
NL00872	putative ATP synthase oligomycin sensitivity conferral protein	gi|90819982|gb|ABD98749.1|	221	842.86	1.93125	9.42e-12	up
NL10117	solute symporter	gi|91091276|ref|XP_969576.1|	8.64	32.72	1.92107	5.97e-09	up
NL01316	phospholipase c beta	gi|157123053|ref|XP_001653804.1|	5.32	20.14	1.92057	6.01e-06	up
NL22552	-	-	6.98	26.25	1.91102	1.8e-07	up
NL02457	hypothetical protein TcasGA2_TC001529	gi|270016813|gb|EFA13259.1|	5.65	21.22	1.9091	3.37e-06	up
NL10461	PREDICTED: similar to Fermitin 1 CG14991-PA, isoform A isoform 1	gi|66508862|ref|XP_392367.2|	4.98	18.7	1.90882	1.58e-05	up
NL22501	-	-	3.66	13.66	1.90004	0.000359207	up
NL23934	-	-	16.62	61.85	1.89585	1.97e-12	up
NL07392	PREDICTED: similar to spermatogenesis associated 5	gi|221130788|ref|XP_002166795.1|	5.32	19.78	1.89454	8.83e-06	up
NL23295	-	-	59.15	219.34	1.89072	2.13e-12	up
NL00464	PREDICTED: similar to phosphoenolpyruvate carboxykinase	gi|156541477|ref|XP_001600227.1|	74.44	274.72	1.88381	8.34e-13	up
NL04111	hypothetical protein TcasGA2_TC003540	gi|270004216|gb|EFA00664.1|	3.32	12.23	1.88117	0.000951556	up
NL01825	pxSerpin 3	gi|117970186|dbj|BAF36821.1|	4.98	18.34	1.88078	2.39e-05	up
NL29890	-	-	6.65	24.45	1.87841	6.07e-07	up
NL20523	predicted acetyltransferase	gi|94468764|gb|ABF18231.1|	10.3	37.76	1.87421	3.86e-10	up
NL03413	PREDICTED: similar to CG8532-PA	gi|156549792|ref|XP_001606418.1|	4.32	15.82	1.87265	0.000114332	up
NL30642	-	-	4.32	15.82	1.87265	0.000114207	up
NL01379	PREDICTED: similar to acyl-coa dehydrogenase	gi|193641185|ref|XP_001949624.1|	188.43	688.24	1.86888	0	up
NL20393	Aminopeptidase N precursor, putative	gi|242016965|ref|XP_002428965.1|	4.65	16.9	1.86172	6.41e-05	up
NL01315	cxpwmw03	gi|84782647|gb|ABC61672.1|	118.97	429.34	1.85152	1.26e-11	up
NL04713	-	-	5.98	21.57	1.85081	4.08e-06	up
NL02354	PREDICTED: similar to conserved hypothetical protein	gi|156553577|ref|XP_001599701.1|	10.97	39.55	1.85011	1.49e-10	up
NL12874	PREDICTED: similar to nicotinic acetylcholine receptor alpha9 subunit	gi|156541936|ref|XP_001601015.1|	3.99	14.38	1.8496	0.00031246	up
NL01590	PREDICTED: similar to cytochrome P450	gi|193673986|ref|XP_001951034.1|	3.99	14.38	1.8496	0.000313085	up
NL23381	-	-	3.99	14.38	1.8496	0.000312148	up
NL30007	-	-	3.99	14.38	1.8496	0.000312772	up
NL03548	PREDICTED: similar to CG31716 CG31716-PG	gi|193606005|ref|XP_001947980.1|	256.22	922.33	1.8479	0	up
NL00524	Titin, putative	gi|242022528|ref|XP_002431692.1|	67.79	242	1.83586	5.43e-12	up
NL01440	GK14239	gi|195453208|ref|XP_002073687.1|	98.7	350.95	1.83014	1.25e-11	up
NL01422	chitinase, putative	gi|242013017|ref|XP_002427218.1|	8.31	29.49	1.82731	4.73e-08	up
NL26916	-	-	7.31	25.89	1.82445	4.09e-07	up
NL04330	GI21930	gi|195118058|ref|XP_002003557.1|	3.66	12.94	1.82192	0.000826391	up
NL24730	-	-	6.31	22.29	1.82068	3.46e-06	up
NL00918	PREDICTED: similar to CG9572 CG9572-PA	gi|193627503|ref|XP_001944803.1|	13.96	49.26	1.81912	5.47e-12	up
NL20335	ultraviolet-sensitive opsin	gi|55846607|gb|AAV67326.1|	3.99	14.02	1.81303	0.00047393	up
NL22141	-	-	29.91	104.64	1.80673	0	up
NL02060	PREDICTED: similar to neuroblastoma, suppression of tumorigenicity 1	gi|110762836|ref|XP_001121480.1|	15.95	55.74	1.80516	4.59e-12	up
NL22900	-	-	11.96	41.71	1.80218	5.95e-11	up
NL22397	-	-	9.64	33.44	1.79447	6.6e-09	up
NL22764	-	-	114.32	393.74	1.78417	1.44e-11	up
NL12632	-	-	5.65	19.42	1.78122	2.66e-05	up
NL29248	-	-	7.31	24.81	1.76298	1.42e-06	up
NL22804	-	-	7.64	25.89	1.76075	7.89e-07	up
NL08826	conserved hypothetical protein	gi|242021917|ref|XP_002431389.1|	7.98	26.97	1.75689	4.44e-07	up
NL30665	-	-	5.65	19.06	1.75423	4.07e-05	up
NL22633	-	-	16.95	57.17	1.75397	6.39e-13	up
NL02230	PREDICTED: similar to CG30069-PA	gi|110751273|ref|XP_392215.3|	26.25	88.46	1.75271	0	up
NL05671	PREDICTED: similar to AGAP009239-PA	gi|91082995|ref|XP_974353.1|	9.64	32.36	1.74711	2.28e-08	up
NL01908	PREDICTED: similar to NADH dehydrogenase flavoprotein 2, mitochondrial	gi|193669336|ref|XP_001946901.1|	36.56	122.26	1.74161	0	up
NL04410	ACYPI002405	gi|239791357|dbj|BAH72154.1|	14.95	49.98	1.74121	2.86e-12	up
NL28943	-	-	4.32	14.38	1.73496	0.00061779	up
NL23185	-	-	4.32	14.38	1.73496	0.000617228	up
NL01171	-	-	20.94	69.4	1.72867	0	up
NL00428	ACYPI007392	gi|239790194|dbj|BAH71673.1|	16.28	53.94	1.72825	2.06e-12	up
NL01002	GA21363	gi|198474482|ref|XP_001356709.2|	28.91	95.65	1.7262	0	up
NL26164	-	-	5.98	19.78	1.72583	3.49e-05	up
NL26276	-	-	5.98	19.78	1.72583	3.5e-05	up
NL02005	PREDICTED: similar to AGAP010399-PA	gi|193659748|ref|XP_001946449.1|	44.53	146.35	1.71657	0	up
NL23382	-	-	10.3	33.8	1.71438	1.66e-08	up
NL00068	putative arginine kinase	gi|46561738|gb|AAT01074.1|	813.53	2659.82	1.70906	0	up
NL01037	PREDICTED: similar to IP16036p isoform 1	gi|91082237|ref|XP_967133.1|	38.88	126.93	1.70693	5.56e-12	up
NL22031	-	-	77.1	250.63	1.70076	1.66e-11	up
NL07629	PREDICTED: similar to conserved hypothetical protein	gi|91078140|ref|XP_973588.1|	6.31	20.5	1.69991	2.97e-05	up
NL01603	hypothetical protein TcasGA2_TC013423	gi|270006985|gb|EFA03433.1|	6.31	20.5	1.69991	2.97e-05	up
NL27172	-	-	4.65	15.1	1.69925	0.000534191	up
NL02744	PREDICTED: similar to DNA topoisomerase type I	gi|156543660|ref|XP_001605104.1|	19.27	62.57	1.69911	6.57e-13	up
NL24670	-	-	18.94	61.49	1.69892	2.88e-12	up
NL22686	-	-	17.61	57.17	1.69886	2.49e-12	up
NL03505	Ofd1 protein, putative	gi|157132904|ref|XP_001662695.1|	11.3	36.68	1.69867	4.35e-09	up
NL08405	AGAP009579-PA	gi|118790455|ref|XP_318596.3|	6.98	22.65	1.69821	9.1e-06	up
NL01224	PREDICTED: similar to ENSANGP00000021225	gi|156547025|ref|XP_001601726.1|	7.98	25.89	1.69793	1.57e-06	up
NL03128	conserved hypothetical protein	gi|242003858|ref|XP_002422888.1|	9.31	30.2	1.6977	1.48e-07	up
NL01829	PREDICTED: similar to conserved hypothetical protein	gi|193622556|ref|XP_001950244.1|	6.65	21.57	1.6976	1.64e-05	up
NL04149	-	-	25.26	81.27	1.68587	0	up
NL01068	PREDICTED: similar to hydroxyacyl-coenzyme A dehydrogenase	gi|91083819|ref|XP_973530.1|	229.97	739.66	1.68542	0	up
NL01484	PREDICTED: similar to twins CG6235-PE, isoform E isoform 1	gi|66525260|ref|XP_394082.2|	10.63	34.16	1.68417	2.17e-08	up
NL00192	ribosomal protein L18e	gi|70909737|emb|CAJ17294.1|	43.87	140.6	1.68029	5.04e-13	up
NL06276	PREDICTED: similar to dpr8 CG32600-PA	gi|110762186|ref|XP_001121214.1|	7.98	25.53	1.67773	2.38e-06	up
NL22619	-	-	7.31	23.37	1.67671	7.71e-06	up
NL00145	PREDICTED: similar to sucrase	gi|193709213|ref|XP_001943582.1|	4.98	15.82	1.66753	0.000452463	up
NL06265	hypothetical protein BRAFLDRAFT_72305	gi|260799997|ref|XP_002594923.1|	4.65	14.74	1.66443	0.000789346	up
NL03431	-	-	27.25	85.94	1.65707	0	up
NL04865	PREDICTED: similar to NADH-ubiquinone oxidoreductase fe-s protein 2 (ndufs2)	gi|193632011|ref|XP_001947632.1|	10.97	34.52	1.65387	2.79e-08	up
NL16490	PREDICTED: similar to predicted protein, partial	gi|221135713|ref|XP_002170981.1|	23.93	75.15	1.65095	0	up
NL01203	-	-	875.02	2731.74	1.64243	0	up
NL14019	hypothetical protein LOC100165188	gi|240849025|ref|NP_001155653.1|	11.3	35.24	1.64089	2.36e-08	up
NL06256	PREDICTED: hypothetical protein	gi|189238336|ref|XP_001806936.1|	5.32	16.54	1.63646	0.000387061	up
NL02323	-	-	10.3	32	1.63543	1.39e-07	up
NL08557	GJ14982	gi|195402609|ref|XP_002059897.1|	4.98	15.46	1.63432	0.000671039	up
NL01298	hypothetical protein AaeL_AAEL010792	gi|157127292|ref|XP_001654908.1|	42.54	131.61	1.62938	0	up
NL00432	ornithine decarboxylase antizyme, putative	gi|241834600|ref|XP_002415008.1|	20.94	64.72	1.62795	0	up
NL01645	AGAP003368-PA	gi|158292959|ref|XP_314270.4|	6.31	19.42	1.62183	0.000103207	up
NL14658	-	-	13.96	42.79	1.61597	7.53e-10	up
NL29141	-	-	11.63	35.6	1.61403	3.04e-08	up
NL22638	-	-	5.65	17.26	1.61111	0.00032763	up
NL04071	hypothetical protein TcasGA2_TC003450	gi|270004132|gb|EFA00580.1|	14.29	43.51	1.60634	6.34e-10	up
NL01375	ryanodine receptor 3, brain	gi|157138486|ref|XP_001657320.1|	28.25	85.94	1.60508	0	up
NL06305	hypothetical protein AaeL_AAEL001485	gi|157119473|ref|XP_001653399.1|	14.62	44.23	1.59708	5.35e-10	up
NL25063	-	-	7.98	24.09	1.59397	1.27e-05	up
NL23076	-	-	5.98	17.98	1.58818	0.000275226	up
NL03097	PREDICTED: similar to juvenile hormone esterase	gi|91084115|ref|XP_967137.1|	32.57	97.81	1.58644	0	up
NL25425	-	-	7.31	21.93	1.58496	4.1e-05	up
NL04656	PREDICTED: similar to Glutaryl-CoA dehydrogenase, mitochondrial precursor (GCD)	gi|73986846|ref|XP_533901.2|	16.95	50.7	1.5807	3.24e-11	up
NL02556	PREDICTED: similar to ENSANGP00000017707	gi|156546290|ref|XP_001605984.1|	126.28	377.56	1.58008	0	up
NL07679	PREDICTED: similar to CG7470 CG7470-PA	gi|189234141|ref|XP_970358.2|	12.63	37.76	1.58	1.8e-08	up
NL08347	PREDICTED: similar to AGAP000521-PA	gi|189236750|ref|XP_975130.2|	5.32	15.82	1.57225	0.000839943	up
NL16324	hypothetical protein LOC100166530	gi|240848699|ref|NP_001155712.1|	5.32	15.82	1.57225	0.000840672	up
NL01579	PREDICTED: similar to CG6439 CG6439-PA	gi|189241141|ref|XP_973953.2|	141.9	421.43	1.57042	2.99e-11	up
NL22314	-	-	8.64	25.53	1.56309	8.93e-06	up
NL01606	PREDICTED: similar to will die slowly	gi|91077142|ref|XP_971564.1|	14.62	43.15	1.56142	1.84e-09	up
NL27831	-	-	5.98	17.62	1.559	0.000407231	up
NL19035	yellow-c-like protein	gi|110456529|gb|ABG74720.1|	24.59	71.92	1.54832	0	up
NL04678	PREDICTED: similar to AGAP005615-PA	gi|193587120|ref|XP_001952175.1|	6.31	18.34	1.53928	0.000343691	up
NL02557	PREDICTED: similar to glycerol-3-phosphate dehydrogenase	gi|91076880|ref|XP_975007.1|	10.3	29.85	1.53509	1.63e-06	up
NL01105	PREDICTED: similar to ENSANGP00000022131	gi|156544044|ref|XP_001604696.1|	51.84	149.95	1.53234	4.35e-12	up
NL00887	PREDICTED: similar to CG30084-PC, isoform C	gi|110760290|ref|XP_393687.3|	84.41	243.44	1.52808	8.58e-12	up
NL02596	circadian clock protein PERIOD	gi|117935068|gb|AAN02439.2|AF297552_1	16.28	46.75	1.52187	7.45e-10	up
NL03443	-	-	19.94	57.17	1.51959	5.4e-12	up
NL00342	putative ribosomal protein S17e	gi|110671428|gb|ABG81965.1|	62.48	178.35	1.51324	5.09e-12	up
NL00357	ACYPI006151	gi|239788891|dbj|BAH71102.1|	9.97	28.41	1.51073	4.27e-06	up
NL01225	PREDICTED: similar to AGAP004159-PA	gi|193676229|ref|XP_001944267.1|	49.18	139.52	1.50433	0	up
NL03354	GD25912	gi|195562696|ref|XP_002077521.1|	28.58	80.91	1.50131	0	up
NL07481	putative chemosensory protein CSP8	gi|215254084|gb|ACJ64054.1|	7.64	21.57	1.49738	0.000112405	up
NL23695	-	-	7.64	21.57	1.49738	0.000112529	up
NL00365	hypothetical protein LOC100158834	gi|240849631|ref|NP_001155377.1|	421.39	1189.13	1.49668	5.62e-11	up
NL00765	PREDICTED: similar to AGAP007665-PA	gi|193587410|ref|XP_001947666.1|	87.73	245.23	1.48299	0	up
NL00611	pupal cuticle protein 78E	gi|170047480|ref|XP_001851247.1|	353.93	988.13	1.48124	0	up
NL00669	PREDICTED: similar to CG33519-PB isoform 1	gi|110756547|ref|XP_392361.3|	62.15	173.32	1.47961	1.08e-11	up
NL02049	radixin	gi|170053294|ref|XP_001862607.1|	8.64	24.09	1.47933	4.4e-05	up
NL24197	-	-	8.64	24.09	1.47933	4.4e-05	up
NL07614	-	-	6.98	19.42	1.47624	0.000351533	up
NL00914	PREDICTED: similar to pyrroline-5-carboxylate dehydrogenase	gi|193718365|ref|XP_001952392.1|	322.36	896.08	1.47495	0	up
NL24033	-	-	7.64	21.22	1.47378	0.000166706	up
NL01941	PREDICTED: hypothetical protein	gi|110764750|ref|XP_392711.3|	55.83	154.98	1.47297	4.12e-12	up
NL24089	-	-	26.59	73.71	1.47098	0	up
NL00540	hypothetical protein TcasGA2_TC004842	gi|270002534|gb|EEZ98981.1|	69.46	192.38	1.4697	4.93e-12	up
NL01051	PREDICTED: similar to heat shock protein 70 B2	gi|91078136|ref|XP_973521.1|	29.58	81.62	1.4643	0	up
NL23066	-	-	7.98	21.93	1.45845	0.000138032	up
NL27671	-	-	19.94	54.66	1.45482	9.61e-11	up
NL22454	-	-	10.63	29.13	1.45436	6.51e-06	up
NL04771	lipophorin precursor	gi|209571429|dbj|BAG75121.1|	16.28	44.59	1.45362	7.94e-09	up
NL04537	ACYPI003149	gi|239789069|dbj|BAH71182.1|	11.3	30.92	1.45222	3.02e-06	up
NL03241	GA25103	gi|198461169|ref|XP_002138966.1|	13.96	38.12	1.44925	1.42e-07	up
NL01297	PREDICTED: similar to ATP-dependent clp protease atp-binding subunit clpx	gi|156550057|ref|XP_001605256.1|	86.4	235.53	1.44681	1.3e-11	up
NL05852	PREDICTED: similar to metaxin 2	gi|91085775|ref|XP_974308.1|	8.31	22.65	1.44659	0.000113694	up
NL04196	PREDICTED: similar to conserved hypothetical protein	gi|156548364|ref|XP_001603808.1|	9.64	26.25	1.44521	2.51e-05	up
NL09450	putative mitochondrial ATP synthase gamma-subunit	gi|90820034|gb|ABD98774.1|	14.29	38.83	1.44217	1.18e-07	up
NL00064	ATP synthase, H+ transporting, mitochondrial F0 complex, subunit C2 precursor	gi|268370179|ref|NP_001161269.1|	1497.13	4062.91	1.44031	7.88e-10	up
NL24864	-	-	39.21	106.08	1.43586	0	up
NL19151	PREDICTED: similar to Nicastrin precursor	gi|110761700|ref|XP_624559.2|	15.29	41.35	1.4353	4.54e-08	up
NL17768	50S ribosomal protein L4	gi|157108533|ref|XP_001650271.1|	9.31	25.17	1.43485	4.43e-05	up
NL10791	hypothetical protein TcasGA2_TC004855	gi|270002547|gb|EEZ98994.1|	1417.37	3818.39	1.42975	2.51e-10	up
NL22151	-	-	51.18	137.72	1.42809	6.09e-12	up
NL04076	PREDICTED: similar to CG11321-PA, isoform A	gi|110760097|ref|XP_393719.3|	7.64	20.5	1.42398	0.000352057	up
NL01164	PREDICTED: similar to neighbor of BRCA1 gene 1	gi|224086627|ref|XP_002195327.1|	6.98	18.7	1.42174	0.000726665	up
NL00467	PREDICTED: similar to heat shock protein hsp21.4 isoform 3	gi|193618009|ref|XP_001949486.1|	30.57	81.62	1.41681	0	up
NL04202	limpet, isoform A	gi|45550635|ref|NP_648933.3|	38.88	103.56	1.41337	5.58e-12	up
NL02166	PREDICTED: similar to conserved hypothetical protein	gi|156538060|ref|XP_001607417.1|	8.64	23.01	1.41316	0.000137944	up
NL00705	putative gut cathepsin D-like aspartic protease	gi|226437842|gb|ACO56332.1|	15.95	42.43	1.41153	4.54e-08	up
NL26599	-	-	22.6	60.05	1.40984	3.02e-11	up
NL00382	-	-	133.6	354.55	1.40807	2.8e-12	up
NL23267	-	-	13.96	37.04	1.40779	4.54e-07	up
NL02100	PREDICTED: similar to acetyl-CoA acetyltransferase, mitochondrial	gi|189234785|ref|XP_975008.2|	132.93	352.03	1.40503	0	up
NL04436	Ab1-108	gi|33086454|gb|AAP92539.1|	9.97	26.25	1.39665	4.4e-05	up
NL00641	hypothetical protein TcasGA2_TC030701	gi|270004992|gb|EFA01440.1|	31.57	83.06	1.3956	0	up
NL29966	-	-	11.63	30.56	1.39379	7.79e-06	up
NL27035	-	-	9.31	24.45	1.39298	9.39e-05	up
NL03131	hypothetical protein AaeL_AAEL013960	gi|157138259|ref|XP_001664201.1|	36.56	96.01	1.39292	0	up
NL02778	PREDICTED: similar to pyruvate dehydrogenase	gi|91091630|ref|XP_970163.1|	26.59	69.76	1.39152	0	up
NL01304	D-beta-hydroxybutyrate dehydrogenase, putative	gi|242020368|ref|XP_002430627.1|	8.64	22.65	1.39041	0.000200281	up
NL02595	PREDICTED: similar to Buzidau CG13761-PB	gi|193716036|ref|XP_001952256.1|	10.3	26.97	1.38871	3.61e-05	up
NL00520	PREDICTED: similar to CG17280 CG17280-PA	gi|91088963|ref|XP_974027.1|	200.73	525.35	1.38802	1.55e-11	up
NL23025	-	-	46.19	120.82	1.38721	5.39e-12	up
NL22478	-	-	17.61	46.03	1.38618	1.69e-08	up
NL00352	hypothetical protein TcasGA2_TC009512	gi|270011048|gb|EFA07496.1|	156.86	409.2	1.38333	1.15e-12	up
NL04492	PREDICTED: similar to CG2767-PA	gi|66506853|ref|XP_394676.2|	8.97	23.37	1.38148	0.00016509	up
NL01380	PREDICTED: similar to CG5867 CG5867-PA	gi|193673918|ref|XP_001949424.1|	27.25	70.84	1.37831	0	up
NL01073	PREDICTED: similar to BcDNA.GH06451	gi|156547524|ref|XP_001606841.1|	9.97	25.89	1.37673	6.31e-05	up
NL01446	Ves G 1 allergen precursor, putative	gi|242025279|ref|XP_002433053.1|	8.31	21.57	1.37611	0.000347358	up
NL01973	AGAP004384-PA	gi|158292113|ref|XP_313669.4|	57.49	148.87	1.37267	1.2e-11	up
NL00843	PREDICTED: similar to sluggish A CG1417-PA, isoform A	gi|66559229|ref|XP_395275.2|	120.3	311.4	1.37213	3.38e-11	up
NL00846	GA15602	gi|198457955|ref|XP_001360850.2|	18.94	48.9	1.3684	7.71e-09	up
NL08356	ACYPI007022	gi|239789883|dbj|BAH71538.1|	25.92	66.88	1.36751	2.64e-12	up
NL30825	-	-	18.28	47.11	1.36577	1.66e-08	up
NL00363	collagen alpha-1, IV, chain precursor, putative	gi|242007447|ref|XP_002424551.1|	49.85	128.37	1.36464	0	up
NL26620	-	-	16.62	42.79	1.36435	9.46e-08	up
NL01081	PREDICTED: similar to receptor expression enhancing protein	gi|189239379|ref|XP_971918.2|	21.93	56.45	1.36407	4.22e-10	up
NL00654	potassium-transporting ATPase alpha-1 chain, putative	gi|242014056|ref|XP_002427714.1|	7.98	20.5	1.36116	0.00059846	up
NL00715	AGAP002245-PA	gi|158284869|ref|XP_307940.4|	120.97	309.6	1.35576	2.54e-13	up
NL30434	-	-	18.28	46.75	1.3547	2.39e-08	up
NL01196	PREDICTED: similar to beta-tubulin	gi|193606137|ref|XP_001943593.1|	10.97	28.05	1.35444	3.55e-05	up
NL07404	conserved hypothetical protein	gi|242004170|ref|XP_002423001.1|	8.31	21.22	1.3525	0.000493651	up
NL06056	ptpla domain protein	gi|157108572|ref|XP_001650290.1|	22.6	57.53	1.34799	4.17e-10	up
NL29520	-	-	18.94	48.18	1.347	1.62e-08	up
NL00657	PREDICTED: similar to putative cuticle protein CP5	gi|91083943|ref|XP_974938.1|	9.64	24.45	1.34273	0.000161361	up
NL02361	PREDICTED: similar to conserved hypothetical protein	gi|156543995|ref|XP_001607591.1|	12.63	32	1.34122	9.08e-06	up
NL01676	pre-mRNA-processing-splicing factor, putative	gi|242012963|ref|XP_002427193.1|	29.58	74.79	1.33822	0	up
NL04563	-	-	65.14	164.69	1.33814	2.95e-12	up
NL02649	-	-	10.3	25.89	1.32975	0.000107504	up
NL01493	PREDICTED: similar to succinyl-CoA synthetase small subunit, putative isoform 1	gi|91076012|ref|XP_966490.1|	88.07	220.78	1.32589	2.05e-11	up
NL02383	Dihydrolipoyl dehydrogenase, putative	gi|242014046|ref|XP_002427709.1|	21.27	53.22	1.32315	4.01e-09	up
NL22224	-	-	13.96	34.88	1.3211	4.06e-06	up
NL09328	putative chemosensory protein CSP8	gi|215254084|gb|ACJ64054.1|	19.61	48.9	1.31824	2.25e-08	up
NL24889	-	-	19.61	48.9	1.31824	2.26e-08	up
NL00459	Rieske iron-sulfur protein 1	gi|90819978|gb|ABD98746.1|	158.52	394.1	1.3139	0	up
NL29328	-	-	20.27	50.34	1.31236	1.51e-08	up
NL00591	conserved hypothetical protein	gi|242025271|ref|XP_002433049.1|	14.95	37.04	1.30894	2.25e-06	up
NL00951	PREDICTED: similar to malate dehydrogenase	gi|91085015|ref|XP_973533.1|	177.79	439.41	1.30539	0	up
NL04599	GH15525	gi|195012229|ref|XP_001983539.1|	10.63	26.25	1.30418	0.000126158	up
NL00581	hypothetical protein TcasGA2_TC015912	gi|270010871|gb|EFA07319.1|	177.79	436.89	1.2971	0	up
NL14187	ATP-dependent RNA and DNA helicase	gi|157116275|ref|XP_001658414.1|	8.64	21.22	1.29632	0.000803891	up
NL00709	PREDICTED: similar to zormin CG33484-PD	gi|91080015|ref|XP_971793.1|	30.91	75.87	1.29546	2.59e-12	up
NL20631	GK17199	gi|195427493|ref|XP_002061811.1|	24.92	61.13	1.29458	4.35e-10	up
NL19868	PREDICTED: similar to angiotensin-converting enzyme 7 (AGAP009757-PA)	gi|91093841|ref|XP_969672.1|	37.55	92.05	1.2936	8.86e-12	up
NL05439	PREDICTED: similar to ENSANGP00000014036	gi|156542678|ref|XP_001602857.1|	33.9	82.7	1.2866	0	up
NL00739	PREDICTED: similar to GA18350-PA	gi|193676221|ref|XP_001942938.1|	10.63	25.89	1.28425	0.000179947	up
NL02279	PREDICTED: similar to cytochrome oxidase biogenesis protein (oxa1 mitochondrial)	gi|91095209|ref|XP_968413.1|	22.6	55.02	1.28363	5.25e-09	up
NL08976	hypothetical protein LOC100302525	gi|254540140|ref|NP_001156901.1|	42.87	104.28	1.28242	0	up
NL08386	PREDICTED: similar to Low density lipoprotein receptor adapter protein 1 (Autosomal recessive hypercholesterolemia protein) isoform 1	gi|91088593|ref|XP_967390.1|	20.6	49.98	1.27871	3.61e-08	up
NL23710	-	-	22.6	54.66	1.27416	7.49e-09	up
NL02955	Aquaporin AQPcic, putative	gi|242018018|ref|XP_002429480.1|	43.87	106.08	1.27385	5.01e-13	up
NL00769	PREDICTED: similar to Spectrin beta chain	gi|110759783|ref|XP_395212.3|	14.29	34.52	1.27243	9.71e-06	up
NL00960	cytochrome P450	gi|189178726|emb|CAQ57675.1|	193.08	466.02	1.27119	0	up
NL00862	conserved hypothetical protein	gi|242022482|ref|XP_002431669.1|	8.97	21.57	1.26585	0.000930768	up
NL00871	hypothetical protein TcasGA2_TC014051	gi|270007469|gb|EFA03917.1|	42.21	101.4	1.2644	0	up
NL05478	PREDICTED: similar to Bruce CG6303-PA	gi|110756922|ref|XP_394589.3|	10.63	25.53	1.26405	0.000253762	up
NL01207	Peritrophin-1 precursor, putative	gi|242018028|ref|XP_002429485.1|	16.95	40.63	1.26126	1.38e-06	up
NL00897	PREDICTED: similar to phosphoribosylaminoimidazole carboxylase	gi|156543140|ref|XP_001607772.1|	129.27	309.6	1.26002	0	up
NL27472	-	-	17.28	41.35	1.25878	1.11e-06	up
NL26144	-	-	25.59	61.13	1.2563	1.21e-09	up
NL07666	-	-	9.64	23.01	1.25516	0.00063037	up
NL01327	-	-	59.15	140.96	1.25284	2.14e-12	up
NL11344	-	-	41.21	98.17	1.25229	3.05e-12	up
NL01497	PREDICTED: similar to Surfeit locus protein 1	gi|193606285|ref|XP_001943377.1|	11.63	27.69	1.25151	0.000138917	up
NL10235	-	-	9.97	23.73	1.25105	0.000524505	up
NL00842	PREDICTED: similar to Tequila CG4821-PA, isoform A	gi|110755909|ref|XP_001120871.1|	16.95	40.27	1.24842	1.92e-06	up
NL23233	-	-	14.62	34.52	1.23949	1.59e-05	up
NL01688	lipophorin receptor	gi|126540381|emb|CAL47126.1|	16.62	39.19	1.23757	3.31e-06	up
NL02448	PREDICTED: similar to CG5454 CG5454-PA	gi|189234617|ref|XP_975233.2|	20.6	48.54	1.23653	1.45e-07	up
NL24467	-	-	11.3	26.61	1.23565	0.000238933	up
NL04067	GF13130	gi|194755351|ref|XP_001959955.1|	11.63	27.33	1.23263	0.000195761	up
NL00056	myofilin isoform a	gi|253735721|ref|NP_001156708.1|	44.86	105.36	1.23183	5.96e-12	up
NL02072	hypothetical protein TcasGA2_TC012103	gi|270013502|gb|EFA09950.1|	20.27	47.46	1.22737	2.53e-07	up
NL27134	-	-	20.27	47.46	1.22737	2.53e-07	up
NL28923	-	-	14.95	34.88	1.22225	1.84e-05	up
NL00155	tropomyosin isoform 4	gi|153792609|ref|NP_001093277.1|	36.22	84.5	1.22216	0	up
NL01491	PREDICTED: similar to alanine aminotransferase	gi|193662234|ref|XP_001948711.1|	145.89	339.8	1.2198	0	up
NL22717	-	-	49.85	115.79	1.21585	0	up
NL00899	GG20672	gi|194882267|ref|XP_001975234.1|	11.63	26.97	1.2135	0.000271146	up
NL22250	-	-	35.89	83.06	1.21057	0	up
NL01072	PREDICTED: similar to CG4239-PC, isoform C	gi|66554647|ref|XP_395200.2|	72.45	167.56	1.20962	0	up
NL03951	es1 protein precursor	gi|20070420|ref|NP_613067.1|	19.61	45.31	1.20824	7.58e-07	up
NL00226	translation initiation factor 1	gi|149898906|gb|ABR27954.1|	356.25	823.08	1.20814	4.33e-11	up
NL07428	PREDICTED: similar to RH03087p	gi|156546246|ref|XP_001605234.1|	27.58	63.65	1.20654	1.98e-09	up
NL06127	Oligoribonuclease, mitochondrial precursor	gi|229366424|gb|ACQ58192.1|	10.63	24.45	1.20169	0.000671277	up
NL27820	-	-	10.97	25.17	1.19814	0.000559371	up
NL23278	-	-	13.96	32	1.19677	6.58e-05	up
NL29180	-	-	11.63	26.61	1.19412	0.000376201	up
NL00626	cytochrome c-like protein	gi|90820024|gb|ABD98769.1|	273.5	624.95	1.1922	1.69e-11	up
NL01040	myosin-9, putative	gi|242014184|ref|XP_002427775.1|	84.74	193.45	1.19085	0	up
NL02679	PREDICTED: similar to GA21791-PA	gi|189238186|ref|XP_966734.2|	19.61	44.59	1.18513	1.47e-06	up
NL01142	GJ18506	gi|195403129|ref|XP_002060147.1|	240.94	545.48	1.17885	3.76e-11	up
NL04754	PREDICTED: similar to Ornithine decarboxylase antizyme (ODC-Az), partial	gi|156541244|ref|XP_001600833.1|	14.62	33.08	1.17802	6.09e-05	up
NL05429	PREDICTED: similar to CG8768 CG8768-PA	gi|189235583|ref|XP_001807381.1|	14.62	33.08	1.17802	6.09e-05	up
NL15095	L-asparaginase	gi|170045297|ref|XP_001850251.1|	10.97	24.81	1.17736	0.000762818	up
NL01287	PREDICTED: similar to CG40042 CG40042-PA	gi|91092934|ref|XP_971990.1|	11.3	25.53	1.17587	0.000625191	up
NL24390	-	-	15.62	35.24	1.17382	3.35e-05	up
NL27253	-	-	1953.75	4405.59	1.17309	5.14e-10	up
NL29628	-	-	21.6	48.54	1.16814	6.03e-07	up
NL22490	-	-	40.21	90.25	1.16637	1.65e-12	up
NL04281	PREDICTED: similar to NADH:ubiquinone dehydrogenase, putative	gi|91087395|ref|XP_975662.1|	179.79	403.45	1.16608	0	up
NL23136	-	-	19.27	43.15	1.163	3.45e-06	up
NL00199	PREDICTED: similar to myelinprotein expression factor	gi|193697751|ref|XP_001948840.1|	43.87	98.17	1.16205	6.87e-13	up
NL22245	-	-	20.27	45.31	1.16048	1.87e-06	up
NL07254	cytochrome P450	gi|189178724|emb|CAQ57674.1|	21.93	48.9	1.15693	6.78e-07	up
NL00158	Tropomyosin 1 isoform A	gi|220980842|emb|CAQ19275.1|	33.56	74.79	1.1561	2.6e-10	up
NL03735	PREDICTED: similar to follicular lymphoma variant translocation 1 isoform 1	gi|66510879|ref|XP_392423.2|	11.96	26.61	1.15375	0.000583052	up
NL23239	-	-	240.94	535.06	1.15103	3.77e-11	up
NL01770	PREDICTED: similar to alanine aminotransferase	gi|193662234|ref|XP_001948711.1|	13.29	29.49	1.14988	0.0002626	up
NL00807	hypothetical protein BRAFLDRAFT_63672	gi|260833414|ref|XP_002611652.1|	13.29	29.49	1.14988	0.000262334	up
NL00830	PREDICTED: similar to AGAP001336-PA	gi|193657508|ref|XP_001950614.1|	46.86	103.92	1.14904	0	up
NL07860	-	-	50.51	111.83	1.14667	2.39e-12	up
NL22627	-	-	102.02	225.82	1.14632	0	up
NL22763	-	-	304.74	674.21	1.14562	0	up
NL06228	PREDICTED: similar to Calcium and integrin-binding protein 1 (Calmyrin) (DNA-PKcs-interacting protein) (Kinase-interacting protein) (KIP) (CIB) (SNK-interacting protein 2-28) (SIP2-28)	gi|66529197|ref|XP_623999.1|	26.59	58.61	1.14026	5.23e-08	up
NL02757	serpin peptidase inhibitor 5	gi|219803508|ref|NP_001137323.1|	27.92	61.49	1.13905	2.28e-08	up
NL04610	PREDICTED: similar to AGAP008724-PA	gi|91086119|ref|XP_968221.1|	297.1	651.2	1.13215	1.2e-11	up
NL04615	PREDICTED: hypothetical protein	gi|193598853|ref|XP_001950602.1|	25.92	56.81	1.13208	1.1e-07	up
NL04774	PREDICTED: similar to CG30493-PB isoform 1	gi|66512029|ref|XP_624508.1|	15.95	34.88	1.12884	7.09e-05	up
NL23983	-	-	16.95	37.04	1.1278	3.86e-05	up
NL01594	PREDICTED: similar to lethal 35Di	gi|91091362|ref|XP_972603.1|	138.25	301.69	1.12579	0	up
NL05208	PREDICTED: similar to CG1707-PA	gi|66504768|ref|XP_624304.1|	20.27	44.23	1.12568	4.89e-06	up
NL03056	growth and transformation-dependent protein	gi|170035772|ref|XP_001845741.1|	20.94	45.67	1.12499	3.26e-06	up
NL01918	hypothetical protein TcasGA2_TC009512	gi|270011048|gb|EFA07496.1|	61.81	134.12	1.11761	1.95e-11	up
NL00189	endoplasmic reticulum calcium ATPase	gi|256773186|ref|NP_001157948.1|	49.52	107.16	1.11368	8.81e-12	up
NL01082	small nuclear ribonucleoprotein Sm D1	gi|170064026|ref|XP_001867355.1|	12.63	27.33	1.11363	0.000718398	up
NL27706	-	-	13.63	29.49	1.11344	0.000403234	up
NL00766	-	-	30.57	65.8	1.10597	1.58e-08	up
NL06433	hypothetical protein TcasGA2_TC002325	gi|270016900|gb|EFA13346.1|	23.93	51.42	1.10351	9.78e-07	up
NL17310	laminin A chain, putative	gi|242022324|ref|XP_002431590.1|	19.94	42.79	1.10161	1.15e-05	up
NL19637	cytochrome c oxidase subunit I	gi|226968600|ref|YP_002808550.1|	19.61	42.07	1.1012	1.4e-05	up
NL15779	PREDICTED: similar to JV15-2	gi|156538112|ref|XP_001608214.1|	17.28	37.04	1.09998	5.93e-05	up
NL03923	conserved hypothetical protein	gi|242007184|ref|XP_002424422.1|	13.29	28.41	1.09606	0.000652294	up
NL01438	hypothetical protein TcasGA2_TC002463	gi|270003255|gb|EEZ99702.1|	22.93	48.9	1.0926	2.45e-06	up
NL08756	PREDICTED: similar to CG4484-PA isoform 1	gi|110768217|ref|XP_623536.2|	25.59	54.3	1.08537	6.58e-07	up
NL00175	PREDICTED: similar to Muscle LIM protein at 84B CG1019-PA, isoform A isoform 1	gi|66514673|ref|XP_394758.2|	520.42	1102.48	1.083	3.53e-11	up
NL00666	PREDICTED: similar to AGAP003656-PA	gi|189237255|ref|XP_972068.2|	28.91	61.13	1.08031	1.14e-07	up
NL04396	PREDICTED: similar to mitochondrial ribosomal protein, S30, putative	gi|193629649|ref|XP_001951005.1|	13.96	29.49	1.07893	0.000599864	up
NL04783	-	-	13.96	29.49	1.07893	0.000600416	up
NL04401	thioredoxin, putative	gi|242019609|ref|XP_002430252.1|	46.19	97.45	1.07708	1.2e-11	up
NL03551	PREDICTED: similar to tetraspanin D107, partial	gi|193615599|ref|XP_001951184.1|	30.24	63.65	1.0737	6.84e-08	up
NL00318	PREDICTED: similar to putative ribosomal protein L24e	gi|156547333|ref|XP_001601399.1|	405.11	852.21	1.0729	4.25e-11	up
NL30026	-	-	29.24	61.49	1.07241	1.26e-07	up
NL00345	PREDICTED: similar to Ribosomal protein L23 CG3661-PA	gi|66558956|ref|XP_392812.2|	127.28	264.65	1.05608	5.48e-12	up
NL02803	PREDICTED: similar to Probable splicing factor 3B subunit 5 (SF3b5) (Pre-mRNA-splicing factor SF3b 10 kDa subunit)	gi|110755305|ref|XP_001120310.1|	55.17	114.71	1.05604	6.1e-12	up
NL12496	GD18335	gi|195573297|ref|XP_002104630.1|	55.17	114.71	1.05604	6.12e-12	up
NL29375	-	-	16.95	35.24	1.05593	0.000181924	up
NL29468	-	-	28.91	60.05	1.0546	2.89e-07	up
NL01080	PREDICTED: similar to importin beta-3	gi|156542807|ref|XP_001607590.1|	87.73	181.95	1.0524	0	up
NL01419	nitrogen fixation protein nifu, putative	gi|242009588|ref|XP_002425565.1|	239.27	496.22	1.05234	0	up
NL08219	-	-	22.93	47.46	1.04948	8.41e-06	up
NL01444	GI19985	gi|195120031|ref|XP_002004532.1|	147.55	304.92	1.04723	2.42e-11	up
NL01362	-	-	25.59	52.86	1.0466	2.21e-06	up
NL01344	PREDICTED: similar to xaa-pro dipeptidase app(e.coli)	gi|189241712|ref|XP_968082.2|	20.6	42.43	1.04244	3.55e-05	up
NL27264	-	-	37.55	77.31	1.04184	4.61e-09	up
NL01850	manganese superoxide dismutase	gi|264666265|gb|ACY70995.1|	96.71	198.49	1.03733	5.5e-12	up
NL02825	PREDICTED: similar to GA14626-PA	gi|156555600|ref|XP_001605319.1|	28.58	58.61	1.03614	6.49e-07	up
NL02085	NADH dehydrogenase iron-sulfur protein 8, mitochondrial	gi|170068344|ref|XP_001868829.1|	102.02	208.92	1.0341	0	up
NL22259	-	-	368.22	752.96	1.03201	7.31e-11	up
NL03927	PREDICTED: similar to CG15828 CG15828-PA, partial	gi|193636570|ref|XP_001942869.1|	48.85	99.6	1.02779	2.94e-11	up
NL01408	transcription elongation factor SPT6, putative	gi|242006682|ref|XP_002424176.1|	24.59	49.98	1.02328	7.4e-06	up
NL01857	hypothetical protein TcasGA2_TC013646	gi|270007115|gb|EFA03563.1|	18.61	37.76	1.02078	0.000161534	up
NL25896	-	-	48.85	98.88	1.01732	5.05e-11	up
NL05779	PREDICTED: similar to CG31715-PA	gi|66560571|ref|XP_623750.1|	15.29	30.92	1.01595	0.000858623	up
NL03190	PREDICTED: similar to MGC81123 protein	gi|156537191|ref|XP_001604606.1|	17.28	34.88	1.0133	0.000355215	up
NL00805	vacuolar ATP synthase subunit ac39	gi|157128068|ref|XP_001661299.1|	26.59	53.58	1.01081	3.91e-06	up
NL22544	-	-	28.58	57.53	1.00931	1.56e-06	up
NL22193	-	-	227.98	458.83	1.00905	0	up
NL03168	hypothetical protein TcasGA2_TC002665	gi|270003434|gb|EEZ99881.1|	16.62	33.44	1.00865	0.000528138	up
NL22905	-	-	32.9	66.16	1.00787	1.99e-07	up
NL00279	PREDICTED: similar to ATP synthase- CG11154-PA, isoform A	gi|110762902|ref|XP_624156.2|	1385.47	2784.59	1.00709	0	up
NL23629	-	-	15.95	32	1.00452	0.000768687	up
NL01026	PREDICTED: similar to high-affinity copper uptake protein	gi|156544185|ref|XP_001606476.1|	184.44	92.05	-1.00266	1.27e-19	down
NL03217	-	-	33.9	16.9	-1.00426	0.00055967	down
NL17034	PREDICTED: similar to GA17864-PA	gi|156546952|ref|XP_001606122.1|	209.37	103.92	-1.01058	1.44e-22	down
NL02122	PREDICTED: similar to beta-N-acetylglucosaminidase	gi|156542060|ref|XP_001601772.1|	70.45	34.88	-1.0142	7.09e-08	down
NL29413	-	-	50.51	24.81	-1.02565	7.17e-06	down
NL00877	PREDICTED: similar to ENSANGP00000021034	gi|156547385|ref|XP_001603887.1|	45.53	22.29	-1.03042	2.32e-05	down
NL28373	-	-	79.43	38.83	-1.03251	4.51e-09	down
NL15468	AGAP006176-PA	gi|158295490|ref|XP_316236.4|	149.88	72.99	-1.03804	7.22e-17	down
NL00594	arylphorin hexamerin-like protein 2	gi|60256959|gb|AAX14951.1|	254.23	123.7	-1.03929	9.89e-29	down
NL02731	PREDICTED: similar to 26S proteasome regulatory subunit S3	gi|156542793|ref|XP_001605959.1|	40.21	19.42	-1.05001	6.19e-05	down
NL00554	-	-	63.47	30.56	-1.05443	1.42e-07	down
NL22228	-	-	56.83	27.33	-1.05617	7.67e-07	down
NL13122	alpha-1,3-mannosyltransferase	gi|157131198|ref|XP_001655818.1|	33.9	16.18	-1.06707	0.000250104	down
NL00152	ribosomal protein S30e fusion protein	gi|91076454|ref|XP_971838.1|	880.66	412.44	-1.0944	1.65e-108	down
NL29245	-	-	49.18	23.01	-1.09581	2.52e-06	down
NL04593	spermidine oxidase	gi|170045018|ref|XP_001850121.1|	40.88	19.06	-1.10085	2.33e-05	down
NL01061	-	-	85.74	39.91	-1.10322	8.16e-11	down
NL02506	IMP cyclohydrolase	gi|91076582|ref|XP_967875.1|	78.1	36.32	-1.10456	6.44e-10	down
NL02966	-	-	66.8	30.92	-1.11131	1.3e-08	down
NL14517	-	-	35.89	16.54	-1.11762	7.14e-05	down
NL00391	-	-	1350.57	616.68	-1.13097	1.95e-175	down
NL00017	vitellogenin	gi|154799937|dbj|BAF75351.1|	8854.17	4023.71	-1.13783	0	down
NL01132	PREDICTED: similar to CG7197-PA	gi|66521734|ref|XP_623433.1|	57.82	26.25	-1.13925	8.43e-08	down
NL04725	glucose dehydrogenase precursor, putative	gi|242018470|ref|XP_002429698.1|	49.18	22.29	-1.14168	1.02e-06	down
NL01302	PREDICTED: similar to GA19489-PA	gi|156553723|ref|XP_001600828.1|	30.24	13.66	-1.1465	0.00024994	down
NL13719	PREDICTED: hypothetical protein isoform 2	gi|126308006|ref|XP_001364699.1|	86.07	38.48	-1.1614	1.06e-11	down
NL09138	cuticular protein	gi|268607675|ref|NP_001161365.1|	55.5	24.81	-1.16157	1.01e-07	down
NL01969	PREDICTED: similar to predicted protein	gi|221108211|ref|XP_002160151.1|	26.59	11.87	-1.16356	0.000589344	down
NL14015	elongation factor Tu, mitochondrial	gi|170032155|ref|XP_001843948.1|	26.59	11.87	-1.16356	0.0005888	down
NL08743	PREDICTED: similar to CG2931-PA isoform 1	gi|66501574|ref|XP_392161.2|	33.23	14.74	-1.17275	7.2e-05	down
NL04753	PREDICTED: similar to conserved hypothetical protein	gi|91093909|ref|XP_970018.1|	24.92	10.79	-1.20761	0.000613587	down
NL16441	hypothetical protein TcasGA2_TC001029	gi|270002078|gb|EEZ98525.1|	41.87	17.98	-1.21952	2.25e-06	down
NL02529	PREDICTED: similar to nucleoporin	gi|156549692|ref|XP_001605201.1|	47.85	20.5	-1.2229	2.99e-07	down
NL02032	PREDICTED: similar to CG11448-PA	gi|110767554|ref|XP_393625.3|	23.6	10.07	-1.22872	0.000763274	down
NL04350	-	-	113.66	48.18	-1.23822	5.97e-17	down
NL17336	spindle and KT associated 1	gi|244790117|ref|NP_001156460.1|	38.22	16.18	-1.24012	5.35e-06	down
NL22803	-	-	27.25	11.51	-1.24337	0.000202567	down
NL03218	TPR repeat-containing protein R13F6.10, putative	gi|242010855|ref|XP_002426173.1|	26.59	11.15	-1.25384	0.000225497	down
NL05015	-	-	71.45	29.49	-1.27671	2.6e-11	down
NL01186	PREDICTED: similar to AGAP006063-PA	gi|193631821|ref|XP_001950452.1|	40.21	16.54	-1.2816	1.38e-06	down
NL25317	-	-	38.55	15.82	-1.28498	2.32e-06	down
NL03833	predicted protein	gi|156404077|ref|XP_001640234.1|	25.59	10.43	-1.29484	0.000204376	down
NL21005	-	-	351.27	143.11	-1.29546	1.72e-56	down
NL30173	-	-	31.9	12.94	-1.30172	1.98e-05	down
NL01891	PREDICTED: similar to CG8209-PA	gi|66506397|ref|XP_624715.1|	30.24	12.23	-1.30603	3.38e-05	down
NL22086	-	-	20.6	8.27	-1.31669	0.000947227	down
NL01390	vitellogenin	gi|48996048|gb|AAT48601.1|	2313.99	917.65	-1.33437	0	down
NL23102	-	-	12844.4	5076.2	-1.33932	0	down
NL00375	PREDICTED: similar to AGAP005945-PB	gi|91079867|ref|XP_967070.1|	67.79	26.61	-1.3491	1.22e-11	down
NL00011	vitellogenin	gi|154799937|dbj|BAF75351.1|	13417.3	5246.65	-1.35463	0	down
NL05612	PREDICTED: similar to LOC494675 protein	gi|193716068|ref|XP_001952452.1|	28.58	11.15	-1.35796	3.3e-05	down
NL23724	-	-	78.43	30.56	-1.35976	1.69e-13	down
NL01023	cuticular protein analogous to peritrophins 3-D1	gi|270297230|ref|NP_001161908.1|	67.79	26.25	-1.36876	7.02e-12	down
NL21488	PREDICTED: similar to RE12057p isoform 1	gi|91079925|ref|XP_966415.1|	103.69	39.91	-1.37745	3.13e-18	down
NL29896	-	-	43.2	16.54	-1.38507	6.97e-08	down
NL05777	odorant-binding protein	gi|208658341|gb|ACI30681.1|	105.68	40.27	-1.39192	7e-19	down
NL03152	PREDICTED: similar to conserved hypothetical protein	gi|156541020|ref|XP_001602956.1|	45.86	17.26	-1.4098	1.48e-08	down
NL30366	-	-	148.22	55.38	-1.4203	2.37e-27	down
NL10597	iron transporter	gi|156537966|ref|XP_001608179.1|	72.11	26.61	-1.43823	1.65e-13	down
NL03954	b5r	gi|193596687|ref|XP_001948334.1|	29.24	10.79	-1.43825	9.14e-06	down
NL02469	PREDICTED: similar to short wing CG18000-PK, isoform K	gi|66526286|ref|XP_396853.2|	65.47	24.09	-1.4424	2.42e-12	down
NL00857	PREDICTED: similar to eukaryotic translation initiation factor 2 gamma	gi|156537626|ref|XP_001607783.1|	75.77	27.69	-1.45226	2.15e-14	down
NL02146	PREDICTED: similar to pancreatic lipase related protein 1	gi|193587079|ref|XP_001947773.1|	97.04	34.52	-1.49115	3.25e-19	down
NL07874	PREDICTED: similar to Cellular retinaldehyde binding protein CG10546-PA	gi|193709219|ref|XP_001943138.1|	72.78	25.53	-1.51135	1.15e-14	down
NL05631	hypothetical protein TcasGA2_TC015504	gi|270008892|gb|EFA05340.1|	31.9	11.15	-1.51651	1.02e-06	down
NL08910	-	-	51.18	17.62	-1.53837	9.39e-11	down
NL01536	PREDICTED: similar to lysosomal alpha-mannosidase (mannosidase alpha class 2b member 1)	gi|91079945|ref|XP_968596.1|	182.11	62.57	-1.54127	5.46e-38	down
NL03294	putative secreted protease inhibitor	gi|67083711|gb|AAY66790.1|	17.95	6.11	-1.55474	0.000425943	down
NL03459	PREDICTED: similar to UDP-n-acteylglucosamine pyrophosphorylase	gi|193632108|ref|XP_001944680.1|	16.95	5.75	-1.55965	0.000638373	down
NL04670	-	-	97.7	33.08	-1.5624	1e-20	down
NL01383	PREDICTED: similar to putative sugar transporter	gi|193598979|ref|XP_001950697.1|	21.27	7.19	-1.56476	8.28e-05	down
NL23326	-	-	21.27	7.19	-1.56476	8.27e-05	down
NL00050	-	-	289.46	97.81	-1.56531	7.43e-62	down
NL00489	beta-1,3-glucanase	gi|208972541|gb|ACI32831.1|	18.28	6.11	-1.58102	0.000298961	down
NL02552	-	-	759.37	250.99	-1.59717	3.51e-167	down
NL02097	-	-	173.47	56.45	-1.61964	7.07e-39	down
NL07899	PREDICTED: similar to ovarian serine protease	gi|193683762|ref|XP_001949959.1|	118.97	38.48	-1.62842	7.9e-27	down
NL01452	-	-	94.71	30.56	-1.63187	2.2e-21	down
NL03583	PREDICTED: similar to CG31531-PA, isoform A isoform 1	gi|66500352|ref|XP_393203.2|	550	176.19	-1.6423	5.01e-126	down
NL16095	venom serine carboxypeptidase	gi|226533687|ref|NP_001152775.1|	33.9	10.79	-1.65159	5.48e-08	down
NL06913	-	-	16.95	5.39	-1.65293	0.000335464	down
NL01342	PREDICTED: similar to signal recognition particle receptor beta subunit	gi|156548143|ref|XP_001606718.1|	47.85	15.1	-1.66397	3.23e-11	down
NL29843	-	-	37.89	11.51	-1.71893	2.25e-09	down
NL22066	-	-	4114.86	1248.82	-1.72028	0	down
NL12448	PREDICTED: similar to alcohol dehydrogenase	gi|156554298|ref|XP_001602754.1|	30.91	9.35	-1.72504	9.57e-08	down
NL27596	-	-	243.26	72.99	-1.73673	2.84e-60	down
NL21847	-	-	1292.75	385.47	-1.74575	0	down
NL08295	PREDICTED: similar to AGAP009314-PA	gi|91082391|ref|XP_969041.1|	20.94	6.11	-1.77702	1.41e-05	down
NL03990	-	-	334.98	97.09	-1.78668	2.15e-86	down
NL01167	NADH dehydrogenase 1	gi|15778414|gb|AAL07426.1|AF412755_1	17.61	5.03	-1.80776	7.4e-05	down
NL08119	PREDICTED: similar to IP08381p	gi|156548590|ref|XP_001607650.1|	376.53	104.28	-1.8523	5.01e-102	down
NL20621	GD13677	gi|195587188|ref|XP_002083347.1|	22.27	6.11	-1.86586	2.79e-06	down
NL15606	PREDICTED: similar to glutaminyl-trna synthetase	gi|91092950|ref|XP_972452.1|	13.29	3.6	-1.88427	0.00056949	down
NL13679	-	-	33.23	8.99	-1.88609	2.49e-09	down
NL00007	vitellogenin	gi|154799937|dbj|BAF75351.1|	14968.3	4036.3	-1.89081	0	down
NL20676	-	-	61.48	16.54	-1.89416	5.01e-17	down
NL01993	PREDICTED: similar to pancreatic lipase related protein 1	gi|193587079|ref|XP_001947773.1|	1146.53	301.69	-1.92614	0	down
NL01924	PREDICTED: similar to lysosomal alpha-mannosidase (mannosidase alpha class 2b member 1)	gi|91079945|ref|XP_968596.1|	46.53	12.23	-1.92774	3.62e-13	down
NL00012	vitellogenin	gi|154799937|dbj|BAF75351.1|	70864.6	18031.2	-1.97457	0	down
NL09009	hypothetical protein BRAFLDRAFT_276718	gi|260809928|ref|XP_002599756.1|	19.94	5.03	-1.98704	4.06e-06	down
NL22137	-	-	48.19	11.87	-2.02141	1.65e-14	down
NL00323	hypothetical protein DDB_G0274801	gi|66820701|ref|XP_643929.1|	309.06	75.51	-2.03315	8.92e-95	down
NL07665	PREDICTED: similar to lysosomal trafficking regulator	gi|193690780|ref|XP_001949165.1|	13.29	3.24	-2.03628	0.000249992	down
NL00460	-	-	10842.8	2599.41	-2.06048	0	down
NL21935	PREDICTED: similar to pancreatic lipase related protein 1	gi|193587079|ref|XP_001947773.1|	219.67	52.5	-2.06495	1.08e-68	down
NL22953	-	-	19.94	4.67	-2.09417	1.66e-06	down
NL05093	pe-pgrs family protein	gi|254523360|ref|ZP_05135415.1|	69.46	16.18	-2.10197	4.5e-22	down
NL05450	-	-	1067.76	246.67	-2.11393	0	down
NL22072	-	-	48.52	11.15	-2.12154	1.48e-15	down
NL03015	PREDICTED: similar to CG9743-PA	gi|66534599|ref|XP_624557.1|	10.97	2.52	-2.12207	0.000789814	down
NL01531	-	-	10.97	2.52	-2.12207	0.000789124	down
NL11135	transcription factor with AP2 domain(s), putative	gi|225632005|emb|CAX64343.1|	742.08	170.08	-2.12536	5.67e-241	down
NL23336	-	-	1031.87	236.24	-2.12694	0	down
NL01453	hypothetical protein BuboB_31703	gi|167589943|ref|ZP_02382331.1|	873.35	198.13	-2.14011	4.31e-286	down
NL20657	PREDICTED: similar to CG8080 CG8080-PA, partial	gi|91086081|ref|XP_974309.1|	14.29	3.24	-2.14094	6.76e-05	down
NL02425	-	-	96.04	21.57	-2.15461	1.4e-31	down
NL21885	-	-	62.81	13.66	-2.20104	3.89e-21	down
NL08309	PREDICTED: similar to CG9649-PA	gi|110748961|ref|XP_001121433.1|	11.63	2.52	-2.20636	0.000341385	down
NL08899	PREDICTED: similar to GA19958-PA	gi|193676359|ref|XP_001952377.1|	41.54	8.99	-2.20811	5.59e-14	down
NL07556	-	-	100.03	21.57	-2.21333	5.06e-34	down
NL06558	-	-	33.9	7.19	-2.23722	1.13e-11	down
NL21292	-	-	102.36	21.22	-2.27016	6.16e-36	down
NL01214	-	-	880.66	181.59	-2.2779	0	down
NL07745	-	-	155.86	31.64	-2.30043	9.7e-56	down
NL00548	-	-	221.99	44.95	-2.3041	1.24e-79	down
NL11291	-	-	132.93	26.25	-2.34028	1.67e-48	down
NL05048	-	-	1497.13	295.58	-2.34058	0	down
NL10668	-	-	416.4	80.91	-2.36358	4.05e-154	down
NL16592	-	-	43.53	8.27	-2.39605	3.49e-16	down
NL02478	-	-	601.51	113.27	-2.40882	1.05e-227	down
NL21669	-	-	217.01	40.63	-2.41714	2.05e-82	down
NL05969	PREDICTED: similar to O-Glycosyl hydrolase family 30 protein	gi|91087387|ref|XP_975653.1|	55.5	9.71	-2.51494	6.91e-22	down
NL00463	-	-	5520.94	950.73	-2.53781	0	down
NL30565	-	-	1763.99	297.37	-2.56851	0	down
NL27415	-	-	14.95	2.52	-2.56865	3.21e-06	down
NL06621	-	-	57.82	9.71	-2.57403	2.01e-23	down
NL21336	-	-	19.94	3.24	-2.6216	2.27e-08	down
NL17780	PREDICTED: similar to GA10301-PA	gi|189237515|ref|XP_972997.2|	60.82	9.35	-2.70151	5.26e-26	down
NL00643	-	-	2978.64	453.07	-2.71685	0	down
NL22084	-	-	16.28	2.16	-2.914	1.21e-07	down
NL04163	Putative protein similar to H3 histone, family 2 isoform 2	gi|256251568|emb|CAR63687.1|	8.31	1.08	-2.94382	0.000442238	down
NL16435	PREDICTED: similar to CRALBP	gi|91083015|ref|XP_974607.1|	8.31	1.08	-2.94382	0.000443082	down
NL21937	-	-	8.31	1.08	-2.94382	0.000442659	down
NL22320	-	-	8.31	1.08	-2.94382	0.000441817	down
NL29845	-	-	20.27	2.52	-3.00785	9.58e-10	down
NL00445	-	-	21.27	2.52	-3.07732	1.99e-10	down
NL21541	-	-	36.89	4.31	-3.09747	4.95e-18	down
NL01334	PREDICTED: similar to F-actin capping protein subunit alpha	gi|66508517|ref|XP_624862.1|	470.91	54.66	-3.10689	1.82e-234	down
NL02881	histone deacetylase	gi|157106706|ref|XP_001649445.1|	6.98	0.72	-3.27716	0.000843255	down
NL29932	-	-	14.29	1.44	-3.31087	1.52e-07	down
NL02609	hypothetical protein TcasGA2_TC002592	gi|270003365|gb|EEZ99812.1|	15.95	1.44	-3.46942	9.96e-09	down
NL22842	-	-	22.93	1.8	-3.67117	6.41e-13	down
NL01942	-	-	150.88	10.79	-3.80563	1.42e-89	down
NL04038	defensin B	gi|29335960|gb|AAO74625.1|	11.63	0.72	-4.01371	4.16e-07	down
NL01457	hypothetical protein TcasGA2_TC000669	gi|270001783|gb|EEZ98230.1|	13.96	0.72	-4.27716	7.24e-09	down
NL12958	-	-	14.95	0.72	-4.376	1.26e-09	down
NL00458	-	-	237.61	11.15	-4.41348	6.27e-157	down
NL20816	trifunctional enzyme beta subunit (tp-beta)	gi|157127973|ref|XP_001661254.1|	4.98	0.01	-8.96	0.000635774	down
NL00146	PREDICTED: similar to GA13362-PA	gi|193709215|ref|XP_001943317.1|	4.98	0.01	-8.96	0.000638072	down
NL13125	PREDICTED: similar to CG32255-PA	gi|156547159|ref|XP_001603636.1|	4.98	0.01	-8.96	0.000636921	down
NL05738	PREDICTED: similar to CG30421-PA isoform 1	gi|66499611|ref|XP_396802.2|	4.98	0.01	-8.96	0.000636347	down
NL19902	hypothetical protein TcasGA2_TC003139	gi|270003856|gb|EFA00304.1|	4.98	0.01	-8.96	0.000637496	down
NL29882	-	-	4.98	0.01	-8.96	0.000635203	down
NL11141	GI15086	gi|195130553|ref|XP_002009716.1|	5.32	0.01	-9.05528	0.000359183	down
NL08863	origin recognition complex subunit, putative	gi|242020521|ref|XP_002430701.1|	6.98	0.01	-9.44708	1.78e-05	down
NL22548	-	-	6.98	0.01	-9.44708	1.78e-05	down
NL25631	-	-	7.98	0.01	-9.64024	2.8e-06	down
NL09173	PREDICTED: similar to CG13282-PA	gi|66501397|ref|XP_624610.1|	8.31	0.01	-9.6987	1.53e-06	down
NL29221	-	-	8.64	0.01	-9.75489	8.29e-07	down
NL28136	-	-	8.97	0.01	-9.80896	4.51e-07	down
NL18564	lysosomal acid lipase, putative	gi|157108014|ref|XP_001650038.1|	9.97	0.01	-9.96145	6.96e-08	down
NL21453	60S ribosomal protein L5, putative	gi|242009629|ref|XP_002425585.1|	12.3	0.01	-10.2644	8.83e-10	down
NL21306	tubulin alpha-1 chain	gi|242017283|ref|XP_002429121.1|	14.29	0.01	-10.4808	2.22e-11	down
NL00792	-	-	17.28	0.01	-10.7549	9.63e-14	down
NL22030	-	-	23.26	0.01	-11.1836	8.37e-19	down
NL29373	-	-	28.91	0.01	-11.4974	1.38e-23	down
NL22070	-	-	32.9	0.01	-11.6839	5.55e-27	down
NL22116	-	-	40.88	0.01	-11.9972	8.94e-34	down
NL00280	40S ribosomal protein S20	gi|157123487|ref|XP_001660168.1|	134.26	0.01	-13.7127	1.43e-113	down
The copy numbers of 0.01 represent genes without detected.
TPM is number of transcripts per million clean tags in each sample.
