# Supplementary material for: Transcriptome Analysis of the Brown Planthopper Nilaparvata lugens
Source: PLoS One. 2010 Dec 6;5(12):e14233. doi: 10.1371/journal.pone.0014233 (PMC2997790; doi:10.1371/journal.pone.0014233)
Supplement: Table S10 — Gene set enrichment analysis comparing MFA and BFA. (0.03 MB XLS) [file pone.0014233.s010.xls]

## Sheet: GO
Supplemental Table S10. Gene set enrichment analysis comparing MFA and BFA
Category	Subcategory	P-value	Total	Up-regulation	Down-regulation
Biological Process	oxidation reduction	4.24e-09	46	40	6
	generation of precursor metabolites and energy	2.91e-08	34	34	0
	cellular respiration	3.53e-06	18	18	0
	acetyl-CoA catabolic process	5.08e-05	9	9	0
	tricarboxylic acid cycle	5.08e-05	9	9	0
	energy derivation by oxidation of organic compounds	9.52e-05	18	18	0
	acetyl-CoA metabolic process	0.00015	9	9	0
	coenzyme catabolic process	0.00021	9	9	0
	aerobic respiration	0.00027	11	11	0
	cofactor catabolic process	0.0003	9	9	0
	oxidative phosphorylation	0.00705	14	14	0
	proline metabolic process	0.01742	5	5	0
	mitochondrial electron transport, NADH to ubiquinone	0.02452	4	4	0
Cellular Component	mitochondrial part	2.16e-09	29	29	0
	mitochondrion	2.33e-09	38	38	0
	mitochondrial inner membrane	8.77e-08	20	20	0
	organelle inner membrane	1.18e-07	20	20	0
	mitochondrial membrane	3.29e-07	21	21	0
	mitochondrial envelope	8.19e-07	22	22	0
	mitochondrial lumen	5.99e-05	12	12	0
	mitochondrial matrix	5.99e-05	12	12	0
	organelle envelope	0.00019	22	22	0
	envelope	0.00024	22	22	0
	6-phosphofructokinase complex	0.01263	3	3	0
	mitochondrial respiratory chain	0.01856	5	5	0
	respiratory chain	0.01856	5	5	0
	cytoplasmic part	0.02407	69	63	6
	mitochondrial respiratory chain complex I	0.03086	3	3	0
	NADH dehydrogenase complex	0.03086	3	3	0
	respiratory chain complex I	0.03086	3	3	0
Molecular Function	oxidoreductase activity	5.19e-12	15	12	3
	coenzyme binding	5.85e-07	24	22	2
	oxidoreductase activity, acting on CH-OH group of donors	2.22e-05	11	9	2
	cofactor binding	5.99e-05	26	24	2
	oxidoreductase activity, acting on the CH-OH group of donors, NAD or NADP as acceptor	0.00024	66	58	8
	NAD or NADH binding	0.0003	10	9	1
	ion transmembrane transporter activity	0.00067	32	30	2
	isocitrate dehydrogenase activity	0.00131	3	3	0
	inorganic cation transmembrane transporter activity	0.00214	17	16	1
	monovalent inorganic cation transmembrane transporter activity	0.00237	15	15	0
	electron carrier activity	0.00246	22	18	4
	substrate-specific transporter activity	0.00258	38	33	5
	cation transmembrane transporter activity	0.00272	25	23	2
	hydrogen ion transmembrane transporter activity	0.00696	14	14	0
	transporter activity	0.00735	47	41	6
	substrate-specific transmembrane transporter activity	0.00739	32	30	2
	isocitrate dehydrogenase (NAD+) activity	0.00809	4	4	0
	6-phosphofructokinase activity	0.03156	3	3	0
	amino acid kinase activity	0.03156	3	3	0
	transmembrane transporter activity	0.03479	33	31	2

## Sheet: KO
KEGG Pathway Category	FDR	Total	Up-regulate	Down-regulate
alpha-Linolenic acid metabolism	0.0435664	7	2	5
Alzheimer's disease	3.70583e-08	35	34	1
Butanoate metabolism	0.0121438	8	8	0
Cardiac muscle contraction	0.00273764	18	18	0
Citrate cycle (TCA cycle)	1.34126e-07	16	16	0
Fatty acid elongation in mitochondria	0.0121438	4	3	1
Fatty acid metabolism	3.85483e-05	13	11	2
Galactose metabolism	0.0121438	8	7	1
Glycolysis / Gluconeogenesis	0.0190412	10	9	1
Huntington's disease	0.00229918	32	30	2
Hypertrophic cardiomyopathy (HCM)	0.0121438	16	15	1
Metabolic pathways	5.43377e-08	118	96	22
Oxidative phosphorylation	2.1983e-07	26	25	1
Parkinson's disease	7.16769e-08	28	27	1
PPAR signaling pathway	0.0354552	11	10	1
Pyruvate metabolism	0.00065935	12	12	0
Valine, leucine and isoleucine degradation	0.0425182	7	6	1
