# Supplementary material for: Transcriptome Analysis of the Brown Planthopper Nilaparvata lugens
Source: PLoS One. 2010 Dec 6;5(12):e14233. doi: 10.1371/journal.pone.0014233 (PMC2997790; doi:10.1371/journal.pone.0014233)
Supplement: Table S11 — Differentially expressed genes between MFA and MMA. (0.45 MB XLS) [file pone.0014233.s011.xls]

## Sheet: Sheet1
Supplemental Table S11. Differentially expressed genes between MFA and MMA
Unigene ID	Discription	Hit Number	MMA (TMP)	MFA (TMP)	log2 Ratio(MFA/MMA)	FDR	Up-Down-Regulation
NL00007	vitellogenin	gi|154799937|dbj|BAF75351.1|	0.01	4036.3	18.6227	1.63e-14	up
NL00460	-	-	0.01	2599.41	17.9878	1.59e-14	up
NL02598	-	-	0.01	1048.9	16.6785	1.66e-14	up
NL00506	-	-	0.01	1040.27	16.6666	1.61e-14	up
NL00463	-	-	0.01	950.73	16.5367	1.69e-14	up
NL21863	vitellogenin	gi|154799937|dbj|BAF75351.1|	0.01	722.4	16.1405	1.58e-14	up
NL09383	PREDICTED: similar to GA14321-PA	gi|193690759|ref|XP_001947557.1|	0.01	705.5	16.1064	1.63e-14	up
NL00391	-	-	0.01	616.68	15.9122	1.62e-14	up
NL00643	-	-	0.01	453.07	15.4674	1.67e-14	up
NL22394	-	-	0.01	355.27	15.1166	1.63e-14	up
NL01993	PREDICTED: similar to pancreatic lipase related protein 1	gi|193587079|ref|XP_001947773.1|	0.01	301.69	14.8808	1.67e-14	up
NL05048	-	-	0.01	295.58	14.8513	1.58e-14	up
NL05450	-	-	0.01	246.67	14.5903	1.65e-14	up
NL23336	-	-	0.01	236.24	14.528	1.67e-14	up
NL01453	hypothetical protein BuboB_31703	gi|167589943|ref|ZP_02382331.1|	0.01	198.13	14.2742	1.64e-14	up
NL01916	-	-	0.01	193.45	14.2397	1.56e-14	up
NL01214	-	-	0.01	181.59	14.1484	1.64e-14	up
NL11135	transcription factor with AP2 domain(s), putative	gi|225632005|emb|CAX64343.1|	0.01	170.08	14.0539	1.59e-14	up
NL16320	PREDICTED: similar to pancreatic lipase related protein 1	gi|193587079|ref|XP_001947773.1|	0.01	154.62	13.9164	1.6e-14	up
NL02478	-	-	0.01	113.27	13.4675	1.68e-14	up
NL00983	PREDICTED: similar to bicaudal-c	gi|91089717|ref|XP_974970.1|	0.01	110.39	13.4303	1.59e-14	up
NL30008	-	-	0.01	106.08	13.3729	1.56e-14	up
NL17034	PREDICTED: similar to GA17864-PA	gi|156546952|ref|XP_001606122.1|	0.01	103.92	13.3432	1.66e-14	up
NL00012	vitellogenin	gi|154799937|dbj|BAF75351.1|	1.78	18031.2	13.3063	0.000172601	up
NL00050	-	-	0.01	97.81	13.2558	1.63e-14	up
NL03990	-	-	0.01	97.09	13.2451	1.58e-14	up
NL00915	-	-	0.01	90.25	13.1397	1.62e-14	up
NL10668	-	-	0.01	80.91	12.9821	1.64e-14	up
NL15468	AGAP006176-PA	gi|158295490|ref|XP_316236.4|	0.01	72.99	12.8335	1.62e-14	up
NL27596	-	-	0.01	72.99	12.8335	1.58e-14	up
NL22087	-	-	0.01	65.08	12.668	1.68e-14	up
NL02097	-	-	0.01	56.45	12.4628	1.6e-14	up
NL21935	PREDICTED: similar to pancreatic lipase related protein 1	gi|193587079|ref|XP_001947773.1|	0.01	52.5	12.3581	1.6e-14	up
NL27446	-	-	0.01	50.34	12.2975	1.62e-14	up
NL27516	-	-	0.01	49.62	12.2767	1.64e-14	up
NL04350	-	-	0.01	48.18	12.2342	1.6e-14	up
NL00548	-	-	0.01	44.95	12.1341	1.57e-14	up
NL21669	-	-	0.01	40.63	11.9883	1.61e-14	up
NL21488	PREDICTED: similar to RE12057p isoform 1	gi|91079925|ref|XP_966415.1|	0.01	39.91	11.9625	1.59e-14	up
NL28996	-	-	0.01	39.19	11.9363	1.59e-14	up
NL13719	PREDICTED: hypothetical protein isoform 2	gi|126308006|ref|XP_001364699.1|	0.01	38.48	11.9099	1.61e-14	up
NL07211	-	-	0.01	38.12	11.8963	1.66e-14	up
NL00011	vitellogenin	gi|154799937|dbj|BAF75351.1|	1.42	5246.65	11.8513	0.000273621	up
NL09663	-	-	0.01	35.96	11.8122	1.65e-14	up
NL05617	vitellogenin	gi|154799937|dbj|BAF75351.1|	0.01	35.6	11.7977	1.65e-14	up
NL02146	PREDICTED: similar to pancreatic lipase related protein 1	gi|193587079|ref|XP_001947773.1|	0.01	34.52	11.7532	1.67e-14	up
NL00554	-	-	0.01	30.56	11.5774	1.68e-14	up
NL23724	-	-	0.01	30.56	11.5774	1.69e-14	up
NL01452	-	-	0.01	30.56	11.5774	1.65e-14	up
NL00017	vitellogenin	gi|154799937|dbj|BAF75351.1|	1.42	4023.71	11.4684	0.000273738	up
NL11291	-	-	0.01	26.25	11.3581	1.58e-14	up
NL01480	hypothetical protein DDB_G0284289	gi|66809957|ref|XP_638702.1|	0.01	25.17	11.2975	1.61e-14	up
NL01177	unnamed protein product	gi|47211645|emb|CAF92169.1|	0.01	23.01	11.168	1.68e-14	up
NL26537	-	-	0.01	22.65	11.1453	1.67e-14	up
NL04725	glucose dehydrogenase precursor, putative	gi|242018470|ref|XP_002429698.1|	0.01	22.29	11.1222	1.57e-14	up
NL02425	-	-	0.01	21.57	11.0748	1.64e-14	up
NL07556	-	-	0.01	21.57	11.0748	1.66e-14	up
NL16708	-	-	0.01	21.22	11.0512	1.61e-14	up
NL02709	hypothetical protein	gi|123472835|ref|XP_001319609.1|	0.01	20.86	11.0265	1.57e-14	up
NL02328	-	-	0.01	20.14	10.9758	1.57e-14	up
NL06323	PREDICTED: hypothetical protein	gi|126343180|ref|XP_001373977.1|	0.01	19.78	10.9498	1.62e-14	up
NL02845	TPA: putative cuticle protein	gi|223671256|tpd|FAA00580.1|	0.01	18.7	10.8688	1.57e-14	up
NL29647	-	-	0.01	17.62	10.783	3.47e-14	up
NL14517	-	-	0.01	16.54	10.6917	1.9e-13	up
NL20676	-	-	0.01	16.54	10.6917	1.9e-13	up
NL04972	-	-	0.01	16.18	10.66	3.6e-13	up
NL05093	pe-pgrs family protein	gi|254523360|ref|ZP_05135415.1|	0.01	16.18	10.66	3.59e-13	up
NL20054	-	-	0.01	16.18	10.66	3.6e-13	up
NL08068	vitellogenin	gi|154799937|dbj|BAF75351.1|	0.01	15.82	10.6275	6.91e-13	up
NL09655	histone H1-II-1, putative	gi|242003204|ref|XP_002422652.1|	0.01	15.82	10.6275	6.9e-13	up
NL22191	-	-	0.01	15.46	10.5943	1.34e-12	up
NL24621	-	-	0.01	15.1	10.5603	2.58e-12	up
NL02688	PREDICTED: similar to DNA polymerase v	gi|156537125|ref|XP_001603225.1|	0.01	14.38	10.4898	9.45e-12	up
NL04936	-	-	0.01	14.38	10.4898	9.46e-12	up
NL01244	eukaryotic translation initiation factor 4E transporter, putative	gi|242025188|ref|XP_002433008.1|	0.01	14.38	10.4898	9.44e-12	up
NL07023	PREDICTED: similar to AGAP009284-PA	gi|193702353|ref|XP_001948121.1|	0.01	14.02	10.4533	1.85e-11	up
NL00972	PREDICTED: similar to cuticular protein	gi|193598955|ref|XP_001945648.1|	0.01	14.02	10.4533	1.85e-11	up
NL21885	-	-	0.01	13.66	10.4157	3.61e-11	up
NL07649	-	-	0.01	13.66	10.4157	3.61e-11	up
NL00019	vitellogenin	gi|154799937|dbj|BAF75351.1|	9.6	12891.3	10.3911	4.79e-10	up
NL20150	-	-	0.01	12.59	10.2981	2.72e-10	up
NL22580	-	-	0.01	12.23	10.2562	5.35e-10	up
NL22192	-	-	0.01	11.87	10.2131	1.05e-09	up
NL22137	-	-	0.01	11.87	10.2131	1.05e-09	up
NL10112	PREDICTED: similar to Probable ATP-dependent RNA helicase kurz	gi|110758847|ref|XP_001121639.1|	0.01	11.51	10.1687	2.06e-09	up
NL22072	-	-	0.01	11.15	10.1228	4.06e-09	up
NL05631	hypothetical protein TcasGA2_TC015504	gi|270008892|gb|EFA05340.1|	0.01	11.15	10.1228	4.06e-09	up
NL07928	conserved hypothetical protein	gi|242014007|ref|XP_002427690.1|	0.01	10.79	10.0755	7.94e-09	up
NL13389	PREDICTED: lon peptidase 2, peroxisomal	gi|194208569|ref|XP_001914749.1|	0.01	10.79	10.0755	7.92e-09	up
NL14233	sine homebox transcription factors	gi|193580188|ref|XP_001942738.1|	0.01	10.79	10.0755	7.93e-09	up
NL05249	hypothetical protein BRAFLDRAFT_92177	gi|260821338|ref|XP_002605990.1|	0.01	10.79	10.0755	7.94e-09	up
NL00900	AMP dependent coa ligase	gi|170033062|ref|XP_001844398.1|	0.01	10.79	10.0755	7.95e-09	up
NL16095	venom serine carboxypeptidase	gi|226533687|ref|NP_001152775.1|	0.01	10.79	10.0755	7.92e-09	up
NL08210	-	-	0.01	10.79	10.0755	7.95e-09	up
NL22388	-	-	0.01	10.43	10.0265	1.56e-08	up
NL03833	predicted protein	gi|156404077|ref|XP_001640234.1|	0.01	10.43	10.0265	1.56e-08	up
NL16330	-	-	0.01	9.71	9.92333	6e-08	up
NL05236	GK10815	gi|195424534|ref|XP_002060935.1|	0.01	9.71	9.92333	6e-08	up
NL02685	hypothetical protein Phum_PHUM300620	gi|242012947|ref|XP_002427185.1|	0.01	9.71	9.92333	6.01e-08	up
NL06943	PREDICTED: similar to DEAD (Asp-Glu-Ala-Asp) box polypeptide 43	gi|110759482|ref|XP_394925.3|	0.01	9.71	9.92333	6.02e-08	up
NL06621	-	-	0.01	9.71	9.92333	6e-08	up
NL18777	TGF-beta-like ligand precursor	gi|34484203|gb|AAQ72736.1|	0.01	9.71	9.92333	6.01e-08	up
NL17780	PREDICTED: similar to GA10301-PA	gi|189237515|ref|XP_972997.2|	0.01	9.35	9.86882	1.17e-07	up
NL09051	BTB (POZ) domain containing 2-like	gi|229576856|ref|NP_001153390.1|	0.01	9.35	9.86882	1.17e-07	up
NL22497	-	-	0.01	8.99	9.81218	2.3e-07	up
NL09543	zinc metalloproteinase	gi|157117841|ref|XP_001653062.1|	0.01	8.99	9.81218	2.3e-07	up
NL05830	PREDICTED: similar to CG7042-PA	gi|110755313|ref|XP_001121186.1|	0.01	8.99	9.81218	2.3e-07	up
NL13679	-	-	0.01	8.99	9.81218	2.3e-07	up
NL30480	-	-	0.01	8.63	9.75322	4.53e-07	up
NL05849	hypothetical protein LOC100158996	gi|240848525|ref|NP_001155383.1|	0.01	8.27	9.69174	8.81e-07	up
NL03972	Nuclear pore complex protein Nup93, putative	gi|242024064|ref|XP_002432450.1|	0.01	7.91	9.62753	1.72e-06	up
NL22955	-	-	0.01	7.91	9.62753	1.72e-06	up
NL13355	viral A-type inclusion protein	gi|123438677|ref|XP_001310118.1|	0.01	7.91	9.62753	1.72e-06	up
NL05722	-	-	0.01	7.91	9.62753	1.72e-06	up
NL03070	PREDICTED: similar to DNA replication licensing factor MCM7	gi|91082353|ref|XP_967422.1|	0.01	7.55	9.56033	3.35e-06	up
NL19651	C activator protein CDH1, putative	gi|242009539|ref|XP_002425541.1|	0.01	7.55	9.56033	3.35e-06	up
NL03472	PREDICTED: similar to 3-oxoacyl-[acyl-carrier-protein] reductase	gi|91095123|ref|XP_970890.1|	0.01	7.55	9.56033	3.35e-06	up
NL04916	-	-	0.01	7.55	9.56033	3.34e-06	up
NL06034	GI20188	gi|195120832|ref|XP_002004925.1|	0.01	7.19	9.48985	6.48e-06	up
NL23478	-	-	0.01	7.19	9.48985	6.47e-06	up
NL05356	-	-	0.01	7.19	9.48985	6.48e-06	up
NL05287	hypothetical protein TcasGA2_TC001093	gi|270002132|gb|EEZ98579.1|	0.01	7.19	9.48985	6.47e-06	up
NL08220	-	-	0.01	7.19	9.48985	6.47e-06	up
NL06558	-	-	0.01	7.19	9.48985	6.48e-06	up
NL15788	Kal-1 protein	gi|112983120|ref|NP_001037043.1|	0.01	6.83	9.41574	1.25e-05	up
NL22616	-	-	0.01	6.83	9.41574	1.25e-05	up
NL15791	hypothetical protein TcasGA2_TC009571	gi|270010200|gb|EFA06648.1|	0.01	6.83	9.41574	1.25e-05	up
NL19838	conserved hypothetical protein	gi|242025024|ref|XP_002432926.1|	0.01	6.47	9.33762	2.4e-05	up
NL04267	Splicing factor 3B subunit, putative	gi|242011371|ref|XP_002426426.1|	0.01	6.47	9.33762	2.4e-05	up
NL01118	Growth factor receptor-bound protein, putative	gi|242021002|ref|XP_002430936.1|	0.01	6.47	9.33762	2.4e-05	up
NL30062	-	-	0.01	6.47	9.33762	2.4e-05	up
NL02846	TPA: putative cuticle protein	gi|223671256|tpd|FAA00580.1|	0.01	6.47	9.33762	2.4e-05	up
NL08904	PREDICTED: similar to nuclear pore complex protein nup214	gi|189237451|ref|XP_966552.2|	0.01	6.47	9.33762	2.4e-05	up
NL01604	cytochrome P450 CYP6AY1 protein	gi|56756176|emb|CAH65682.2|	0.01	6.47	9.33762	2.4e-05	up
NL20621	GD13677	gi|195587188|ref|XP_002083347.1|	0.01	6.11	9.25503	4.63e-05	up
NL06487	PREDICTED: similar to CG3817 CG3817-PA	gi|189239158|ref|XP_971688.2|	0.01	6.11	9.25503	4.64e-05	up
NL29548	-	-	0.01	6.11	9.25503	4.64e-05	up
NL14594	-	-	0.01	6.11	9.25503	4.63e-05	up
NL30095	-	-	0.01	5.75	9.16742	8.9e-05	up
NL29178	-	-	0.01	5.75	9.16742	8.94e-05	up
NL05532	PREDICTED: similar to CG9004 CG9004-PA	gi|189234299|ref|XP_971260.2|	0.01	5.75	9.16742	8.92e-05	up
NL22819	-	-	0.01	5.75	9.16742	8.92e-05	up
NL04806	-	-	0.01	5.75	9.16742	8.91e-05	up
NL09083	-	-	0.01	5.75	9.16742	8.93e-05	up
NL23032	-	-	0.01	5.75	9.16742	8.91e-05	up
NL29116	-	-	0.01	5.75	9.16742	8.93e-05	up
NL08232	PREDICTED: similar to replication factor C, 37-kDa subunit, putative	gi|91081833|ref|XP_974716.1|	0.01	5.75	9.16742	8.92e-05	up
NL21847	-	-	0.71	385.47	9.08458	0.000630905	up
NL21346	-	-	0.01	5.39	9.07414	0.000169691	up
NL24241	-	-	0.01	5.39	9.07414	0.000169463	up
NL14787	PREDICTED: similar to CG4611 CG4611-PA	gi|91078688|ref|XP_971079.1|	0.01	5.39	9.07414	0.000169236	up
NL22687	-	-	0.01	5.39	9.07414	0.00016992	up
NL04912	-	-	0.01	5.39	9.07414	0.000169768	up
NL02271	-	-	0.01	5.39	9.07414	0.000169539	up
NL22712	-	-	0.01	5.39	9.07414	0.000169615	up
NL06434	PREDICTED: similar to CG11737 CG11737-PA	gi|193617821|ref|XP_001946881.1|	0.01	5.39	9.07414	0.000169844	up
NL25545	-	-	0.01	5.39	9.07414	0.000169311	up
NL08041	thyroid hormone receptor interactor 13	gi|45361301|ref|NP_989228.1|	0.01	5.39	9.07414	0.000169387	up
NL09145	Bromodomain and PHD finger-containing protein, putative	gi|242022015|ref|XP_002431437.1|	0.01	5.03	8.97441	0.000321173	up
NL06123	PREDICTED: similar to ENSANGP00000027469, partial	gi|156539736|ref|XP_001599086.1|	0.01	5.03	8.97441	0.000320496	up
NL25803	-	-	0.01	5.03	8.97441	0.000320092	up
NL02027	hypothetical protein BRAFLDRAFT_243240	gi|260783429|ref|XP_002586777.1|	0.01	5.03	8.97441	0.000319688	up
NL03278	-	-	0.01	5.03	8.97441	0.000320361	up
NL15199	-	-	0.01	5.03	8.97441	0.000319419	up
NL20235	PREDICTED: similar to putative sugar transporter	gi|91089319|ref|XP_972140.1|	0.01	5.03	8.97441	0.000320767	up
NL09142	-	-	0.01	5.03	8.97441	0.000320631	up
NL23026	-	-	0.01	5.03	8.97441	0.000321037	up
NL04514	predicted protein	gi|242011026|ref|XP_002426258.1|	0.01	5.03	8.97441	0.000319151	up
NL02139	PREDICTED: similar to AP1 gamma subunit binding protein 1	gi|198424657|ref|XP_002123713.1|	0.01	5.03	8.97441	0.000319957	up
NL05976	-	-	0.01	5.03	8.97441	0.000319285	up
NL07870	PREDICTED: similar to AGAP007701-PA	gi|91087095|ref|XP_975022.1|	0.01	5.03	8.97441	0.000319017	up
NL09009	hypothetical protein BRAFLDRAFT_276718	gi|260809928|ref|XP_002599756.1|	0.01	5.03	8.97441	0.000319822	up
NL07526	hypothetical protein CdifA_03263	gi|255305582|ref|ZP_05349754.1|	0.01	5.03	8.97441	0.000320902	up
NL10529	viral A-type inclusion protein	gi|123438677|ref|XP_001310118.1|	0.01	5.03	8.97441	0.000320226	up
NL02442	hypothetical protein TcasGA2_TC011973	gi|270013378|gb|EFA09826.1|	0.01	5.03	8.97441	0.000319554	up
NL10619	transcriptional adaptor 3	gi|114050821|ref|NP_001040349.1|	0.01	4.67	8.86728	0.000610986	up
NL22953	-	-	0.01	4.67	8.86728	0.000612454	up
NL22902	-	-	0.01	4.67	8.86728	0.000610743	up
NL09262	PREDICTED: similar to mCG7830	gi|193697649|ref|XP_001945749.1|	0.01	4.67	8.86728	0.000611475	up
NL24239	-	-	0.01	4.67	8.86728	0.000612209	up
NL09949	-	-	0.01	4.67	8.86728	0.000611719	up
NL07563	GH20300	gi|195027984|ref|XP_001986862.1|	0.01	4.67	8.86728	0.000611231	up
NL17060	PREDICTED: similar to asparagine synthetase domain containing 1	gi|110758563|ref|XP_625088.2|	0.01	4.67	8.86728	0.000611964	up
NL01390	vitellogenin	gi|48996048|gb|AAT48601.1|	2.84	917.65	8.33591	3.76e-05	up
NL02552	-	-	1.07	250.99	7.87388	0.000417107	up
NL00878	multiple inositol polyphosphate phosphatase 1 precursor, putative	gi|242017714|ref|XP_002429332.1|	3.2	715.93	7.8056	2.17e-05	up
NL24740	-	-	0.71	75.51	6.7327	0.000631156	up
NL30565	-	-	3.55	297.37	6.3883	1.26e-05	up
NL01334	PREDICTED: similar to F-actin capping protein subunit alpha	gi|66508517|ref|XP_624862.1|	0.71	54.66	6.26652	0.000630654	up
NL23838	-	-	0.71	53.94	6.24739	0.000629402	up
NL03583	PREDICTED: similar to CG31531-PA, isoform A isoform 1	gi|66500352|ref|XP_393203.2|	2.84	176.19	5.9551	3.74e-05	up
NL01009	putative small heat shock protein	gi|90820038|gb|ABD98776.1|	5.69	333.33	5.87238	3.88e-07	up
NL22066	-	-	29.15	1248.82	5.42093	0	up
NL23102	-	-	136.49	5076.2	5.21688	5.41e-12	up
NL08119	PREDICTED: similar to IP08381p	gi|156548590|ref|XP_001607650.1|	2.84	104.28	5.19843	3.75e-05	up
NL01502	hypothetical protein Phum_PHUM300620	gi|242012947|ref|XP_002427185.1|	6.75	238.4	5.14235	6.33e-08	up
NL08090	WD repeat protein 18	gi|170048384|ref|XP_001852246.1|	0.71	23.37	5.04069	0.000629652	up
NL30534	-	-	4.27	133.4	4.96538	4.07e-06	up
NL03665	-	-	0.71	21.57	4.92506	0.000630403	up
NL00353	PREDICTED: similar to cabeza CG3606-PA	gi|193662124|ref|XP_001948049.1|	2.49	72.64	4.86655	6.37e-05	up
NL00989	PREDICTED: similar to peroxidase	gi|193683662|ref|XP_001944492.1|	9.95	288.02	4.85533	2.61e-10	up
NL30366	-	-	2.13	55.38	4.70044	0.000106416	up
NL23509	-	-	0.71	18.34	4.69103	0.000629902	up
NL03043	AGAP001236-PA	gi|158302358|ref|XP_321919.4|	0.71	16.9	4.57306	0.000630152	up
NL22434	-	-	1.42	32.72	4.52621	0.000273855	up
NL07745	-	-	1.42	31.64	4.47779	0.000274091	up
NL03473	PREDICTED: similar to CG13397-PA	gi|66547675|ref|XP_623833.1|	1.07	23.01	4.42658	0.000416936	up
NL02804	PREDICTED: similar to DEAD box ATP-dependent RNA helicase	gi|156553939|ref|XP_001602245.1|	0.71	14.74	4.37577	0.000629153	up
NL15931	carboxylesterase precursor	gi|11761909|gb|AAG40239.1|AF302777_1	1.42	26.97	4.24739	0.000273504	up
NL08549	-	-	1.07	19.78	4.20836	0.000416765	up
NL29862	-	-	0.71	12.59	4.14832	0.000628926	up
NL03222	hypothetical protein TcasGA2_TC013167	gi|270006787|gb|EFA03235.1|	3.55	61.85	4.12288	1.25e-05	up
NL22835	-	-	2.84	49.26	4.11645	3.76e-05	up
NL22104	-	-	4.62	77.67	4.07139	2.28e-06	up
NL03276	serine-rich repeat protein	gi|74054328|gb|AAZ95526.1|	0.71	11.87	4.06336	0.00062874	up
NL29586	-	-	0.71	11.87	4.06336	0.000628491	up
NL22790	-	-	0.71	11.51	4.01892	0.00062832	up
NL04982	conserved hypothetical protein	gi|242023032|ref|XP_002431940.1|	0.71	10.79	3.92573	0.000628502	up
NL15216	BTB (POZ) domain containing 2-like	gi|229576856|ref|NP_001153390.1|	0.71	10.43	3.87678	0.000628784	up
NL04241	PREDICTED: similar to CG8545 CG8545-PA	gi|91090670|ref|XP_974410.1|	2.13	29.13	3.77358	0.000106316	up
NL16887	candidate odorant receptor (AGAP009393-PA)	gi|31202231|ref|XP_310064.1|	0.71	9.71	3.77358	0.000631172	up
NL13475	PREDICTED: similar to predicted protein isoform 2	gi|91095269|ref|XP_975757.1|	0.71	9.71	3.77358	0.000630922	up
NL02116	GJ20756	gi|195387846|ref|XP_002052603.1|	0.71	9.35	3.71908	0.000633958	up
NL19789	AGAP009579-PA	gi|118790455|ref|XP_318596.3|	0.71	8.99	3.66243	0.000639565	up
NL22318	-	-	3.2	40.27	3.65356	2.18e-05	up
NL01090	asparagine synthetase, putative	gi|242020998|ref|XP_002430934.1|	35.9	440.13	3.61587	0	up
NL03485	PREDICTED: similar to GTP-binding protein	gi|91084059|ref|XP_967515.1|	1.42	17.26	3.60347	0.000273973	up
NL07697	survival motor neuron protein, putative	gi|242010611|ref|XP_002426058.1|	0.71	8.63	3.60347	0.00065165	up
NL00131	squid, variant G	gi|269063722|emb|CAS85146.1|	1.78	21.57	3.59908	0.000172524	up
NL26307	-	-	1.07	12.94	3.59615	0.000416684	up
NL00566	minifly protein, putative	gi|242019416|ref|XP_002430157.1|	6.75	81.62	3.59596	6.34e-08	up
NL29243	-	-	2.84	33.8	3.57306	3.75e-05	up
NL22705	-	-	18.13	212.51	3.55108	1.16e-13	up
NL13269	-	-	0.71	8.27	3.542	0.000672245	up
NL17085	PREDICTED: similar to FTP3	gi|156550801|ref|XP_001600558.1|	0.71	8.27	3.542	0.000672509	up
NL23451	-	-	2.13	23.73	3.47779	0.000106366	up
NL02625	conserved hypothetical protein	gi|242023390|ref|XP_002432117.1|	0.71	7.91	3.47779	0.000703433	up
NL03097	PREDICTED: similar to juvenile hormone esterase	gi|91084115|ref|XP_967137.1|	8.89	97.81	3.45973	1.62e-09	up
NL01854	PREDICTED: similar to DEAD box ATP-dependent RNA helicase	gi|156547575|ref|XP_001602897.1|	1.78	19.42	3.44759	0.000172447	up
NL05049	PREDICTED: similar to Zwilch	gi|193613116|ref|XP_001946136.1|	1.42	15.46	3.44458	0.000273394	up
NL22609	-	-	3.91	42.43	3.43984	7.18e-06	up
NL00957	PREDICTED: similar to Heterogeneous nuclear ribonucleoprotein K	gi|156546764|ref|XP_001605464.1|	0.71	7.55	3.41059	0.000776373	up
NL06654	-	-	0.71	7.55	3.41059	0.000776672	up
NL09925	elongation of very long chain fatty acids protein, putative	gi|242015637|ref|XP_002428457.1|	1.07	11.15	3.38136	0.000418216	up
NL07651	hoip-prov protein isoform B	gi|62083509|gb|AAX62479.1|	1.07	11.15	3.38136	0.000418388	up
NL05514	PREDICTED: similar to kelch repeat protein isoform 1	gi|91079999|ref|XP_966589.1|	2.13	21.93	3.36398	0.000106266	up
NL00318	PREDICTED: similar to putative ribosomal protein L24e	gi|156547333|ref|XP_001601399.1|	83.53	852.21	3.35084	4.65e-12	up
NL04703	116 kDa U5 small nuclear ribonucleoprotein component, putative	gi|242021990|ref|XP_002431425.1|	0.71	7.19	3.3401	0.000908576	up
NL05985	hypothetical protein LOC100165835	gi|242247077|ref|NP_001156221.1|	0.71	7.19	3.3401	0.000908922	up
NL05665	Chromaffin granule amine transporter, putative	gi|242022215|ref|XP_002431536.1|	1.07	10.79	3.33401	0.000419701	up
NL24211	-	-	299.64	2996.39	3.32192	3.01e-11	up
NL00470	nucleoplasmin isoform 1-like protein	gi|121543851|gb|ABM55590.1|	20.97	202.08	3.26853	2.43e-13	up
NL05643	PREDICTED: similar to Im:6900357 protein	gi|156547639|ref|XP_001604066.1|	2.84	27.33	3.26652	3.74e-05	up
NL00559	elongation factor 1-beta', putative	gi|242007134|ref|XP_002424397.1|	55.45	530.38	3.25777	1.76e-12	up
NL05567	PREDICTED: similar to gamma-glutamyl hydrolase, putative	gi|156553749|ref|XP_001601392.1|	8.18	77.67	3.24718	5.53e-09	up
NL05698	PREDICTED: similar to WD repeat domain 75	gi|156542973|ref|XP_001602638.1|	1.42	13.3	3.22746	0.000273422	up
NL10981	PREDICTED: similar to transducin beta-like 3	gi|193635377|ref|XP_001943093.1|	1.42	13.3	3.22746	0.000273539	up
NL06102	PREDICTED: similar to AGAP008072-PA	gi|189239162|ref|XP_972375.2|	2.84	26.25	3.20835	3.75e-05	up
NL02108	PREDICTED: similar to nucleoporin 85	gi|189240528|ref|XP_972141.2|	1.07	9.71	3.18186	0.000436637	up
NL00504	PREDICTED: similar to 39 kDa FK506-binding nuclear protein (Peptidyl-prolyl cis-trans isomerase) (PPIase) (Rotamase)	gi|110777718|ref|XP_001121759.1|	34.12	301.33	3.14265	0	up
NL04027	PREDICTED: similar to 26S proteasome regulatory subunit rpn2 isoform 1	gi|156538116|ref|XP_001608229.1|	1.07	9.35	3.12736	0.00045367	up
NL20071	hypothetical protein TcasGA2_TC002139	gi|270003174|gb|EEZ99621.1|	2.84	24.81	3.12696	3.75e-05	up
NL12831	PREDICTED: similar to multidrug resistance protein	gi|193636681|ref|XP_001947434.1|	2.84	24.81	3.12696	3.75e-05	up
NL30827	-	-	1.78	15.46	3.11859	0.000172406	up
NL15210	PREDICTED: similar to POSSIBLE RNA METHYLTRANSFERASE, putative	gi|91077428|ref|XP_975436.1|	1.78	15.46	3.11859	0.000172329	up
NL05970	glucuronosyl transferases	gi|157126055|ref|XP_001654514.1|	1.42	12.23	3.10646	0.000274662	up
NL04894	PREDICTED: similar to GA11814-PA	gi|91079028|ref|XP_974924.1|	2.13	18.34	3.10607	0.000106169	up
NL01628	PREDICTED: similar to nucleolar RNA-associated protein long isoform, partial	gi|110751151|ref|XP_624080.2|	2.13	18.34	3.10607	0.000106218	up
NL01340	gi|122066029|sp|Q0PXX8.1|RSSA_DIACI/8.40387e-103/RecName: Full=40S ribosomal protein SA	gi|122066029|sp|Q0PXX8.1|RSSA_DIACI	19.91	169.72	3.09159	1.56e-13	up
NL24033	-	-	2.49	21.22	3.09121	6.37e-05	up
NL00414	PREDICTED: similar to l-allo-threonine aldolase, partial	gi|193693000|ref|XP_001948416.1|	38.74	328.66	3.0847	0	up
NL22140	-	-	1.07	8.99	3.07071	0.000484591	up
NL26306	-	-	1.07	8.99	3.07071	0.000484787	up
NL03685	conserved hypothetical protein	gi|242017285|ref|XP_002429122.1|	1.42	11.87	3.06336	0.000275744	up
NL27831	-	-	2.13	17.62	3.04829	0.000106123	up
NL06675	-	-	2.84	23.01	3.0183	3.76e-05	up
NL03448	PREDICTED: hypothetical protein	gi|156537470|ref|XP_001607167.1|	2.49	20.14	3.01585	6.37e-05	up
NL04058	TRIO domain-containing protein	gi|193713745|ref|XP_001946172.1|	1.78	14.38	3.01411	0.000172432	up
NL23063	-	-	24.17	195.25	3.01403	0	up
NL01836	PREDICTED: similar to GA11659-PA	gi|156544546|ref|XP_001607849.1|	8.53	68.68	3.00927	2.99e-09	up
NL07107	hypothetical protein TcasGA2_TC008352	gi|270006184|gb|EFA02632.1|	2.13	16.9	2.9881	0.000106084	up
NL04590	PREDICTED: similar to pebble CG8114-PA, isoform A	gi|110757075|ref|XP_396514.3|	1.78	14.02	2.97754	0.000172451	up
NL07672	PREDICTED: similar to LOC100037188 protein	gi|156545645|ref|XP_001603908.1|	1.78	14.02	2.97754	0.000172528	up
NL27293	-	-	1.42	11.15	2.97308	0.00028177	up
NL01932	PREDICTED: similar to AGAP008822-PA	gi|91079995|ref|XP_970906.1|	1.42	11.15	2.97308	0.000281891	up
NL02607	PREDICTED: similar to CG5367 CG5367-PA	gi|189233776|ref|XP_001814509.1|	4.62	35.96	2.96043	2.27e-06	up
NL05678	Exosome complex exonuclease RRP45, putative	gi|242003305|ref|XP_002422688.1|	1.07	8.27	2.95028	0.00063528	up
NL22809	-	-	1.07	8.27	2.95028	0.000635029	up
NL03795	-	-	2.49	19.06	2.93633	6.36e-05	up
NL01798	male sterility domain-containing protein, putative	gi|242017448|ref|XP_002429200.1|	15.64	119.38	2.93225	1.18e-12	up
NL03271	hypothetical protein TcasGA2_TC015952	gi|270010904|gb|EFA07352.1|	1.42	10.79	2.92573	0.000288747	up
NL02504	PREDICTED: similar to multidrug resistance protein	gi|193636681|ref|XP_001947434.1|	2.84	21.57	2.92506	3.74e-05	up
NL16851	PREDICTED: similar to Ribosomal protein L3 CG4863-PA, isoform A	gi|66566113|ref|XP_624821.1|	11.02	83.06	2.91403	4.47e-11	up
NL05124	PREDICTED: similar to kinesin-related protein	gi|156549502|ref|XP_001604729.1|	2.84	21.22	2.90146	3.74e-05	up
NL13188	UDP-glucuronosyltransferase 1-8 precursor, putative	gi|242013333|ref|XP_002427365.1|	4.62	34.16	2.88634	2.27e-06	up
NL11682	PREDICTED: similar to TXBP181-like CG2072-PA	gi|193603442|ref|XP_001947620.1|	1.07	7.91	2.88607	0.000797305	up
NL10345	PREDICTED: similar to luciferin-regenerating enzyme	gi|193617928|ref|XP_001951053.1|	2.49	18.34	2.88078	6.36e-05	up
NL24537	-	-	59.36	434.01	2.87017	2.14e-12	up
NL04906	cysteine and histidine-rich domain (CHORD)-containing 1	gi|209969825|ref|NP_001123267.2|	4.98	35.6	2.83766	1.27e-06	up
NL00754	GI17890	gi|195117722|ref|XP_002003396.1|	2.49	17.62	2.823	6.36e-05	up
NL20056	amidase	gi|157124584|ref|XP_001654117.1|	1.78	12.59	2.82233	0.00017563	up
NL05104	PREDICTED: similar to GA16360-PA	gi|193683319|ref|XP_001945452.1|	1.78	12.59	2.82233	0.000175552	up
NL08053	hypothetical protein TcasGA2_TC011830	gi|270013250|gb|EFA09698.1|	1.78	12.59	2.82233	0.000175708	up
NL00192	ribosomal protein L18e	gi|70909737|emb|CAJ17294.1|	19.91	140.6	2.82003	1.56e-13	up
NL22228	-	-	3.91	27.33	2.80524	7.19e-06	up
NL04233	PREDICTED: similar to Retinol dehydrogenase 13	gi|189233927|ref|XP_973517.2|	2.84	19.78	2.80008	3.74e-05	up
NL00981	PREDICTED: similar to CG8108-PB, isoform B, partial	gi|110768131|ref|XP_001121361.1|	2.13	14.74	2.79081	0.000106536	up
NL30318	-	-	8.53	58.61	2.78053	2.99e-09	up
NL19532	PREDICTED: similar to CG5537-PA isoform 2	gi|66513612|ref|XP_624333.1|	1.78	12.23	2.78048	0.000178367	up
NL04344	JHBP-like protein	gi|193645781|ref|XP_001950724.1|	3.2	21.93	2.77676	2.17e-05	up
NL00345	PREDICTED: similar to Ribosomal protein L23 CG3661-PA	gi|66558956|ref|XP_392812.2|	38.74	264.65	2.77219	0	up
NL05769	hypothetical protein BRAFLDRAFT_113552	gi|260808775|ref|XP_002599182.1|	4.27	29.13	2.7702	4.07e-06	up
NL00885	U2AF splicing factor family member (uaf-1)	gi|71996485|ref|NP_001022969.1|	9.95	67.6	2.76425	2.61e-10	up
NL00500	S14e ribosomal protein	gi|50344488|emb|CAH04330.1|	60.07	404.17	2.75025	0	up
NL00150	D repeat protein; DmNOP56	gi|156555652|ref|XP_001603746.1|	28.79	192.02	2.73762	5.32e-13	up
NL01381	hypothetical protein TcasGA2_TC005640	gi|270011598|gb|EFA08046.1|	15.64	104.28	2.73715	1.18e-12	up
NL04624	conserved hypothetical protein	gi|241590306|ref|XP_002403833.1|	7.46	49.26	2.72317	1.87e-08	up
NL29363	-	-	1.42	9.35	2.71908	0.000426091	up
NL00594	arylphorin hexamerin-like protein 2	gi|60256959|gb|AAX14951.1|	18.84	123.7	2.71497	6.75e-13	up
NL22954	-	-	3.2	20.86	2.7046	2.17e-05	up
NL03132	retinal protein, putative	gi|241999426|ref|XP_002434356.1|	2.49	16.18	2.69999	6.37e-05	up
NL29266	-	-	6.04	39.19	2.69787	2.12e-07	up
NL01148	Chromobox protein homolog 1	gi|225714180|gb|ACO12936.1|	3.55	22.65	2.67362	1.25e-05	up
NL07503	PREDICTED: similar to notchless homolog 1	gi|193657087|ref|XP_001945555.1|	4.98	31.64	2.66753	1.26e-06	up
NL02005	PREDICTED: similar to AGAP010399-PA	gi|193659748|ref|XP_001946449.1|	23.1	146.35	2.66346	0	up
NL00036	putative ribosomal protein S2	gi|110671482|gb|ABG81992.1|	554.5	3512.39	2.66319	2.41e-11	up
NL22423	-	-	2.84	17.98	2.66243	3.74e-05	up
NL14994	Aminopeptidase N precursor, putative	gi|242015848|ref|XP_002428559.1|	1.42	8.99	2.66243	0.000543038	up
NL00273	putative ribosomal protein S4e	gi|90820002|gb|ABD98758.1|	54.74	345.92	2.65977	2.42e-12	up
NL00529	PREDICTED: similar to putative nucleoside diphosphate kinase	gi|189235892|ref|XP_967503.2|	72.87	457.39	2.65003	6.02e-12	up
NL00982	-	-	21.33	132.33	2.63318	0	up
NL03129	PREDICTED: similar to conserved hypothetical protein	gi|193599022|ref|XP_001949177.1|	1.42	8.63	2.60347	0.000726419	up
NL22610	-	-	1.42	8.63	2.60347	0.000726139	up
NL11545	PREDICTED: similar to CG8743-PA isoform 2	gi|110750014|ref|XP_624283.2|	2.13	12.94	2.60291	0.000112922	up
NL03483	PREDICTED: similar to geminin CG3183-PA	gi|110755092|ref|XP_393581.2|	2.13	12.94	2.60291	0.000112871	up
NL04254	PREDICTED: similar to CG4364-PA	gi|110755194|ref|XP_001119862.1|	10.66	64.72	2.602	7.96e-11	up
NL01073	PREDICTED: similar to BcDNA.GH06451	gi|156547524|ref|XP_001606841.1|	4.27	25.89	2.60009	4.07e-06	up
NL04719	PREDICTED: similar to CG33145-PB, isoform B	gi|66522187|ref|XP_624773.1|	1.78	10.79	2.59975	0.000232917	up
NL22880	-	-	1.78	10.79	2.59975	0.000233018	up
NL04532	PREDICTED: hypothetical protein	gi|156543626|ref|XP_001604556.1|	1.78	10.79	2.59975	0.000233119	up
NL00290	putative ribosomal protein L27Ae	gi|90820018|gb|ABD98766.1|	164.93	998.56	2.598	0	up
NL00425	GG24297	gi|194856731|ref|XP_001968815.1|	6.75	40.63	2.58959	6.34e-08	up
NL00128	hypothetical protein TcasGA2_TC012708	gi|270014014|gb|EFA10462.1|	95.62	575.33	2.58901	4.4e-13	up
NL15271	PREDICTED: similar to gpi-anchor transamidase	gi|91086227|ref|XP_972385.1|	6.04	36.32	2.58814	2.12e-07	up
NL01512	PREDICTED: similar to predicted protein	gi|189236459|ref|XP_973989.2|	4.62	27.69	2.5834	2.27e-06	up
NL07874	PREDICTED: similar to Cellular retinaldehyde binding protein CG10546-PA	gi|193709219|ref|XP_001943138.1|	4.27	25.53	2.57989	4.07e-06	up
NL00148	PREDICTED: similar to ribosomal protein S8	gi|156547512|ref|XP_001604111.1|	387.44	2311.03	2.57649	5.27e-11	up
NL02135	PREDICTED: similar to trehalose 6-phosphate synthase	gi|193657175|ref|XP_001943616.1|	6.04	35.96	2.57377	2.12e-07	up
NL06145	hypothetical protein TcasGA2_TC011150	gi|270000891|gb|EEZ97338.1|	2.84	16.9	2.57306	3.76e-05	up
NL00127	PREDICTED: similar to ribosomal protein L3	gi|156544034|ref|XP_001600115.1|	175.95	1046.02	2.57167	5.59e-12	up
NL20641	hypothetical protein Phum_PHUM275760	gi|242012107|ref|XP_002426782.1|	4.98	29.49	2.56601	1.26e-06	up
NL02534	hypothetical protein BRAFLDRAFT_243940	gi|260813384|ref|XP_002601398.1|	2.49	14.74	2.56552	6.53e-05	up
NL00324	PREDICTED: similar to Ribosomal protein L6 CG11522-PB, isoform B	gi|66559208|ref|XP_392988.2|	141.11	834.23	2.56362	8.24e-12	up
NL02079	-	-	3.55	20.86	2.55485	1.25e-05	up
NL09026	hypothetical protein TcasGA2_TC006857	gi|270016168|gb|EFA12616.1|	1.78	10.43	2.55079	0.000276924	up
NL07231	-	-	1.78	10.43	2.55079	0.000277042	up
NL18164	PREDICTED: similar to AGAP001536-PA	gi|91081213|ref|XP_975619.1|	5.33	30.92	2.53633	7.03e-07	up
NL02365	protein BCP1, putative	gi|242017997|ref|XP_002429470.1|	21.33	122.98	2.52747	0	up
NL04914	PREDICTED: similar to CG6414-PA	gi|48097744|ref|XP_391943.1|	27.37	157.5	2.52468	0	up
NL02208	PREDICTED: similar to Histidyl-tRNA synthetase CG6335-PA	gi|189236717|ref|XP_974715.2|	6.75	38.48	2.51115	6.32e-08	up
NL07899	PREDICTED: similar to ovarian serine protease	gi|193683762|ref|XP_001949959.1|	6.75	38.48	2.51115	6.33e-08	up
NL00735	ribosomal protein L35	gi|121512030|gb|ABM55466.1|	18.13	102.84	2.50395	1.16e-13	up
NL13657	-	-	1.78	10.07	2.50011	0.000351639	up
NL05065	PREDICTED: similar to pol polyprotein	gi|189242191|ref|XP_001810599.1|	1.78	10.07	2.50011	0.000351492	up
NL00224	S18e ribosomal protein	gi|50344500|emb|CAH04336.1|	64.69	365.33	2.49759	0	up
NL07882	hypothetical protein Aasi_1441	gi|189502743|ref|YP_001958460.1|	2.49	14.02	2.49327	6.9e-05	up
NL12910	PREDICTED: similar to DNA primase	gi|193662120|ref|XP_001950179.1|	2.49	14.02	2.49327	6.91e-05	up
NL22190	-	-	38.03	212.87	2.48476	0	up
NL00906	PREDICTED: similar to Sec61 protein translocation complex beta subunit	gi|156540298|ref|XP_001599008.1|	48.7	271.12	2.47694	3.6e-12	up
NL01770	PREDICTED: similar to alanine aminotransferase	gi|193662234|ref|XP_001948711.1|	5.33	29.49	2.46802	7.03e-07	up
NL01198	PREDICTED: similar to Rbp1-like CG1987-PA, partial	gi|110770107|ref|XP_001123058.1|	3.2	17.62	2.46107	2.2e-05	up
NL01017	alakaline phosphatase 2	gi|223951437|gb|ACN29683.1|	14.93	81.98	2.45706	1.52e-12	up
NL05853	PREDICTED: similar to wd-repeat protein	gi|91077436|ref|XP_966791.1|	4.98	27.33	2.45627	1.26e-06	up
NL08138	PREDICTED: similar to structural maintenance of chromosomes 2-like 1	gi|66531869|ref|XP_396284.2|	2.49	13.66	2.45574	7.28e-05	up
NL20683	dnahel	gi|213159302|ref|YP_002321345.1|	1.78	9.71	2.44759	0.000475073	up
NL03076	Alanyl-tRNA synthetase, putative	gi|242012157|ref|XP_002426803.1|	1.78	9.71	2.44759	0.000474881	up
NL02848	-	-	7.11	38.48	2.43619	3.46e-08	up
NL22803	-	-	2.13	11.51	2.43396	0.000174887	up
NL01548	PREDICTED: similar to nuclear pore complex protein nup107	gi|156541010|ref|XP_001602744.1|	4.62	24.81	2.42496	2.27e-06	up
NL00534	hypothetical protein	gi|123434429|ref|XP_001308810.1|	3.55	19.06	2.42466	1.26e-05	up
NL00177	PREDICTED: similar to Elongation factor 1-gamma (EF-1-gamma) (eEF-1B gamma) isoform 22	gi|73983448|ref|XP_867777.1|	134.72	720.24	2.41851	1.17e-13	up
NL02880	PREDICTED: similar to CG1381-PA	gi|66517225|ref|XP_393683.2|	2.49	13.3	2.41721	7.95e-05	up
NL01839	PREDICTED: similar to anti-silencing factor 1 CG9383-PA isoform 2	gi|193714964|ref|XP_001949644.1|	6.4	34.16	2.41616	1.16e-07	up
NL02524	expressed hypothetical protein	gi|196002864|ref|XP_002111299.1|	8.53	45.31	2.40921	2.98e-09	up
NL00267	PREDICTED: similar to phosphatidylserine decarboxylase	gi|193620179|ref|XP_001943709.1|	6.75	35.6	2.39892	6.32e-08	up
NL04594	pdz domain protein arc, putative	gi|242014196|ref|XP_002427779.1|	1.78	9.35	2.39309	0.000681117	up
NL08126	3, putative	gi|242022049|ref|XP_002431454.1|	1.78	9.35	2.39309	0.000680849	up
NL13400	structural protein	gi|9633610|ref|NP_051016.1|	1.78	9.35	2.39309	0.000680316	up
NL15516	transcription initiation factor TFIID subunit, putative	gi|242009212|ref|XP_002425385.1|	1.78	9.35	2.39309	0.000680583	up
NL00647	UDP-glucuronosyltransferase 2B20 precursor, putative	gi|242012807|ref|XP_002427118.1|	4.62	24.09	2.38247	2.27e-06	up
NL00334	PREDICTED: similar to Ribosomal protein L21 CG12775-PA	gi|110767298|ref|XP_001120360.1|	58.65	305.28	2.37993	0	up
NL01910	PREDICTED: similar to GA18941-PA	gi|156551832|ref|XP_001604230.1|	2.49	12.94	2.37762	9.06e-05	up
NL08079	conserved hypothetical protein	gi|195999018|ref|XP_002109377.1|	2.49	12.94	2.37762	9.06e-05	up
NL04265	PREDICTED: similar to achintya CG8819-PA, isoform A	gi|110757224|ref|XP_001122713.1|	3.2	16.54	2.36982	2.31e-05	up
NL00661	Sec61 alpha 1 subunit	gi|187177323|ref|NP_001119639.1|	127.96	660.19	2.36719	4.59e-12	up
NL00266	ribosomal protein L10	gi|268306444|gb|ACY95343.1|	146.8	752.96	2.35872	6.29e-12	up
NL02921	Low-affinity cationic amino acid transporter, putative	gi|242011571|ref|XP_002426522.1|	13.15	67.24	2.35426	2.89e-12	up
NL00130	squid, variant G	gi|269063722|emb|CAS85146.1|	57.94	295.22	2.34916	2.69e-12	up
NL04080	hypothetical protein LOC100217359	gi|218156309|ref|NP_001136164.1|	2.84	14.38	2.3401	4.78e-05	up
NL01889	predicted protein	gi|156382446|ref|XP_001632564.1|	2.49	12.59	2.33806	0.000107962	up
NL07960	PREDICTED: similar to LD13710p	gi|156537255|ref|XP_001605544.1|	2.49	12.59	2.33806	0.000107912	up
NL00932	PREDICTED: similar to ribosomal protein S28e	gi|91094381|ref|XP_971000.1|	137.91	697.23	2.33791	9.46e-12	up
NL23042	-	-	4.27	21.57	2.33672	4.09e-06	up
NL02023	PREDICTED: similar to Synaptic vesicle membrane protein VAT-1 homolog, partial	gi|193596412|ref|XP_001945820.1|	9.95	49.98	2.32858	2.61e-10	up
NL01940	ribosomal protein L22e	gi|70909769|emb|CAJ17310.1|	8.89	44.59	2.32646	1.62e-09	up
NL22189	-	-	76.07	381.16	2.325	0	up
NL01477	PREDICTED: similar to glycyl-tRNA synthetase	gi|156537409|ref|XP_001606827.1|	11.73	58.61	2.32094	1.51e-11	up
NL01674	chaperonin containing tcp1	gi|126697326|gb|ABO26620.1|	13.86	69.04	2.31651	1.93e-12	up
NL00282	PREDICTED: similar to Ribosomal protein L4 CG5502-PA isoform 1	gi|66525285|ref|XP_392071.2|	354.74	1760.51	2.31116	1.26e-11	up
NL29092	-	-	12.8	63.29	2.30583	4.03e-12	up
NL04547	glucosamine-6-phosphate N-acetyltransferase	gi|114052422|ref|NP_001040128.1|	3.2	15.82	2.30561	2.57e-05	up
NL00152	ribosomal protein S30e fusion protein	gi|91076454|ref|XP_971838.1|	83.53	412.44	2.30382	4.66e-12	up
NL08002	PREDICTED: similar to kinetochore associated 2-like	gi|193704564|ref|XP_001946571.1|	2.84	14.02	2.30352	5.5e-05	up
NL00404	gi|54039367|sp|Q962R6.3|RS13_SPOFR/1.53135e-73/RecName: Full=40S ribosomal protein S13	gi|54039367|sp|Q962R6.3|RS13_SPOFR	62.91	310.32	2.3024	0	up
NL25194	-	-	2.49	12.23	2.29621	0.000138743	up
NL01076	ACYPI002894	gi|239791006|dbj|BAH72025.1|	4.98	24.45	2.29562	1.27e-06	up
NL25835	-	-	2.13	10.43	2.29181	0.000428142	up
NL11852	PREDICTED: similar to AGAP006941-PA	gi|193596601|ref|XP_001949723.1|	2.13	10.43	2.29181	0.000428317	up
NL02287	PREDICTED: similar to CG2260 CG2260-PA	gi|91077832|ref|XP_971200.1|	5.69	27.69	2.28286	3.88e-07	up
NL08608	40S ribosomal protein S29	gi|149689098|gb|ABR27889.1|	753.55	3644.35	2.27389	0	up
NL00771	dendritic cell protein, putative	gi|242022615|ref|XP_002431735.1|	38.74	186.62	2.26821	0	up
NL00325	putative ribosomal protein L18A	gi|90820040|gb|ABD98777.1|	230.33	1109.31	2.26789	0	up
NL09476	PREDICTED: similar to Der1-like domain family member 1	gi|193620462|ref|XP_001951750.1|	2.84	13.66	2.26599	6.63e-05	up
NL00514	putative ribosomal protein S26	gi|149898929|gb|ABR27979.1|	161.37	775.26	2.26431	1.05e-11	up
NL00269	PREDICTED: similar to ebna2 binding protein P100	gi|91079020|ref|XP_974879.1|	61.14	293.06	2.26101	1.05e-12	up
NL00095	ribosomal protein L36e	gi|237761916|emb|CAR94544.1|	54.38	259.26	2.25325	0	up
NL07084	-	-	11.02	52.5	2.25219	4.47e-11	up
NL00845	ribosomal protein P2	gi|149689182|gb|ABR27956.1|	219.67	1045.3	2.25051	0	up
NL00359	ribosomal protein L13	gi|121511988|gb|ABM55445.1|	213.98	1017.97	2.25015	9.47e-12	up
NL01767	PREDICTED: similar to GTP binding protein	gi|156545814|ref|XP_001607760.1|	18.13	85.94	2.24495	1.16e-13	up
NL00869	ribosomal protein L30	gi|22758848|gb|AAN05584.1|	101.66	481.84	2.2448	1.42e-13	up
NL03590	PREDICTED: similar to CG1234 CG1234-PA	gi|91085683|ref|XP_972028.1|	5.33	25.17	2.2395	7.06e-07	up
NL09656	PREDICTED: similar to elongase, putative	gi|193709234|ref|XP_001947312.1|	5.33	25.17	2.2395	7.06e-07	up
NL03581	AGAP001878-PA	gi|158301515|ref|XP_321189.4|	3.2	15.1	2.2384	3.27e-05	up
NL03891	archease	gi|240849155|ref|NP_001155627.1|	4.27	20.14	2.23776	4.24e-06	up
NL00580	KH domain-containing protein C56G2.1, putative	gi|242010558|ref|XP_002426032.1|	15.64	73.35	2.22956	1.18e-12	up
NL22736	-	-	12.09	56.45	2.22316	9.12e-12	up
NL06289	PREDICTED: similar to CG2875-PB, isoform B	gi|66513683|ref|XP_394878.2|	4.62	21.57	2.22306	2.35e-06	up
NL22262	-	-	21.68	101.04	2.22049	3.8e-13	up
NL00745	2-cys peroxiredoxin	gi|227976948|gb|ACP44066.1|	12.8	59.33	2.21262	4.03e-12	up
NL29945	-	-	9.24	42.79	2.21131	8.79e-10	up
NL20843	-	-	75.71	350.23	2.20975	3.49e-12	up
NL03028	PREDICTED: similar to CG1109-PA, isoform A	gi|66513918|ref|XP_397060.2|	2.49	11.51	2.20867	0.000268186	up
NL08145	PREDICTED: similar to FXYD domain containing ion transport regulator 4	gi|149408800|ref|XP_001505347.1|	2.49	11.51	2.20867	0.000268301	up
NL08416	PREDICTED: similar to MGC82689 protein	gi|156552976|ref|XP_001603615.1|	5.69	26.25	2.20582	3.9e-07	up
NL03671	conserved hypothetical protein	gi|242023983|ref|XP_002432410.1|	12.09	55.74	2.2049	9.12e-12	up
NL01578	ATP-binding cassette subfamily E, member 1	gi|242006426|ref|XP_002424051.1|	17.06	78.39	2.20005	1.5e-12	up
NL24333	-	-	2.13	9.71	2.18862	0.000968012	up
NL05211	AGAP011089-PA	gi|158287558|ref|XP_309559.3|	2.84	12.94	2.18787	0.000114817	up
NL00965	PREDICTED: similar to CG6650-PA	gi|66519149|ref|XP_396781.2|	7.82	35.24	2.17197	1.02e-08	up
NL29375	-	-	7.82	35.24	2.17197	1.02e-08	up
NL24202	-	-	3.91	17.62	2.17197	9.69e-06	up
NL03095	pre-mRNA-splicing factor, putative	gi|242002940|ref|XP_002422550.1|	3.91	17.62	2.17197	9.7e-06	up
NL00617	PREDICTED: similar to CG5885-PA	gi|66519504|ref|XP_624674.1|	8.89	39.91	2.16649	1.62e-09	up
NL24637	-	-	8.18	36.68	2.16482	5.53e-09	up
NL01881	unnamed protein product	gi|47206080|emb|CAF90372.1|	2.49	11.15	2.16283	0.00039312	up
NL11992	PREDICTED: similar to PRP38 pre-mRNA processing factor 38 (yeast) domain containing B	gi|193643441|ref|XP_001945550.1|	2.49	11.15	2.16283	0.000393282	up
NL00281	40S ribosomal protein S20	gi|157123487|ref|XP_001660168.1|	206.16	922.33	2.16152	3.81e-12	up
NL00191	ribosomal protein L7e	gi|70909629|emb|CAJ17239.1|	113.74	507.73	2.15832	0	up
NL03361	PREDICTED: similar to conserved hypothetical protein	gi|156554175|ref|XP_001599881.1|	4.27	19.06	2.15824	5.02e-06	up
NL01599	PREDICTED: similar to slimfast CG11128-PC, isoform C	gi|66549046|ref|XP_393144.2|	4.27	19.06	2.15824	5.02e-06	up
NL00789	40S ribosomal protein S12, putative	gi|242009437|ref|XP_002425492.1|	240.28	1070.83	2.15594	2.25e-11	up
NL00782	PREDICTED: similar to adenosylhomocysteinase	gi|91083583|ref|XP_968366.1|	10.66	47.46	2.1545	7.97e-11	up
NL00922	PREDICTED: similar to ENSANGP00000014815	gi|156551295|ref|XP_001601373.1|	24.88	110.75	2.15425	0	up
NL25351	-	-	14.22	63.29	2.15406	1.72e-12	up
NL00129	ribosomal protein S3e	gi|70909551|emb|CAJ17197.1|	220.73	982.38	2.154	4.14e-12	up
NL00481	60S ribosomal protein L12, putative	gi|242009369|ref|XP_002425460.1|	83.18	367.85	2.14481	5.96e-12	up
NL00705	putative gut cathepsin D-like aspartic protease	gi|226437842|gb|ACO56332.1|	9.6	42.43	2.14398	4.78e-10	up
NL22082	-	-	107.35	473.93	2.14235	7.17e-12	up
NL02639	hypothetical protein CdifQCD-2_02712	gi|255654613|ref|ZP_05400022.1|	11.02	48.54	2.13905	4.47e-11	up
NL04255	PREDICTED: similar to putative eukaryotic translation initiation factor 3 subunit 6	gi|193678701|ref|XP_001952525.1|	13.51	59.33	2.13473	2.29e-12	up
NL00328	-	-	3.2	14.02	2.13134	7.05e-05	up
NL02160	cysteine synthase	gi|170054257|ref|XP_001863044.1|	13.51	58.97	2.12595	2.29e-12	up
NL16304	CG2839	gi|24580684|ref|NP_608540.1|	2.49	10.79	2.11548	0.000601333	up
NL04491	Nuclear pore complex protein Nup133, putative	gi|242021435|ref|XP_002431150.1|	4.98	21.57	2.11481	1.5e-06	up
NL03853	PREDICTED: hypothetical protein	gi|72063080|ref|XP_787944.1|	3.91	16.9	2.11178	1.41e-05	up
NL00646	receptor for activated protein kinase C-like	gi|114319093|gb|ABI63548.1|	116.59	503.41	2.11029	1.96e-12	up
NL04899	hypothetical protein TcasGA2_TC007087	gi|270005079|gb|EFA01527.1|	6.75	29.13	2.10955	6.42e-08	up
NL04326	PREDICTED: similar to CG11847 CG11847-PA	gi|189239405|ref|XP_001813943.1|	2.84	12.23	2.10646	0.000242384	up
NL01124	ribosomal protein S27	gi|121512016|gb|ABM55459.1|	181.64	780.29	2.10293	0	up
NL02650	carboxylesterase	gi|170034157|ref|XP_001844941.1|	31.28	134.12	2.10021	0	up
NL22717	-	-	27.01	115.79	2.09995	0	up
NL00346	ribosomal protein L35Ae	gi|70909867|emb|CAJ17420.1|	176.66	755.84	2.09711	4.21e-12	up
NL27521	-	-	3.2	13.66	2.09381	0.000101044	up
NL03084	hypothetical protein AaeL_AAEL010895	gi|157127677|ref|XP_001655034.1|	4.98	21.22	2.09121	1.65e-06	up
NL07782	Nuclear pore complex protein Nup133, putative	gi|242021435|ref|XP_002431150.1|	3.55	15.1	2.08866	4.26e-05	up
NL05098	Signal recognition particle 14 kDa protein, putative	gi|242022739|ref|XP_002431796.1|	8.89	37.76	2.0866	1.62e-09	up
NL01201	small ribonucleoprotein particle protein B	gi|239787841|ref|NP_001155181.1|	9.6	40.63	2.08144	4.78e-10	up
NL00960	cytochrome P450	gi|189178726|emb|CAQ57675.1|	110.19	466.02	2.0804	2.67e-12	up
NL07947	PREDICTED: survival of motor neuron protein interacting protein 1	gi|224051460|ref|XP_002200560.1|	8.53	35.96	2.07578	2.99e-09	up
NL01630	Microsomal triglyceride transfer protein large subunit precursor, putative	gi|242009012|ref|XP_002425287.1|	13.86	58.25	2.07133	1.93e-12	up
NL22029	-	-	2.49	10.43	2.06652	0.000911409	up
NL21363	Nuclear pore complex protein Nup133, putative	gi|242021435|ref|XP_002431150.1|	2.49	10.43	2.06652	0.000911063	up
NL04458	PREDICTED: similar to brix domain containing 1	gi|110764235|ref|XP_623712.2|	17.77	74.43	2.06644	5.45e-13	up
NL10803	conserved hypothetical protein	gi|170040575|ref|XP_001848070.1|	2.84	11.87	2.06336	0.000365559	up
NL01077	ACYPI002894	gi|239791006|dbj|BAH72025.1|	3.2	13.3	2.05528	0.000147888	up
NL03142	PREDICTED: similar to conserved hypothetical protein	gi|193681043|ref|XP_001951248.1|	3.2	13.3	2.05528	0.000147955	up
NL30089	-	-	3.55	14.74	2.05385	6.09e-05	up
NL14019	hypothetical protein LOC100165188	gi|240849025|ref|NP_001155653.1|	8.53	35.24	2.0466	3.01e-09	up
NL05924	PREDICTED: similar to GA14176-PA	gi|91089527|ref|XP_971048.1|	8.89	36.68	2.04474	1.63e-09	up
NL15878	PREDICTED: similar to short-chain dehydrogenase	gi|193591893|ref|XP_001951338.1|	4.62	19.06	2.04458	4.9e-06	up
NL01096	PREDICTED: similar to CG8108-PB, isoform B, partial	gi|110768131|ref|XP_001121361.1|	5.33	21.93	2.0407	1.08e-06	up
NL00213	ribosomal protein L31e	gi|70909845|emb|CAJ17409.1|	103.79	425.74	2.03631	0	up
NL01263	PREDICTED: similar to Jtv1-pending protein	gi|72005534|ref|XP_780644.1|	22.75	92.41	2.02218	0	up
NL00401	hypothetical protein LOC100161411	gi|240848715|ref|NP_001155488.1|	188.03	763.75	2.02214	0	up
NL22681	-	-	2.84	11.51	2.01892	0.000558311	up
NL08935	-	-	5.33	21.57	2.01682	1.3e-06	up
NL15973	PREDICTED: similar to RNA polymerase I 135kD subunit CG4033-PA	gi|110757793|ref|XP_001120416.1|	12.44	50.34	2.01672	5.84e-12	up
NL02762	PREDICTED: similar to Brahma associated protein 55kD CG6546-PA	gi|66523552|ref|XP_625202.1|	3.91	15.82	2.01651	3.67e-05	up
NL30418	-	-	29.15	117.94	2.01649	0	up
NL05890	PREDICTED: similar to MGC52856 protein	gi|156550773|ref|XP_001605596.1|	8.53	34.16	2.00169	3.13e-09	up
NL00358	ribosomal protein L10Ae	gi|70909667|emb|CAJ17256.1|	142.54	570.3	2.00035	0	up
NL08084	gi|7511784|pir||T18197/3.86214e-56/reverse transcriptase-like protein - silkworm	gi|7511784|pir||T18197	28.44	113.63	1.99835	0	up
NL00321	putative ribosomal protein 49	gi|90820010|gb|ABD98762.1|	308.53	1229.77	1.99491	0	up
NL00468	putative ribosomal protein S7e	gi|110671514|gb|ABG82008.1|	144.67	574.97	1.99072	0	up
NL05975	PREDICTED: similar to Fibrillarin CG9888-PA	gi|91079696|ref|XP_968351.1|	4.62	18.34	1.98903	9.02e-06	up
NL29126	-	-	4.62	18.34	1.98903	9.03e-06	up
NL04420	-	-	4.62	18.34	1.98903	9.02e-06	up
NL00574	PREDICTED: similar to Nascent polypeptide associated complex protein alpha subunit CG8759-PB, isoform B isoform 1	gi|66500427|ref|XP_623555.1|	29.86	118.3	1.98616	0	up
NL03576	PREDICTED: similar to proteasome activator subunit	gi|156550873|ref|XP_001604188.1|	3.91	15.46	1.9833	5.43e-05	up
NL11578	-	-	11.37	44.95	1.98309	2.59e-11	up
NL00984	GL26532	gi|195161244|ref|XP_002021478.1|	40.17	158.58	1.98102	3.19e-12	up
NL03446	PREDICTED: similar to AGAP002331-PA	gi|91089581|ref|XP_972290.1|	6.75	26.61	1.97901	9.43e-08	up
NL00897	PREDICTED: similar to phosphoribosylaminoimidazole carboxylase	gi|156543140|ref|XP_001607772.1|	78.55	309.6	1.97872	6.18e-13	up
NL02134	small nuclear ribonucleoprotein protein F	gi|153792507|ref|NP_001093276.1|	33.41	131.61	1.97792	0	up
NL00368	PREDICTED: similar to 40S ribosomal protein S3a (C3 protein)	gi|66547340|ref|XP_396741.2|	181.99	715.57	1.97523	4.73e-12	up
NL02929	GE16457	gi|195469990|ref|XP_002099918.1|	6.04	23.73	1.97409	4.36e-07	up
NL08158	PREDICTED: similar to acylpeptide hydrolase	gi|91090107|ref|XP_970931.1|	2.84	11.15	1.97308	0.000847886	up
NL03661	PREDICTED: similar to CG9246 CG9246-PA	gi|91089465|ref|XP_968623.1|	14.93	58.61	1.97293	1.53e-12	up
NL03258	PREDICTED: similar to CG7338-PA	gi|66514510|ref|XP_624169.1|	14.57	57.17	1.97226	2.19e-12	up
NL22224	-	-	8.89	34.88	1.97214	1.76e-09	up
NL09240	pseudouridylate synthase, putative	gi|241713555|ref|XP_002412103.1|	5.69	22.29	1.9699	9.79e-07	up
NL00891	ribosome-associated membrane protein	gi|121511992|gb|ABM55447.1|	107.35	420.35	1.96927	7.18e-12	up
NL20721	PREDICTED: similar to CG1074 CG1074-PA	gi|189234369|ref|XP_974411.2|	5.33	20.86	1.96853	2.26e-06	up
NL23103	-	-	13.51	52.86	1.96815	2.3e-12	up
NL01838	PREDICTED: similar to CG7033-PA, isoform A isoform 1	gi|66533395|ref|XP_393300.2|	8.18	32	1.9679	6.53e-09	up
NL00650	putative ribosomal protein L19e	gi|90820030|gb|ABD98772.1|	107.35	419.27	1.96556	7.16e-12	up
NL22454	-	-	7.46	29.13	1.96526	2.57e-08	up
NL00258	PREDICTED: similar to ribosomal protein S6	gi|156541730|ref|XP_001599702.1|	283.65	1107.15	1.96467	2.2e-11	up
NL01575	PREDICTED: similar to LOC494675 protein	gi|193716068|ref|XP_001952452.1|	4.98	19.42	1.96333	5.38e-06	up
NL03642	rRNA processing protein Ebp2	gi|225030990|gb|ACN79502.1|	9.6	37.4	1.96193	5.1e-10	up
NL00857	PREDICTED: similar to eukaryotic translation initiation factor 2 gamma	gi|156537626|ref|XP_001607783.1|	7.11	27.69	1.96144	5.35e-08	up
NL15919	PREDICTED: similar to pre-mRNA-splicing factor ATP-dependent RNA helicase prp22	gi|91082873|ref|XP_971279.1|	4.62	17.98	1.96043	1.3e-05	up
NL01409	PREDICTED: similar to CG7686-PA	gi|66553144|ref|XP_393157.2|	11.37	44.23	1.95979	2.61e-11	up
NL05350	PREDICTED: similar to putative sugar transporter	gi|193598979|ref|XP_001950697.1|	6.4	24.81	1.95478	2.5e-07	up
NL08548	C. elegans protein W01F3.3e, partially confirmed by transcript evidence	gi|225878046|emb|CAX65076.1|	152.13	589.71	1.9547	2.87e-12	up
NL01230	eukaryotic translation initiation factor 3 subunit, putative	gi|242017404|ref|XP_002429179.1|	46.21	179.07	1.95425	0	up
NL01508	PREDICTED: similar to MGC53963 protein	gi|156552736|ref|XP_001599574.1|	8.18	31.64	1.95158	7.13e-09	up
NL06253	DEAD box ATP-dependent RNA helicase, putative	gi|242022035|ref|XP_002431447.1|	12.09	46.75	1.95115	9.19e-12	up
NL01515	eukaryotic translation initiation factor 3 subunit 12-like protein	gi|149689082|gb|ABR27872.1|	27.37	105.72	1.94958	0	up
NL03199	PREDICTED: similar to GA15247-PA	gi|91087349|ref|XP_975612.1|	3.91	15.1	1.94931	8.12e-05	up
NL30462	-	-	3.55	13.66	1.94407	0.00020264	up
NL00901	PREDICTED: similar to AMP dependent coa ligase	gi|193688096|ref|XP_001948363.1|	23.1	88.82	1.94299	0	up
NL01082	small nuclear ribonucleoprotein Sm D1	gi|170064026|ref|XP_001867355.1|	7.11	27.33	1.94256	6.45e-08	up
NL22357	-	-	33.06	126.93	1.94087	3.22e-13	up
NL19111	Uracil-DNA glycosylase, putative	gi|242003094|ref|XP_002422608.1|	3.2	12.23	1.93428	0.000515743	up
NL24875	-	-	7.82	29.85	1.93249	1.7e-08	up
NL24633	-	-	4.62	17.62	1.93125	1.92e-05	up
NL24888	-	-	8.89	33.8	1.92677	2.21e-09	up
NL23367	-	-	4.27	16.18	1.9219	4.86e-05	up
NL00199	PREDICTED: similar to myelinprotein expression factor	gi|193697751|ref|XP_001948840.1|	25.95	98.17	1.91955	0	up
NL01867	PREDICTED: similar to bystin	gi|156548494|ref|XP_001605626.1|	8.18	30.92	1.91837	9.6e-09	up
NL00225	60S ribosomal protein L11	gi|263173461|gb|ACY69947.1|	115.52	435.81	1.91556	4.74e-13	up
NL03336	PREDICTED: similar to pentatricopeptide repeat domain 2	gi|91085875|ref|XP_966911.1|	9.95	37.4	1.91027	3.41e-10	up
NL02944	PREDICTED: similar to GA21389-PA	gi|91090063|ref|XP_969355.1|	4.98	18.7	1.90882	1.15e-05	up
NL01185	PREDICTED: similar to eIF3-S9	gi|91087957|ref|XP_972849.1|	118.36	444.44	1.90881	5.57e-12	up
NL03629	hypothetical protein AaeL_AAEL004832	gi|157107723|ref|XP_001649909.1|	8.53	32	1.90745	5.47e-09	up
NL07010	hypothetical protein LOC100164476	gi|240848627|ref|NP_001155629.1|	3.55	13.3	1.90554	0.000310912	up
NL02034	PREDICTED: similar to Phosphoribosylamidotransferase CG2867-PA	gi|66529543|ref|XP_396074.2|	22.04	82.34	1.90147	0	up
NL03035	valyl-tRNA synthetase	gi|170049395|ref|XP_001855875.1|	5.69	21.22	1.89892	2.74e-06	up
NL24019	-	-	60.43	225.1	1.89723	4.59e-12	up
NL00342	putative ribosomal protein S17e	gi|110671428|gb|ABG81965.1|	47.99	178.35	1.89391	2.72e-12	up
NL00808	-	-	57.58	213.95	1.89363	0	up
NL00573	PREDICTED: similar to ribosomal protein S15Ae	gi|91090057|ref|XP_968917.1|	335.9	1246.67	1.89198	2.42e-11	up
NL22099	-	-	25.59	94.93	1.89128	0	up
NL04919	PREDICTED: similar to ENSANGP00000007330	gi|156546614|ref|XP_001602649.1|	3.2	11.87	1.89118	0.000780888	up
NL09903	N-acetylglucosaminyl-phosphatidylinositol de-N-acetylase, putative	gi|242025182|ref|XP_002433005.1|	4.27	15.82	1.88944	7.36e-05	up
NL01020	serine-rich splicing factor, putative	gi|242025305|ref|XP_002433066.1|	13.15	48.54	1.88411	3.02e-12	up
NL01821	PREDICTED: similar to eukaryotic translation initiation factor 3 subunit 2 beta	gi|91080113|ref|XP_967415.1|	144.67	533.26	1.88207	0	up
NL00751	PREDICTED: similar to Dipeptidase B CG9285-PA, isoform A	gi|48098562|ref|XP_394104.1|	29.5	108.59	1.8801	1.78e-12	up
NL00337	ribosomal protein S27Ae fusion protein	gi|90819968|gb|ABD98741.1|	345.14	1270.4	1.88003	2.84e-11	up
NL00507	RecName: Full=Protein transport protein Sec61 subunit gamma	gi|38605207|sp|Q7Z1B8.1|S61G1_GRYOR	94.55	347.71	1.87874	2.7e-12	up
NL01765	ribosomal protein S10e	gi|70909515|emb|CAJ17181.1|	135.07	495.86	1.87623	0	up
NL02322	GI23905	gi|195107464|ref|XP_001998332.1|	4.62	16.9	1.87106	4.41e-05	up
NL22337	-	-	54.74	199.57	1.86623	2.42e-12	up
NL00866	PREDICTED: similar to AGAP001827-PA	gi|91080263|ref|XP_973490.1|	3.55	12.94	1.86595	0.000472173	up
NL13290	hypothetical protein TcasGA2_TC010304	gi|270016838|gb|EFA13284.1|	3.55	12.94	1.86595	0.000471982	up
NL08796	PREDICTED: similar to CG7033-PA, isoform A isoform 1	gi|66533395|ref|XP_393300.2|	28.44	103.56	1.86447	0	up
NL11462	reverse transcriptase-like protein - silkworm	gi|7511784|pir||T18197	20.26	73.71	1.86323	8.19e-13	up
NL02122	PREDICTED: similar to beta-N-acetylglucosaminidase	gi|156542060|ref|XP_001601772.1|	9.6	34.88	1.86129	1.31e-09	up
NL24077	-	-	16.35	59.33	1.85947	1.1e-12	up
NL02062	signal sequence receptor, alpha	gi|229577323|ref|NP_001153353.1|	18.84	68.32	1.85851	6.76e-13	up
NL01517	ACYPI009395	gi|239790444|dbj|BAH71783.1|	27.01	97.81	1.85649	0	up
NL01888	ribosomal protein S21e	gi|70909593|emb|CAJ17217.1|	23.82	85.94	1.85116	0	up
NL29318	-	-	5.69	20.5	1.84912	6.15e-06	up
NL00039	hypothetical protein TcasGA2_TC011241	gi|270000965|gb|EEZ97412.1|	100.59	361.74	1.84647	0	up
NL02020	hypothetical protein LOC100159774	gi|240848641|ref|NP_001155412.1|	9.24	33.08	1.83999	4.32e-09	up
NL01571	PREDICTED: similar to serine 3-dehydrogenase	gi|91084713|ref|XP_969915.1|	9.95	35.6	1.83911	1.04e-09	up
NL01309	PREDICTED: similar to conserved hypothetical protein	gi|156554908|ref|XP_001603368.1|	5.33	19.06	1.83834	1.55e-05	up
NL00210	ribosomal protein S15e	gi|70909561|emb|CAJ17202.1|	470.97	1676.73	1.83194	3.19e-11	up
NL02129	PREDICTED: similar to dolichyl-phosphate mannosyltransferase	gi|91086609|ref|XP_973998.1|	9.6	34.16	1.8312	2.53e-09	up
NL00970	PREDICTED: similar to T-complex protein 1 subunit gamma (TCP-1-gamma) (CCT-gamma)	gi|66563290|ref|XP_392814.2|	24.88	88.46	1.83004	0	up
NL01977	proliferating cell nuclear antigen	gi|157167857|ref|XP_001662644.1|	9.95	35.24	1.82445	1.48e-09	up
NL01179	JHBP-like protein	gi|193645781|ref|XP_001950724.1|	7.82	27.69	1.82412	1.15e-07	up
NL01032	PREDICTED: similar to importin alpha 1a	gi|91077394|ref|XP_975293.1|	6.4	22.65	1.82337	2.17e-06	up
NL08910	-	-	4.98	17.62	1.823	3.98e-05	up
NL00275	putative S5e ribosomal protein	gi|110671422|gb|ABG81962.1|	1010.54	3571	1.8212	0	up
NL03198	PREDICTED: similar to CG3983 CG3983-PB	gi|189241276|ref|XP_974567.2|	16	56.45	1.8189	3.15e-13	up
NL02050	PREDICTED: similar to WD repeat domain 43, like	gi|110764521|ref|XP_392867.3|	7.46	26.25	1.81507	2.93e-07	up
NL29513	-	-	6.04	21.22	1.8128	5.52e-06	up
NL22559	-	-	42.65	149.59	1.8104	0	up
NL02312	PREDICTED: similar to PEST-containing nuclear protein (PCNP)	gi|110761813|ref|XP_001122504.1|	4.62	16.18	1.80825	0.000102321	up
NL01852	PREDICTED: similar to CG5941-PA	gi|110750888|ref|XP_001120413.1|	8.53	29.85	1.80711	4e-08	up
NL02859	PREDICTED: hypothetical protein	gi|149264293|ref|XP_001477795.1|	3.91	13.66	1.80472	0.000428941	up
NL01542	phosphoserine aminotransferase, putative	gi|242021812|ref|XP_002431337.1|	69.31	241.64	1.80172	2.54e-12	up
NL01895	hypothetical protein TcasGA2_TC007833	gi|270005729|gb|EFA02177.1|	12.8	44.59	1.80058	1.18e-11	up
NL00886	PREDICTED: similar to T-complex protein 1 subunit alpha (TCP-1-alpha) (CCT-alpha) isoform 1	gi|66560172|ref|XP_392660.2|	9.6	33.44	1.80047	5.45e-09	up
NL23983	-	-	10.66	37.04	1.79688	7.5e-10	up
NL04468	PREDICTED: similar to internalin A, putative	gi|193669290|ref|XP_001952250.1|	41.94	145.63	1.79591	0	up
NL08414	GI12480	gi|195125581|ref|XP_002007256.1|	4.98	17.26	1.79321	6.08e-05	up
NL05431	PREDICTED: similar to Dystrobrevin-like CG8529-PF	gi|193676556|ref|XP_001948408.1|	9.24	32	1.79211	1.38e-08	up
NL30013	-	-	6.04	20.86	1.78812	8.35e-06	up
NL02124	eukaryotic translation initiation factor 3 subunit, putative	gi|242024972|ref|XP_002432900.1|	43.72	150.66	1.78493	0	up
NL16408	-	-	14.22	48.9	1.78191	2.67e-12	up
NL08655	CI114 protein	gi|259155393|ref|NP_001158758.1|	4.62	15.82	1.77578	0.000154691	up
NL22358	-	-	37.68	128.73	1.77248	0	up
NL01704	Threonyl-tRNA synthetase, cytoplasmic, putative	gi|242024338|ref|XP_002432585.1|	31.28	106.44	1.76673	0	up
NL14376	RNAse H, putative	gi|241565984|ref|XP_002402054.1|	3.91	13.3	1.76619	0.000652129	up
NL23223	-	-	29.15	98.88	1.76218	0	up
NL02712	PREDICTED: similar to COMM domain containing 4	gi|66545722|ref|XP_393404.2|	19.91	67.24	1.75583	1.56e-13	up
NL03004	sumo-1-activating enzyme E1a, putative	gi|242017702|ref|XP_002429326.1|	7.46	25.17	1.75446	1.04e-06	up
NL05993	PREDICTED: similar to AGAP009694-PA	gi|91078026|ref|XP_970646.1|	8.53	28.77	1.75395	1.39e-07	up
NL02843	PREDICTED: similar to CG8636-PA	gi|110761892|ref|XP_391934.3|	22.39	75.15	1.74692	0	up
NL05674	T-complex protein 1 subunit theta, putative	gi|242009697|ref|XP_002425619.1|	6.75	22.65	1.74655	4.47e-06	up
NL01811	Z)	gi|156554717|ref|XP_001605065.1|	22.75	76.23	1.74449	0	up
NL00424	PREDICTED: similar to Helicase at 25E CG7269-PA, isoform A	gi|66532824|ref|XP_624894.1|	10.31	34.52	1.74339	6.52e-09	up
NL05787	glucuronosyl transferases	gi|91090210|ref|XP_967762.1|	13.86	46.39	1.74289	1.11e-11	up
NL04473	PREDICTED: similar to predicted protein	gi|193596517|ref|XP_001947178.1|	4.62	15.46	1.74258	0.000232874	up
NL00665	PREDICTED: similar to SC35 CG5442-PB, isoform B	gi|110762781|ref|XP_393352.2|	25.59	85.58	1.74169	0	up
NL16893	PREDICTED: similar to poly A binding protein, cytoplasmic 1 isoform 1	gi|110759996|ref|XP_396057.3|	7.11	23.73	1.73879	2.65e-06	up
NL01070	PREDICTED: similar to eIF3-S8 CG4954-PA	gi|110766548|ref|XP_623580.2|	53.32	177.27	1.7332	0	up
NL12943	PREDICTED: hypothetical protein, partial	gi|110749074|ref|XP_625250.2|	4.98	16.54	1.73174	0.000138848	up
NL08044	PREDICTED: similar to PR domain containing 5 isoform 1	gi|73983976|ref|XP_540970.2|	4.98	16.54	1.73174	0.000138911	up
NL07408	PREDICTED: similar to lin-9 homolog	gi|66504577|ref|XP_394339.2|	4.98	16.54	1.73174	0.000138974	up
NL01217	-	-	58.65	194.17	1.72712	0	up
NL09846	conserved hypothetical protein	gi|242020019|ref|XP_002430455.1|	3.91	12.94	1.7266	0.00098348	up
NL06035	PREDICTED: similar to aubergine	gi|156545129|ref|XP_001602384.1|	3.91	12.94	1.7266	0.000983108	up
NL16490	PREDICTED: similar to predicted protein, partial	gi|221135713|ref|XP_002170981.1|	22.75	75.15	1.72391	0	up
NL00464	PREDICTED: similar to phosphoenolpyruvate carboxykinase	gi|156541477|ref|XP_001600227.1|	83.18	274.72	1.72365	5.95e-12	up
NL02964	predicted protein	gi|156358789|ref|XP_001624697.1|	23.1	76.23	1.72247	0	up
NL02432	PREDICTED: similar to ZNF403	gi|91091390|ref|XP_973483.1|	8.18	26.97	1.72118	5.49e-07	up
NL21312	inter-alpha-trypsin inhibitor heavy chain H4 precursor	gi|225030986|gb|ACN79500.1|	13.86	45.67	1.72032	2.36e-11	up
NL30425	-	-	18.84	61.85	1.71497	6.76e-13	up
NL08098	PREDICTED: similar to Protein SDA1 homolog (Mystery protein 45A)	gi|91078808|ref|XP_970433.1|	16.71	54.66	1.70977	0	up
NL01685	homologue of Sarcophaga 26,29kDa proteinase	gi|6448469|dbj|BAA86911.1|	116.23	380.08	1.70932	8.18e-12	up
NL10938	PREDICTED: similar to CG11180-PA	gi|110762337|ref|XP_391986.3|	11.02	35.96	1.70627	5.25e-09	up
NL19582	PREDICTED: hypothetical protein	gi|156552888|ref|XP_001600968.1|	11.02	35.96	1.70627	5.25e-09	up
NL01732	DEAD box ATP-dependent RNA helicase, putative	gi|242014232|ref|XP_002427795.1|	12.8	41.71	1.70425	2.48e-10	up
NL05380	PREDICTED: similar to chaperonin	gi|91093052|ref|XP_967459.1|	95.97	312.48	1.70311	5.8e-12	up
NL16757	PREDICTED: similar to CG11563 CG11563-PA	gi|189235480|ref|XP_967613.2|	22.75	74.07	1.70302	0	up
NL01274	bifunctional aminoacyl-tRNA synthetase	gi|157111277|ref|XP_001651466.1|	8.18	26.61	1.7018	8.31e-07	up
NL00086	putative elongation factor 1-alpha	gi|40786900|gb|AAR89978.1|	1256.16	4085.56	1.70151	2.26e-11	up
NL04737	hypothetical protein BRAFLDRAFT_124506	gi|260790957|ref|XP_002590507.1|	4.98	16.18	1.69999	0.000208153	up
NL02774	DEAD box ATP-dependent RNA helicase, putative	gi|242003922|ref|XP_002422909.1|	20.97	67.96	1.69636	2.43e-13	up
NL05361	hypothetical protein TcasGA2_TC010304	gi|270016838|gb|EFA13284.1|	5.33	17.26	1.69523	0.000124239	up
NL02068	conserved hypothetical protein	gi|242024938|ref|XP_002432883.1|	19.55	63.29	1.69481	0	up
NL02897	PIWI	gi|157117037|ref|XP_001652945.1|	7.11	23.01	1.69434	6.1e-06	up
NL02852	venom serine carboxypeptidase	gi|226533687|ref|NP_001152775.1|	11.02	35.6	1.69175	7.95e-09	up
NL01568	PREDICTED: similar to MGC52856 protein	gi|156550773|ref|XP_001605596.1|	14.93	48.18	1.69022	1.19e-11	up
NL14271	-	-	5.69	18.34	1.68849	7.42e-05	up
NL02735	MACRO domain-containing protein, putative	gi|241998364|ref|XP_002433825.1|	6.04	19.42	1.68492	4.41e-05	up
NL01567	PREDICTED: similar to DNA-directed RNA polymerase III subunit 127.6 kDa polypeptide (RNA polymerase III subunit 2) (RPC2) isoform 1	gi|66517310|ref|XP_625037.1|	18.48	59.33	1.6828	8.41e-13	up
NL00408	PREDICTED: similar to Death-associated protein 1 (DAP-1)	gi|48096382|ref|XP_392446.1|	58.65	188.06	1.68099	0	up
NL04191	PREDICTED: similar to ribonucleic acid binding protein S1	gi|110761026|ref|XP_624099.2|	27.37	87.74	1.68064	0	up
NL01777	GE18291	gi|195471266|ref|XP_002087926.1|	6.4	20.5	1.67948	2.61e-05	up
NL01104	PREDICTED: similar to ENSANGP00000015219	gi|156544736|ref|XP_001605883.1|	9.24	29.49	1.67426	2.57e-07	up
NL20810	78 kDa glucose-regulated protein	gi|170034715|ref|XP_001845218.1|	110.9	353.83	1.6738	1.87e-12	up
NL14495	hypothetical protein	gi|149689216|gb|ABR27984.1|	4.62	14.74	1.67377	0.000525739	up
NL00440	PREDICTED: similar to putative GTP-binding nuclear protein Ran	gi|156549246|ref|XP_001607134.1|	153.2	487.59	1.67025	0	up
NL04169	TGF beta-inducible nuclear protein 1	gi|112984142|ref|NP_001037438.1|	27.37	87.02	1.66875	0	up
NL14625	-	-	4.98	15.82	1.66753	0.000313323	up
NL16680	Coatomer subunit beta', putative	gi|242008111|ref|XP_002424856.1|	4.98	15.82	1.66753	0.000313455	up
NL01588	formylglutathione hydrolase	gi|157823267|ref|NP_001099521.1|	38.74	122.62	1.6623	0	up
NL00790	cathepsin B-like proteinase	gi|49036806|gb|AAT48984.1|	8.53	26.97	1.66074	1.12e-06	up
NL03324	hypothetical protein LOC100161638	gi|240849461|ref|NP_001155496.1|	5.69	17.98	1.65989	0.000110466	up
NL24140	-	-	8.89	28.05	1.65775	6.62e-07	up
NL03997	synaptic vesicular amine transporter, putative	gi|242012115|ref|XP_002426786.1|	34.83	109.67	1.65477	0	up
NL00331	PREDICTED: similar to ribosomal protein L37e	gi|189240862|ref|XP_969650.2|	253.08	796.83	1.65468	0	up
NL19916	PREDICTED: hypothetical protein	gi|156555061|ref|XP_001604028.1|	6.4	20.14	1.65392	3.92e-05	up
NL07181	PREDICTED: similar to nucleotide binding protein 2 (nbp 2)	gi|156538843|ref|XP_001608001.1|	6.4	20.14	1.65392	3.92e-05	up
NL02069	putative microsomal signal peptidase 25 kD subunit	gi|263173484|gb|ACY69951.1|	6.75	21.22	1.65247	2.32e-05	up
NL03587	PREDICTED: similar to lark CG8597-PA, isoform A isoform 1	gi|110763051|ref|XP_623841.2|	27.01	84.86	1.65159	0	up
NL05691	PREDICTED: similar to poly A binding protein, cytoplasmic 1 isoform 1	gi|110759996|ref|XP_396057.3|	41.94	131.61	1.64987	0	up
NL01103	PREDICTED: similar to proteasome beta-subunit	gi|156553324|ref|XP_001601425.1|	33.77	105.72	1.64643	0	up
NL00925	translocation-associated membrane protein, putative	gi|242018859|ref|XP_002429888.1|	34.12	106.8	1.64622	0	up
NL02143	eukaryotic translation initiation factor 4E type, putative	gi|242022061|ref|XP_002431460.1|	8.53	26.61	1.64135	1.69e-06	up
NL00096	alpha 2-tubulin	gi|45239446|gb|AAS55708.1|	368.25	1148.5	1.64099	9e-12	up
NL04295	protein transport protein sec13, putative	gi|242017223|ref|XP_002429091.1|	35.9	111.83	1.63925	0	up
NL00390	ribosomal protein L13A	gi|264667421|gb|ACY71296.1|	70.73	220.06	1.6375	5.85e-13	up
NL23660	-	-	15.64	48.54	1.63393	2.98e-11	up
NL04670	-	-	10.66	33.08	1.63375	7.02e-08	up
NL01484	PREDICTED: similar to twins CG6235-PE, isoform E isoform 1	gi|66525260|ref|XP_394082.2|	11.02	34.16	1.63218	4.17e-08	up
NL01086	PREDICTED: similar to CG10576 CG10576-PA	gi|91093363|ref|XP_969584.1|	51.54	159.65	1.63115	0	up
NL12978	PREDICTED: similar to torp4a CG3024-PA	gi|110769879|ref|XP_001120885.1|	12.09	37.4	1.62922	8.44e-09	up
NL02553	hypothetical protein TcasGA2_TC003864	gi|270004506|gb|EFA00954.1|	34.48	106.44	1.62621	6.91e-13	up
NL00218	AGAP001414-PA	gi|158302085|ref|XP_321720.2|	7.82	24.09	1.62319	7.26e-06	up
NL24623	-	-	7.82	24.09	1.62319	7.26e-06	up
NL05690	PREDICTED: similar to GA11169-PA	gi|156547502|ref|XP_001600258.1|	16	49.26	1.62234	2.59e-11	up
NL02619	aubergine	gi|259906447|ref|NP_001159378.1|	24.88	76.59	1.62217	0	up
NL14929	PREDICTED: similar to IKAP	gi|156544726|ref|XP_001605797.1|	8.53	26.25	1.6217	2.53e-06	up
NL04196	PREDICTED: similar to conserved hypothetical protein	gi|156548364|ref|XP_001603808.1|	8.53	26.25	1.6217	2.53e-06	up
NL04436	Ab1-108	gi|33086454|gb|AAP92539.1|	8.53	26.25	1.6217	2.53e-06	up
NL03821	U1 small nuclear ribonucleoprotein A	gi|170070159|ref|XP_001869484.1|	24.88	76.23	1.61537	0	up
NL23475	-	-	23.1	70.48	1.60932	0	up
NL02977	PREDICTED: similar to MGC81373 protein	gi|156555159|ref|XP_001602970.1|	6.75	20.5	1.60266	5.21e-05	up
NL05632	hypothetical protein AaeL_AAEL003070	gi|157133888|ref|XP_001663057.1|	6.04	18.34	1.60237	0.000146618	up
NL04214	beta-1,3-glucuronyltransferase s, p	gi|157108242|ref|XP_001650141.1|	7.46	22.65	1.60226	1.81e-05	up
NL01957	En10 protein	gi|112983906|ref|NP_001036848.1|	54.03	163.97	1.6016	1.04e-12	up
NL22129	-	-	24.17	73.35	1.60158	0	up
NL01443	vasa-like	gi|27463689|gb|AAO15914.1|AF510054_1	12.8	38.83	1.60103	6.63e-09	up
NL09197	PREDICTED: similar to solute carrier family 7 (cationic amino acid transporter, y+ system), member 3	gi|189527824|ref|XP_001342962.2|	12.8	38.83	1.60103	6.64e-09	up
NL07463	Splicing factor 3B subunit, putative	gi|242011371|ref|XP_002426426.1|	8.18	24.81	1.60075	6.42e-06	up
NL07663	PREDICTED: similar to Chain C, Structure Of The Human Rna Exosome Composed Of Rrp41, Rrp45, Rrp46, Rrp43, Mtr3, Rrp42, Csl4, Rrp4, And Rrp40	gi|149635838|ref|XP_001511768.1|	4.98	15.1	1.60033	0.000689475	up
NL24767	-	-	4.98	15.1	1.60033	0.000689205	up
NL02512	conserved hypothetical protein	gi|242005180|ref|XP_002423449.1|	29.15	88.1	1.59565	0	up
NL01695	ribophorin I	gi|169805304|gb|ACA83751.1|	18.48	55.74	1.59275	2.98e-12	up
NL08382	PREDICTED: similar to lethal (2) 35Df CG4152-PA	gi|66546088|ref|XP_624031.1|	14.93	44.95	1.59011	4.17e-10	up
NL00227	PREDICTED: similar to CG2852-PA	gi|156555079|ref|XP_001604234.1|	28.79	86.66	1.5898	5.33e-13	up
NL01970	PREDICTED: similar to proteasome (prosome, macropain) 26S subunit, non-ATPase, 13	gi|66547365|ref|XP_392692.2|	42.65	128.01	1.58564	0	up
NL22862	-	-	9.95	29.85	1.58496	6.87e-07	up
NL05379	PREDICTED: similar to RuvB-like 2 (p47 protein)	gi|110763884|ref|XP_001122537.1|	8.89	26.61	1.58171	3.35e-06	up
NL06129	PREDICTED: similar to Clipper CG3642-PA	gi|66517749|ref|XP_396082.2|	8.89	26.61	1.58171	3.35e-06	up
NL01173	GE14359	gi|195489453|ref|XP_002092744.1|	8.18	24.45	1.57966	9.47e-06	up
NL00108	acidic p0 ribosomal protein	gi|50344450|emb|CAH04311.1|	446.45	1332.61	1.57768	4.31e-11	up
NL20211	thymidylate kinase	gi|170032238|ref|XP_001843989.1|	6.4	19.06	1.5744	0.000128755	up
NL02159	cystathionine beta-lyase	gi|157104405|ref|XP_001648394.1|	74.29	221.14	1.57372	2.62e-12	up
NL23535	-	-	5.33	15.82	1.56954	0.00061246	up
NL00633	60S ribosomal protein L17, putative	gi|242011044|ref|XP_002426267.1|	79.62	235.53	1.56471	1.42e-12	up
NL07913	PREDICTED: similar to heterogeneous nuclear ribonucleoprotein K	gi|193638971|ref|XP_001943097.1|	8.53	25.17	1.56109	8.32e-06	up
NL03243	hypothetical protein TcasGA2_TC010388	gi|270004715|gb|EFA01163.1|	16	47.11	1.55796	2.84e-10	up
NL02974	PREDICTED: similar to AGAP009439-PA	gi|189239399|ref|XP_973602.2|	14.57	42.79	1.55427	2.34e-09	up
NL04422	conserved hypothetical protein	gi|242009513|ref|XP_002425528.1|	6.75	19.78	1.55108	0.000112346	up
NL04486	PREDICTED: similar to signal recognition particle 68 kda protein	gi|193627396|ref|XP_001943603.1|	20.26	59.33	1.55013	1.98e-12	up
NL01486	PREDICTED: similar to CG9742-PA	gi|66525153|ref|XP_625205.1|	9.95	29.13	1.54974	1.52e-06	up
NL00495	PREDICTED: similar to AGAP007393-PB	gi|91082695|ref|XP_971685.1|	108.77	318.23	1.54879	0	up
NL01130	-	-	22.39	65.44	1.54732	0	up
NL04657	RNA 3' terminal phosphate cyclase, putative	gi|242025388|ref|XP_002433106.1|	6.4	18.7	1.54689	0.000189555	up
NL00527	heat shock protein 60	gi|226442059|gb|ACO57619.1|	42.65	124.42	1.5446	0	up
NL00466	GJ21535	gi|195381207|ref|XP_002049346.1|	42.65	124.42	1.5446	0	up
NL01197	PREDICTED: similar to CG18081-PA	gi|156545960|ref|XP_001606175.1|	44.43	129.45	1.54279	0	up
NL15627	conserved hypothetical protein	gi|242013039|ref|XP_002427227.1|	17.42	50.7	1.54124	7.66e-11	up
NL00764	PREDICTED: similar to GA20103-PA	gi|91078746|ref|XP_967966.1|	61.49	178.71	1.5392	4.59e-12	up
NL02439	PREDICTED: similar to CG6712 CG6712-PA	gi|91078792|ref|XP_969832.1|	8.18	23.73	1.53654	2.07e-05	up
NL22946	-	-	8.18	23.73	1.53654	2.07e-05	up
NL05725	PREDICTED: similar to AAEL014709-PA	gi|193688229|ref|XP_001944823.1|	8.18	23.73	1.53654	2.07e-05	up
NL04546	Guanine nucleotide-binding protein gamma-1 subunit precursor, putative	gi|242013460|ref|XP_002427424.1|	5.33	15.46	1.53633	0.000888135	up
NL02256	thioredoxin peroxidase 2-like	gi|253735677|ref|NP_001156696.1|	26.66	77.31	1.53598	0	up
NL00137	putative peptidyl-prolyl cis-trans isomerase	gi|121543595|gb|ABM55516.1|	737.56	2136.99	1.53475	0	up
NL01306	PREDICTED: similar to ubiquitin specific peptidase 14	gi|91086685|ref|XP_969056.1|	35.9	103.56	1.52841	0	up
NL24542	-	-	7.11	20.5	1.5277	9.95e-05	up
NL02621	CG8290, isoform B	gi|19922054|ref|NP_610716.1|	14.22	40.99	1.52735	8.67e-09	up
NL02855	PREDICTED: similar to DEAD-box helicase Dbp80	gi|66547453|ref|XP_624946.1|	27.01	77.67	1.52386	0	up
NL22685	-	-	22.39	64.36	1.52331	0	up
NL08169	GK11710	gi|195444260|ref|XP_002069786.1|	17.77	51.06	1.52275	9.9e-11	up
NL22092	-	-	232.46	666.66	1.51997	1.9e-11	up
NL02295	PREDICTED: similar to Nonsense-mediated mRNA 3 CG3460-PA	gi|66559176|ref|XP_624393.1|	34.12	97.81	1.51936	0	up
NL07976	exosome complex exonuclease RRP46	gi|170067650|ref|XP_001868566.1|	8.53	24.45	1.51922	1.8e-05	up
NL22592	-	-	20.26	57.89	1.51468	6.23e-12	up
NL01792	ribonucleoside-diphosphate reductase small chain	gi|170032272|ref|XP_001844006.1|	8.18	23.37	1.51448	3.04e-05	up
NL22333	-	-	27.01	76.95	1.51043	0	up
NL08379	peptidyl-prolyl cis-trans isomerase	gi|270483889|ref|NP_001162018.1|	9.24	26.25	1.50635	9.34e-06	up
NL05949	putative regulator of ribosome biosynthesis	gi|261335954|emb|CBH09287.1|	14.57	41.35	1.50489	1.12e-08	up
NL02733	proteasome subunit alpha type, putative	gi|242012825|ref|XP_002427127.1|	56.52	160.01	1.50133	5.45e-13	up
NL01610	PREDICTED: similar to ENSANGP00000022132	gi|156538074|ref|XP_001607543.1|	16.71	47.11	1.49532	1.03e-09	up
NL01101	PREDICTED: similar to CG4806-PA	gi|156552149|ref|XP_001605703.1|	8.18	23.01	1.49209	4.48e-05	up
NL04360	hypothetical protein	gi|239788936|dbj|BAH71120.1|	6.4	17.98	1.49025	0.00040256	up
NL05915	GH25128	gi|195063255|ref|XP_001996345.1|	9.24	25.89	1.48643	1.37e-05	up
NL05543	guanine nucleotide exchange factor, putative	gi|242023282|ref|XP_002432064.1|	6.04	16.9	1.4844	0.000674308	up
NL02744	PREDICTED: similar to DNA topoisomerase type I	gi|156543660|ref|XP_001605104.1|	22.39	62.57	1.48262	9.91e-13	up
NL01536	PREDICTED: similar to lysosomal alpha-mannosidase (mannosidase alpha class 2b member 1)	gi|91079945|ref|XP_968596.1|	22.39	62.57	1.48262	9.9e-13	up
NL01994	PREDICTED: similar to maleless protein	gi|156550653|ref|XP_001604965.1|	11.73	32.72	1.47997	7.57e-07	up
NL04392	transmembrane emp24 domain-containing protein 9	gi|170041825|ref|XP_001848650.1|	7.11	19.78	1.47612	0.000209102	up
NL23114	-	-	22.39	62.21	1.47429	1.8e-12	up
NL03186	PREDICTED: similar to moleskin CG7935-PA, partial	gi|110767987|ref|XP_624116.2|	72.87	202.44	1.4741	6.02e-12	up
NL02954	PREDICTED: similar to Rab5 protein	gi|72165047|ref|XP_783878.1|	19.55	54.3	1.47378	7.18e-11	up
NL22532	-	-	41.59	115.43	1.47271	1.93e-12	up
NL08411	PREDICTED: similar to CG6724-PA, partial	gi|66531307|ref|XP_396848.2|	13.51	37.4	1.46901	1.17e-07	up
NL01237	conserved hypothetical protein	gi|242008589|ref|XP_002425085.1|	19.55	53.94	1.46419	1.05e-10	up
NL05616	PREDICTED: similar to Mlh1 CG11482-PA	gi|91088905|ref|XP_972898.1|	6.04	16.54	1.45334	0.00097506	up
NL01645	AGAP003368-PA	gi|158292959|ref|XP_314270.4|	7.11	19.42	1.44962	0.000303982	up
NL01944	AGAP004985-PA	gi|118786036|ref|XP_315089.3|	23.46	64.01	1.44809	0	up
NL20063	PREDICTED: similar to LD18904p	gi|156537886|ref|XP_001608124.1|	11.73	32	1.44787	1.62e-06	up
NL02663	conserved hypothetical protein	gi|242014062|ref|XP_002427717.1|	56.16	153.18	1.44761	0	up
NL29722	-	-	12.8	34.88	1.44626	4.91e-07	up
NL04614	PREDICTED: similar to proteasome alpha 4 subunit	gi|156552814|ref|XP_001600177.1|	43.72	119.02	1.44484	0	up
NL00833	hypothetical protein TcasGA2_TC015205	gi|270008657|gb|EFA05105.1|	36.26	98.53	1.44218	0	up
NL02080	hypothetical protein TcasGA2_TC005990	gi|270011899|gb|EFA08347.1|	14.57	39.55	1.44068	7.54e-08	up
NL05254	mitochondrial ribosomal protein, L51, putative	gi|157125332|ref|XP_001654295.1|	7.82	21.22	1.44018	0.000158005	up
NL01768	GTP binding protein	gi|114053313|ref|NP_001040339.1|	11.02	29.85	1.43761	4.56e-06	up
NL10717	PREDICTED: similar to Aly CG1101-PA	gi|110750857|ref|XP_001121250.1|	15.28	41.35	1.43624	3.87e-08	up
NL00388	nogo	gi|189236779|ref|XP_967166.2|	133.65	361.38	1.43506	5.46e-12	up
NL01632	N-6 adenine-specific DNA methyltransferase 2	gi|193788550|ref|NP_001123319.1|	7.46	20.14	1.43282	0.000262872	up
NL01862	Nucleoporin NUP53, putative	gi|242014038|ref|XP_002427705.1|	10.66	28.77	1.43236	7.69e-06	up
NL26764	-	-	13.86	37.4	1.43211	2.15e-07	up
NL27457	-	-	6.4	17.26	1.43129	0.000837933	up
NL00317	-	-	213.98	576.05	1.42872	9.46e-12	up
NL01002	GA21363	gi|198474482|ref|XP_001356709.2|	35.55	95.65	1.42792	1.58e-13	up
NL20616	PREDICTED: similar to CG8326 CG8326-PA	gi|91089353|ref|XP_972936.1|	12.44	33.44	1.42659	1.2e-06	up
NL01692	transmembrane emp24 domain-containing protein 9	gi|170041825|ref|XP_001848650.1|	21.68	58.25	1.42589	4.41e-11	up
NL03063	PREDICTED: similar to AGAP003356-PA	gi|189239467|ref|XP_975246.2|	41.23	110.75	1.42554	1.41e-12	up
NL01686	Splicing factor U2AF 50 kDa subunit, putative	gi|242019185|ref|XP_002430045.1|	18.48	49.62	1.42496	1.56e-09	up
NL02074	PREDICTED: similar to CG16718 CG16718-PA	gi|193659552|ref|XP_001944325.1|	35.9	96.37	1.4246	0	up
NL22319	-	-	219.67	589.35	1.42379	0	up
NL07574	PREDICTED: similar to LP09631p	gi|156542674|ref|XP_001602762.1|	8.18	21.93	1.42273	0.000135795	up
NL07222	-	-	14.22	38.12	1.42263	1.85e-07	up
NL05495	PREDICTED: similar to ENSANGP00000027587	gi|156551141|ref|XP_001604021.1|	7.11	19.06	1.42263	0.000434566	up
NL05015	-	-	11.02	29.49	1.4201	6.64e-06	up
NL05574	PREDICTED: similar to carmine CG3035-PA	gi|66564836|ref|XP_624899.1|	8.89	23.73	1.41646	7.03e-05	up
NL03734	GH20047	gi|195028871|ref|XP_001987299.1|	10.66	28.41	1.41419	1.11e-05	up
NL07168	phd finger protein	gi|157133752|ref|XP_001662997.1|	6.75	17.98	1.41343	0.000718379	up
NL00632	Hrp65 protein, putative	gi|242020088|ref|XP_002430488.1|	38.39	102.12	1.41146	0	up
NL15401	PREDICTED: similar to Zinc finger protein 251	gi|189522335|ref|XP_001923861.1|	7.46	19.78	1.40679	0.000373306	up
NL01490	PREDICTED: similar to KIAA1838 protein	gi|194227526|ref|XP_001488517.2|	14.93	39.55	1.40546	1.37e-07	up
NL01279	PREDICTED: similar to phosphatidylinositol transfer protein	gi|193629582|ref|XP_001944091.1|	40.88	108.23	1.40463	0	up
NL22777	-	-	9.24	24.45	1.40387	6.06e-05	up
NL29890	-	-	9.24	24.45	1.40387	6.06e-05	up
NL11300	PREDICTED: similar to CG5602-PA	gi|110755140|ref|XP_392286.3|	9.24	24.45	1.40387	6.06e-05	up
NL22639	-	-	45.14	119.38	1.40308	7.77e-13	up
NL24790	-	-	11.02	29.13	1.40238	9.5e-06	up
NL22271	-	-	19.19	50.7	1.40163	1.67e-09	up
NL00111	ferritin subunit (non-glycosylated)	gi|6688881|emb|CAB65310.1|	112.68	297.01	1.39828	2.84e-12	up
NL22539	-	-	12.44	32.72	1.39519	2.51e-06	up
NL01823	-	-	16	42.07	1.39472	6.01e-08	up
NL22250	-	-	31.64	83.06	1.3924	0	up
NL03279	aspartylglucosaminidase	gi|112982715|ref|NP_001037686.1|	13.15	34.52	1.39237	1.28e-06	up
NL04481	PREDICTED: similar to maintenance of killer 16 (mak16) protein	gi|91076712|ref|XP_972315.1|	12.09	31.64	1.38794	4.22e-06	up
NL02594	PREDICTED: similar to CG3527-PA	gi|66505576|ref|XP_393347.2|	8.53	22.29	1.38578	0.000168472	up
NL02427	PREDICTED: similar to short-chain dehydrogenase	gi|193598965|ref|XP_001949998.1|	28.08	73.35	1.38525	0	up
NL04888	ACYPI003814	gi|239790330|dbj|BAH71733.1|	9.24	24.09	1.38247	8.72e-05	up
NL03875	GL11304	gi|195149905|ref|XP_002015895.1|	9.24	24.09	1.38247	8.72e-05	up
NL01040	myosin-9, putative	gi|242014184|ref|XP_002427775.1|	74.29	193.45	1.38072	2.61e-12	up
NL04168	PREDICTED: hypothetical protein	gi|193704586|ref|XP_001947607.1|	7.46	19.42	1.3803	0.00053898	up
NL01577	PREDICTED: similar to chaperonin subunit 6a zeta isoform 1	gi|156554920|ref|XP_001606473.1|	85.31	221.5	1.37652	0	up
NL08348	PREDICTED: similar to Ufm1-conjugating enzyme 1 (Ubiquitin-fold modifier-conjugating enzyme 1)	gi|91084695|ref|XP_969196.1|	15.28	39.55	1.37203	2.44e-07	up
NL03510	PREDICTED: similar to conserved hypothetical protein	gi|156541700|ref|XP_001603614.1|	9.6	24.81	1.36982	7.43e-05	up
NL01188	PREDICTED: similar to signal peptidase 18 kDa subunit	gi|91078170|ref|XP_966880.1|	46.21	119.02	1.36493	0	up
NL05777	odorant-binding protein	gi|208658341|gb|ACI30681.1|	15.64	40.27	1.36446	2.09e-07	up
NL08976	hypothetical protein LOC100302525	gi|254540140|ref|NP_001156901.1|	40.52	104.28	1.36376	1.11e-12	up
NL23774	-	-	16.35	42.07	1.3635	1.06e-07	up
NL00956	PREDICTED: similar to Heterogeneous nuclear ribonucleoprotein K	gi|156546764|ref|XP_001605464.1|	51.18	131.61	1.36262	1.19e-12	up
NL14546	adenosylhomocysteinase, putative	gi|242013664|ref|XP_002427522.1|	8.53	21.93	1.36229	0.000238291	up
NL23254	-	-	14.57	37.4	1.36004	6.91e-07	up
NL02195	PREDICTED: similar to CG8129 CG8129-PB	gi|189239628|ref|XP_970671.2|	30.57	78.39	1.35855	0	up
NL10496	fructose-1,6-bisphosphatase	gi|114051287|ref|NP_001040381.1|	38.03	97.45	1.35752	0	up
NL02198	PREDICTED: similar to CG11166 CG11166-PD	gi|91085415|ref|XP_967672.1|	62.2	159.29	1.35667	4.59e-12	up
NL05747	hypothetical protein TcasGA2_TC002139	gi|270003174|gb|EEZ99621.1|	8.18	20.86	1.35057	0.000393366	up
NL22245	-	-	17.77	45.31	1.35039	3.98e-08	up
NL06030	PREDICTED: similar to surfeit 4-like protein	gi|91078216|ref|XP_969175.1|	9.6	24.45	1.34873	0.000106334	up
NL01819	organic cation transporter protein	gi|170030642|ref|XP_001843197.1|	22.75	57.89	1.34745	3.53e-10	up
NL01135	PREDICTED: similar to CG9990 CG9990-PA	gi|193661951|ref|XP_001942931.1|	9.24	23.37	1.33869	0.000174687	up
NL00791	PREDICTED: similar to CG5525 CG5525-PA	gi|193603376|ref|XP_001948080.1|	23.46	59.33	1.33856	2.56e-10	up
NL27382	-	-	13.51	34.16	1.33828	3.24e-06	up
NL30143	-	-	13.86	34.88	1.33147	2.76e-06	up
NL03365	gualynate kinase-1	gi|189014390|gb|ACD69431.1|	11.73	29.49	1.33002	2.04e-05	up
NL26339	-	-	22.04	55.38	1.32924	1.42e-09	up
NL00196	heat shock cognate 70	gi|82941224|dbj|BAE48743.1|	865.17	2169.35	1.32621	0	up
NL05278	hypothetical protein TcasGA2_TC011242	gi|270000966|gb|EEZ97413.1|	13.51	33.8	1.323	4.58e-06	up
NL00963	PREDICTED: similar to Putative phospholipase B-like 2 precursor (Lamina ancestor homolog 2) (LAMA-like protein 2) (76 kDa protein) (p76) (66.3 kDa protein)	gi|193648093|ref|XP_001948862.1|	11.37	28.41	1.32117	3.39e-05	up
NL07711	PREDICTED: similar to CG11790-PA, isoform A	gi|48096617|ref|XP_394728.1|	31.99	79.83	1.31931	0	up
NL01041	PREDICTED: similar to conserved hypothetical protein	gi|156540696|ref|XP_001601605.1|	26.66	66.52	1.31911	2.9e-11	up
NL06433	hypothetical protein TcasGA2_TC002325	gi|270016900|gb|EFA13346.1|	20.62	51.42	1.31829	7.77e-09	up
NL00812	PREDICTED: similar to poly A binding protein isoform 4	gi|91095037|ref|XP_975975.1|	862.68	2150.65	1.31788	0	up
NL06283	PREDICTED: similar to Septin-1 (DIFF6 protein homolog) (Protein innocent bystander)	gi|48103765|ref|XP_395643.1|	9.24	23.01	1.3163	0.00024701	up
NL24417	-	-	13.15	32.72	1.31511	7.65e-06	up
NL03260	PREDICTED: similar to Proteasome subunit alpha type 3 (Proteasome component C8) (Macropain subunit C8) (Multicatalytic endopeptidase complex subunit C8)	gi|48096769|ref|XP_392518.1|	38.74	96.37	1.31476	0	up
NL22508	-	-	38.03	94.57	1.31424	0	up
NL00584	thymus-specific serine protease	gi|170042651|ref|XP_001849031.1|	11.73	29.13	1.3123	2.9e-05	up
NL00637	PREDICTED: similar to NRPS-like enzyme, putative	gi|193697599|ref|XP_001942617.1|	7.82	19.42	1.3123	0.000917978	up
NL22449	-	-	88.86	220.42	1.31065	3.46e-12	up
NL00094	ATP translocase	gi|90819992|gb|ABD98753.1|	2370.85	5871.24	1.30826	5.17e-11	up
NL22276	-	-	10.31	25.53	1.30815	0.00010841	up
NL00763	PREDICTED: similar to GA20959-PA	gi|156541080|ref|XP_001600181.1|	83.89	207.48	1.3064	5.83e-12	up
NL21821	PREDICTED: similar to CG7946-PA	gi|66500639|ref|XP_624711.1|	16	39.55	1.30561	7.41e-07	up
NL04229	PREDICTED: similar to Shwachman-Bodian-Diamond syndrome protein	gi|48129273|ref|XP_396646.1|	11.37	28.05	1.30277	4.8e-05	up
NL01847	hypothetical protein BRAFLDRAFT_277266	gi|260816942|ref|XP_002603346.1|	11.37	28.05	1.30277	4.8e-05	up
NL04565	PREDICTED: similar to CG7997 CG7997-PA	gi|193610640|ref|XP_001944081.1|	17.06	42.07	1.30217	3.19e-07	up
NL29562	-	-	13.86	34.16	1.30138	5.54e-06	up
NL01899	hypothetical protein AaeL_AAEL014694	gi|157106510|ref|XP_001649356.1|	10.66	26.25	1.30011	9.35e-05	up
NL04604	PREDICTED: similar to CG5287 CG5287-PA	gi|91080419|ref|XP_968050.1|	8.18	20.14	1.29989	0.000779034	up
NL03304	PREDICTED: similar to CG4554-PA	gi|156555414|ref|XP_001605633.1|	8.18	20.14	1.29989	0.000779333	up
NL22311	-	-	38.03	93.49	1.29767	0	up
NL06127	Oligoribonuclease, mitochondrial precursor	gi|229366424|gb|ACQ58192.1|	9.95	24.45	1.29707	0.000179217	up
NL00755	PREDICTED: similar to p23-like protein	gi|156541996|ref|XP_001600168.1|	92.06	225.82	1.29453	1.58e-12	up
NL00228	PREDICTED: similar to Elongation factor 2 (EF-2) isoform 1	gi|66508439|ref|XP_392691.2|	9.24	22.65	1.29355	0.000346702	up
NL03789	PREDICTED: similar to GA20229-PA	gi|91076846|ref|XP_974788.1|	16	39.19	1.29241	1.05e-06	up
NL22322	-	-	11.02	26.97	1.29123	7.95e-05	up
NL02717	PREDICTED: similar to CG1416-PA, isoform A isoform 2	gi|66530537|ref|XP_624111.1|	21.33	52.14	1.28951	1.12e-08	up
NL01191	PREDICTED: similar to stromal antigen	gi|193657008|ref|XP_001950748.1|	12.8	31.28	1.2891	1.78e-05	up
NL01092	PREDICTED: similar to LSM1-like protein	gi|156553084|ref|XP_001600131.1|	57.23	139.52	1.28563	0	up
NL02963	PREDICTED: similar to proteasome 25 kDa subunit	gi|156538136|ref|XP_001608256.1|	26.3	64.01	1.28323	2.06e-10	up
NL02346	centrin, putative	gi|157113537|ref|XP_001651987.1|	13.15	32	1.28301	1.52e-05	up
NL05256	hypothetical protein AaeL_AAEL008392	gi|157118757|ref|XP_001653246.1|	16.71	40.63	1.28183	7.57e-07	up
NL02133	PREDICTED: similar to arginyl-tRNA synthetase	gi|66501636|ref|XP_623301.1|	10.66	25.89	1.28019	0.000130288	up
NL05301	PREDICTED: similar to elongase, putative	gi|193596491|ref|XP_001942907.1|	8.89	21.57	1.27877	0.000572993	up
NL00873	PREDICTED: similar to ribophorin ii	gi|156541126|ref|XP_001601669.1|	74.29	180.15	1.27796	2.61e-12	up
NL03592	PREDICTED: similar to CG5044 CG5044-PA	gi|91091502|ref|XP_968873.1|	18.84	45.67	1.27745	1.42e-07	up
NL20696	RING finger protein, putative	gi|242007992|ref|XP_002424797.1|	13.51	32.72	1.27615	1.29e-05	up
NL01539	PREDICTED: similar to chromaffin granule amine transporter	gi|193681063|ref|XP_001950378.1|	13.51	32.72	1.27615	1.29e-05	up
NL04264	PREDICTED: similar to zinc finger protein	gi|91087291|ref|XP_975557.1|	9.95	24.09	1.27567	0.00025186	up
NL09164	ankyrin repeat-containing protein, putative	gi|242020509|ref|XP_002430695.1|	9.95	24.09	1.27567	0.000252078	up
NL03181	hypothetical protein AaeL_AAEL012841	gi|157133672|ref|XP_001662958.1|	9.95	24.09	1.27567	0.000251969	up
NL01864	hypothetical protein TcasGA2_TC002406	gi|270003202|gb|EEZ99649.1|	9.24	22.29	1.27043	0.000484333	up
NL01348	PREDICTED: similar to Probable nucleolar GTP-binding protein 1 isoform 1	gi|66503830|ref|XP_394275.2|	83.18	200.65	1.27037	5.95e-12	up
NL13241	hypothetical protein TcasGA2_TC008803	gi|270009529|gb|EFA05977.1|	21.68	52.14	1.26603	1.91e-08	up
NL19431	PREDICTED: similar to CG11190 CG11190-PA	gi|91083797|ref|XP_972882.1|	11.37	27.33	1.26525	9.5e-05	up
NL02087	GE12178	gi|195486592|ref|XP_002091570.1|	39.81	95.65	1.26463	0	up
NL00829	PREDICTED: similar to Chromatin assembly factor 1 subunit CG4236-PA	gi|66534191|ref|XP_624580.1|	22.04	52.86	1.26205	1.62e-08	up
NL02028	PREDICTED: similar to LD34072p	gi|156552547|ref|XP_001600427.1|	8.89	21.22	1.25517	0.000788544	up
NL05263	PREDICTED: similar to MYST histone acetyltransferase 1	gi|66509734|ref|XP_625075.1|	13.86	33.08	1.25503	1.54e-05	up
NL01625	PREDICTED: similar to CG8939 CG8939-PA	gi|91090288|ref|XP_971422.1|	11.02	26.25	1.25219	0.000155435	up
NL02376	hypothetical protein LOC100124854	gi|156717490|ref|NP_001096285.1|	10.31	24.45	1.24579	0.000298621	up
NL15433	dolichyl-diphosphooligosaccharide--protein glycosyltransferase subunit DAD1-like protein	gi|121543884|gb|ABM55607.1|	12.44	29.49	1.24524	5.8e-05	up
NL02612	PREDICTED: similar to predicted protein	gi|91084965|ref|XP_971914.1|	46.56	110.03	1.24073	9.89e-13	up
NL00098	alpha 2-tubulin	gi|45239446|gb|AAS55708.1|	74.64	175.48	1.23329	7.25e-14	up
NL01052	PREDICTED: similar to CG14516-PA, isoform A isoform 1	gi|66512450|ref|XP_396261.2|	23.1	54.3	1.23306	1.94e-08	up
NL00357	ACYPI006151	gi|239788891|dbj|BAH71102.1|	12.09	28.41	1.23258	9.53e-05	up
NL01809	hypothetical protein TRIADDRAFT_57222	gi|196006784|ref|XP_002113258.1|	12.09	28.41	1.23258	9.54e-05	up
NL02403	putative hemomucin	gi|215541377|emb|CAT00690.1|	57.58	135.2	1.23146	0	up
NL00546	GF18086	gi|194743144|ref|XP_001954060.1|	62.2	145.99	1.23088	4.58e-12	up
NL00435	PREDICTED: similar to CG8036-PB, isoform B isoform 2	gi|66503776|ref|XP_623357.1|	121.56	285.15	1.23005	2.02e-12	up
NL00909	PREDICTED: similar to CG32133-PA	gi|66499125|ref|XP_395070.2|	15.64	36.68	1.22975	6.75e-06	up
NL00286	-	-	99.17	232.29	1.22795	0	up
NL05544	protein FAM112B, putative	gi|242006213|ref|XP_002423948.1|	11.37	26.61	1.22674	0.000182204	up
NL01606	PREDICTED: similar to will die slowly	gi|91077142|ref|XP_971564.1|	18.48	43.15	1.2234	9.15e-07	up
NL00967	Annexin-B10, putative	gi|242012949|ref|XP_002427186.1|	9.24	21.57	1.22306	0.000933602	up
NL00432	ornithine decarboxylase antizyme, putative	gi|241834600|ref|XP_002415008.1|	27.73	64.72	1.22276	8.05e-10	up
NL05968	GA15060	gi|198453634|ref|XP_001359275.2|	33.77	78.75	1.22154	8.94e-12	up
NL09489	PREDICTED: similar to CG31064 CG31064-PB	gi|189234819|ref|XP_970297.2|	10.66	24.81	1.21871	0.000350772	up
NL01221	PREDICTED: similar to conserved hypothetical protein	gi|156536917|ref|XP_001608019.1|	46.21	107.51	1.21819	0	up
NL03678	PREDICTED: similar to CG4338-PA	gi|66515532|ref|XP_625167.1|	20.26	47.11	1.2174	2.82e-07	up
NL30943	-	-	12.09	28.05	1.21419	0.000131262	up
NL02002	PREDICTED: similar to putative carboxylesterase	gi|193702265|ref|XP_001946570.1|	19.55	45.31	1.21266	5.55e-07	up
NL05139	PREDICTED: similar to GH07286p	gi|193613124|ref|XP_001950421.1|	9.95	23.01	1.20949	0.000673139	up
NL01616	mitochondrial aldehyde dehydrogenase	gi|94469046|gb|ABF18372.1|	37.32	86.3	1.20941	0	up
NL07589	-	-	40.17	92.77	1.20754	3.34e-12	up
NL05856	phenylalanyl-tRNA synthetase alpha chain, putative	gi|242016298|ref|XP_002428766.1|	21.33	49.26	1.20753	1.7e-07	up
NL02094	odorant-binding protein	gi|208658339|gb|ACI30680.1|	11.37	26.25	1.20709	0.000252433	up
NL21030	PREDICTED: similar to Eip55E CG5345-PA, partial	gi|193610981|ref|XP_001949651.1|	108.41	250.27	1.20699	8.15e-12	up
NL04437	GG24696	gi|194904031|ref|XP_001980988.1|	23.1	53.22	1.20408	5.29e-08	up
NL01066	PREDICTED: similar to lipase	gi|156550125|ref|XP_001605911.1|	51.9	119.38	1.20175	4.22e-14	up
NL04467	PREDICTED: similar to DEAH (Asp-Glu-Ala-His) box polypeptide 36	gi|110755029|ref|XP_394965.3|	11.73	26.97	1.20115	0.000213108	up
NL00703	legumain	gi|83582514|emb|CAJ45481.1|	11.73	26.97	1.20115	0.000213201	up
NL06143	hypothetical protein AaeL_AAEL011146	gi|157128456|ref|XP_001661436.1|	23.82	54.66	1.19831	3.77e-08	up
NL01262	ornithine aminotransferase, mitochondrial	gi|170036269|ref|XP_001845987.1|	19.19	43.87	1.19288	1.26e-06	up
NL03340	GTP-binding protein 128up, putative	gi|242023708|ref|XP_002432273.1|	27.37	62.57	1.19288	3.59e-09	up
NL27696	-	-	11.02	25.17	1.19158	0.00040878	up
NL03911	PREDICTED: similar to Kaptin (actin binding protein)	gi|156541582|ref|XP_001600052.1|	13.86	31.64	1.19082	5.74e-05	up
NL00214	putative translationally controlled tumor protein	gi|90819984|gb|ABD98748.1|	405.21	924.48	1.18997	4.79e-11	up
NL01853	PREDICTED: similar to histidine triad protein member	gi|91079214|ref|XP_969966.1|	25.24	57.53	1.1886	1.91e-08	up
NL06132	Sf3a1 protein	gi|14715118|gb|AAH10727.1|	15.64	35.6	1.18664	1.79e-05	up
NL23153	-	-	11.73	26.61	1.18177	0.0002941	up
NL04471	dimethyladenosine transferase	gi|170058055|ref|XP_001864755.1|	20.62	46.75	1.18092	6.42e-07	up
NL05468	PREDICTED: similar to Mothers against decapentaplegic homolog 5 (SMAD 5) (Mothers against DPP homolog 5) (Smad5) (Somitabun protein) isoform 1	gi|66506782|ref|XP_392819.2|	10.31	23.37	1.18061	0.000778943	up
NL04149	-	-	35.9	81.27	1.17874	1.65e-11	up
NL02538	PREDICTED: similar to arsenite-resistance protein	gi|156552384|ref|XP_001602726.1|	18.48	41.71	1.17443	3.39e-06	up
NL00680	translocon-associated protein subunit beta precursor, putative	gi|242015836|ref|XP_002428553.1|	80.33	181.23	1.17381	2e-13	up
NL00330	PREDICTED: similar to Ppib protein	gi|156546612|ref|XP_001602615.1|	188.39	423.95	1.17017	0	up
NL21005	-	-	63.63	143.11	1.16935	0	up
NL00229	PREDICTED: similar to translation elongation factor 2	gi|156550530|ref|XP_001602460.1|	876.9	1969.42	1.16729	0	up
NL05248	lsm1, putative	gi|242016169|ref|XP_002428708.1|	16.35	36.68	1.1657	1.76e-05	up
NL01520	PREDICTED: similar to Nuclear transport factor-2 CG1740-PA	gi|48104167|ref|XP_392921.1|	70.73	158.58	1.16482	5.85e-13	up
NL13247	PREDICTED: similar to CG5278-PA	gi|110767160|ref|XP_001122716.1|	21.33	47.82	1.16473	6.31e-07	up
NL01008	PREDICTED: similar to GA15301-PA	gi|189239889|ref|XP_969643.2|	14.93	33.44	1.16336	4.77e-05	up
NL00768	SCF ubiquitin ligase complex	gi|67083917|gb|AAY66893.1|	97.04	216.83	1.15991	2.61e-12	up
NL22293	-	-	102.73	229.05	1.15681	0	up
NL00657	PREDICTED: similar to putative cuticle protein CP5	gi|91083943|ref|XP_974938.1|	11.02	24.45	1.14971	0.000761777	up
NL04836	PREDICTED: similar to fatty acid synthase, partial	gi|193673898|ref|XP_001944758.1|	11.02	24.45	1.14971	0.000761484	up
NL01361	PREDICTED: similar to eukaryotic translation initiation factor 4E	gi|110764913|ref|XP_624290.2|	59	130.89	1.14957	2.41e-12	up
NL01676	pre-mRNA-processing-splicing factor, putative	gi|242012963|ref|XP_002427193.1|	33.77	74.79	1.1471	3.2e-10	up
NL22244	-	-	11.73	25.89	1.14219	0.000550603	up
NL24309	-	-	21.68	47.82	1.14125	1.01e-06	up
NL01991	conserved hypothetical protein	gi|170034410|ref|XP_001845067.1|	18.48	40.63	1.13658	8.7e-06	up
NL05620	PREDICTED: similar to Hsc70Cb CG6603-PA	gi|193596448|ref|XP_001951792.1|	42.3	92.77	1.133	4.95e-13	up
NL03298	PREDICTED: similar to conserved hypothetical protein	gi|156555255|ref|XP_001600065.1|	49.05	107.51	1.13215	2.3e-12	up
NL03973	PREDICTED: similar to prefoldin subunit 5	gi|91091434|ref|XP_972313.1|	87.44	190.58	1.12403	3.6e-12	up
NL00486	Hsp60 protein, putative	gi|242017287|ref|XP_002429123.1|	60.07	130.89	1.12364	0	up
NL29919	-	-	43.36	94.21	1.11952	3.71e-12	up
NL20856	60S ribosomal protein L8	gi|149689084|gb|ABR27873.1|	27.01	58.25	1.10876	1.03e-07	up
NL24889	-	-	22.75	48.9	1.10397	1.53e-06	up
NL03535	putative microsomal signal peptidase 25 kD subunit	gi|263173484|gb|ACY69951.1|	31.64	67.96	1.10294	7.99e-09	up
NL02361	PREDICTED: similar to conserved hypothetical protein	gi|156543995|ref|XP_001607591.1|	14.93	32	1.09986	0.000163897	up
NL00660	hypothetical protein TcasGA2_TC000185	gi|270001371|gb|EEZ97818.1|	88.15	188.78	1.09867	7.65e-13	up
NL22804	-	-	12.09	25.89	1.09858	0.000846053	up
NL01887	proton-coupled amino acid transporter, putative	gi|242022478|ref|XP_002431667.1|	46.56	99.6	1.09705	2.68e-12	up
NL01803	PREDICTED: similar to AGAP010237-PA	gi|91083701|ref|XP_969551.1|	24.88	53.22	1.09698	5.45e-07	up
NL19058	low-density lipoprotein receptor, putative	gi|241851551|ref|XP_002415782.1|	14.22	30.2	1.08663	0.000308964	up
NL23073	-	-	14.93	31.64	1.08354	0.000219206	up
NL22482	-	-	34.12	72.28	1.08298	4.42e-09	up
NL03643	PREDICTED: similar to signal peptide peptidase	gi|156541248|ref|XP_001600867.1|	20.26	42.79	1.07864	1.26e-05	up
NL07692	PREDICTED: similar to RNA polymerase II 18kD subunit CG1163-PA	gi|66524012|ref|XP_393973.2|	12.8	26.97	1.07521	0.000810184	up
NL01300	PREDICTED: similar to DEAD (Asp-Glu-Ala-Asp) box polypeptide 60	gi|194208332|ref|XP_001497655.2|	38.39	80.55	1.06915	7.51e-10	up
NL01437	coatomer alpha subunit, putative	gi|242015300|ref|XP_002428302.1|	43.36	90.97	1.06903	4.97e-11	up
NL30113	-	-	25.24	52.86	1.06646	1.13e-06	up
NL01337	paramyosin, putative	gi|242009020|ref|XP_002425291.1|	31.28	65.44	1.06493	4.38e-08	up
NL01433	PREDICTED: similar to CG10955-PA	gi|110751156|ref|XP_001121513.1|	16.35	34.16	1.06302	0.000149846	up
NL02825	PREDICTED: similar to GA14626-PA	gi|156555600|ref|XP_001605319.1|	28.08	58.61	1.0616	2.82e-07	up
NL00611	pupal cuticle protein 78E	gi|170047480|ref|XP_001851247.1|	474.88	988.13	1.05714	0	up
NL04885	hypothetical protein TcasGA2_TC013457	gi|270007014|gb|EFA03462.1|	13.15	27.33	1.05542	0.000918624	up
NL22141	-	-	50.47	104.64	1.05194	6.4e-12	up
NL22081	-	-	36.26	75.15	1.05139	5.21e-09	up
NL02448	PREDICTED: similar to CG5454 CG5454-PA	gi|189234617|ref|XP_975233.2|	23.46	48.54	1.04897	4.85e-06	up
NL01534	-	-	19.19	39.55	1.04332	5.14e-05	up
NL02871	-	-	19.55	40.27	1.04254	4.32e-05	up
NL00811	pelota protein	gi|219911525|emb|CAX11688.1|	95.26	195.97	1.04069	1.64e-12	up
NL04007	-	-	21.33	43.87	1.04035	1.81e-05	up
NL02746	10 kDa heat shock protein, putative	gi|242016119|ref|XP_002428683.1|	143.25	293.78	1.0362	0	up
NL01593	PREDICTED: similar to conserved hypothetical protein	gi|156549935|ref|XP_001602626.1|	14.57	29.85	1.03473	0.000626563	up
NL06159	-	-	47.63	97.45	1.03279	3.58e-11	up
NL10117	solute symporter	gi|91091276|ref|XP_969576.1|	16	32.72	1.0321	0.000316267	up
NL04710	PREDICTED: similar to ENSANGP00000010967	gi|156547473|ref|XP_001605412.1|	16.71	34.16	1.0316	0.000224399	up
NL23267	-	-	18.13	37.04	1.03071	0.000113057	up
NL22607	-	-	62.91	128.01	1.0249	0	up
NL02031	PREDICTED: similar to Transcription factor IIA L CG5930-PA	gi|193676570|ref|XP_001950593.1|	41.94	85.22	1.02287	1.04e-09	up
NL05605	PREDICTED: similar to Mitochondrial import inner membrane translocase subunit Tim9	gi|110755497|ref|XP_001121893.1|	14.57	29.49	1.01722	0.000821882	up
NL01817	Signal recognition particle 72 kDa protein, putative	gi|242021569|ref|XP_002431217.1|	17.77	35.96	1.01695	0.000178908	up
NL02261	baiser CG11785-PA protein	gi|237761908|emb|CAR94540.1|	47.27	95.29	1.0114	1.39e-10	up
NL04477	conserved hypothetical protein	gi|242015137|ref|XP_002428230.1|	19.19	38.48	1.00375	0.000119765	up
NL01413	PREDICTED: similar to Rpt3 CG16916-PA	gi|66509714|ref|XP_393513.2|	37.32	74.79	1.0029	2.36e-08	up
NL01305	PREDICTED: similar to lysyl-tRNA synthetase	gi|193699965|ref|XP_001951614.1|	100.24	200.65	1.00122	8.91e-12	up
NL22306	-	-	30.92	15.46	-1	0.000717731	down
NL04201	beat protein, putative	gi|242005288|ref|XP_002423502.1|	46.21	23.01	-1.00594	1.93e-05	down
NL00179	MPA13 allergen	gi|60678801|gb|AAX33735.1|	3550.95	1766.62	-1.00721	0	down
NL19088	-	-	43.36	21.57	-1.00734	3.69e-05	down
NL00252	hypothetical protein Phum_PHUM263920	gi|242011784|ref|XP_002426626.1|	38.39	19.06	-1.01018	0.000111893	down
NL01384	PREDICTED: similar to putative sugar transporter	gi|193598979|ref|XP_001950697.1|	70.38	34.88	-1.01277	5.3e-08	down
NL00936	conserved hypothetical protein	gi|242008650|ref|XP_002425115.1|	32.7	16.18	-1.01508	0.000399532	down
NL29959	-	-	48.7	24.09	-1.01549	9.01e-06	down
NL00877	PREDICTED: similar to ENSANGP00000021034	gi|156547385|ref|XP_001603887.1|	45.14	22.29	-1.01801	2.01e-05	down
NL00887	PREDICTED: similar to CG30084-PC, isoform C	gi|110760290|ref|XP_393687.3|	494.08	243.44	-1.02118	3.58e-53	down
NL02596	circadian clock protein PERIOD	gi|117935068|gb|AAN02439.2|AF297552_1	94.91	46.75	-1.02159	1.07e-10	down
NL03297	PREDICTED: similar to G protein -subunit 76C CG8770-PA	gi|66514532|ref|XP_624335.1|	34.48	16.9	-1.02874	0.000220386	down
NL26943	-	-	31.64	15.46	-1.03321	0.000415181	down
NL00221	PREDICTED: similar to citrate synthase	gi|91083623|ref|XP_970124.1|	1414.69	690.4	-1.03498	8.24e-155	down
NL28945	-	-	30.21	14.74	-1.03529	0.000574451	down
NL03955	protein orai, putative	gi|242006223|ref|XP_002423953.1|	29.5	14.38	-1.03665	0.000669768	down
NL29651	-	-	67.54	32.72	-1.04557	4.41e-08	down
NL25944	-	-	66.82	32.36	-1.04607	5.21e-08	down
NL03548	PREDICTED: similar to CG31716 CG31716-PG	gi|193606005|ref|XP_001947980.1|	1911.97	922.33	-1.0517	1.21e-214	down
NL02556	PREDICTED: similar to ENSANGP00000017707	gi|156546290|ref|XP_001605984.1|	783.06	377.56	-1.05242	3.1e-88	down
NL00985	PREDICTED: similar to AGAP005894-PA	gi|91081319|ref|XP_969902.1|	44.79	21.57	-1.05415	1.18e-05	down
NL08415	PREDICTED: similar to OV-16 antigen	gi|189237508|ref|XP_972374.2|	51.54	24.81	-1.05477	2.09e-06	down
NL00691	PREDICTED: similar to AGAP006821-PA	gi|193605889|ref|XP_001950874.1|	78.55	37.76	-1.05675	1.9e-09	down
NL15979	PREDICTED: similar to amidase isoform 1	gi|91076824|ref|XP_967870.1|	28.44	13.66	-1.05796	0.000690552	down
NL09050	beat protein, putative	gi|242005288|ref|XP_002423502.1|	34.48	16.54	-1.0598	0.000146817	down
NL26003	-	-	27.73	13.3	-1.06002	0.000804502	down
NL00693	PREDICTED: similar to CG7781-PA	gi|110760422|ref|XP_001120798.1|	218.25	104.64	-1.06055	3.4e-25	down
NL03311	aminomethyltransferase,putative	gi|242003124|ref|XP_002422618.1|	93.84	44.95	-1.06188	3.15e-11	down
NL02580	PREDICTED: similar to CG14168 CG14168-PA	gi|193603402|ref|XP_001946997.1|	105.92	50.7	-1.06292	1.44e-12	down
NL22286	-	-	118.72	56.81	-1.06335	5.35e-14	down
NL03103	PREDICTED: similar to potassium channel modulatory factor 1	gi|66547762|ref|XP_395162.2|	31.64	15.1	-1.0672	0.000275801	down
NL02045	putative chemosensory protein CSP5	gi|215254080|gb|ACJ64052.1|	135.43	64.36	-1.07331	4.21e-16	down
NL22905	-	-	139.34	66.16	-1.07458	1.39e-16	down
NL07679	PREDICTED: similar to CG7470 CG7470-PA	gi|189234141|ref|XP_970358.2|	79.62	37.76	-1.07627	7.87e-10	down
NL00844	NADH-quinone oxidoreductase	gi|54792418|emb|CAH65683.1|	754.27	357.42	-1.07746	2.63e-88	down
NL30865	-	-	105.57	49.98	-1.07878	8.21e-13	down
NL01297	PREDICTED: similar to ATP-dependent clp protease atp-binding subunit clpx	gi|156550057|ref|XP_001605256.1|	497.63	235.53	-1.07916	1.44e-58	down
NL07261	hypothetical protein LOC100158876	gi|240848975|ref|NP_001155379.1|	26.66	12.59	-1.0824	0.000827089	down
NL01634	PREDICTED: similar to cuticular protein 111, RR-3 family (AGAP006931-PA)	gi|193683772|ref|XP_001950806.1|	180.57	85.22	-1.08329	1.22e-21	down
NL22429	-	-	71.8	33.8	-1.08696	4.6e-09	down
NL22888	-	-	30.57	14.38	-1.08805	0.000282453	down
NL00467	PREDICTED: similar to heat shock protein hsp21.4 isoform 3	gi|193618009|ref|XP_001949486.1|	173.82	81.62	-1.0906	4.55e-21	down
NL01292	PREDICTED: similar to GA17312-PA	gi|91076104|ref|XP_968648.1|	206.16	96.73	-1.09173	5.86e-25	down
NL23295	-	-	468.13	219.34	-1.09374	2.51e-56	down
NL04773	conserved hypothetical protein	gi|170041815|ref|XP_001848645.1|	28.44	13.3	-1.0965	0.000451458	down
NL00195	cuticular protein	gi|268607710|ref|NP_001161313.1|	65.4	30.56	-1.09765	1.94e-08	down
NL22810	-	-	44.79	20.86	-1.10244	4.97e-06	down
NL02467	AGAP001549-PA	gi|158301896|ref|XP_321572.4|	78.91	36.68	-1.10521	3.8e-10	down
NL26144	-	-	131.52	61.13	-1.10533	2.16e-16	down
NL06337	PREDICTED: similar to expressed hypothetical protein	gi|198435082|ref|XP_002121245.1|	30.21	14.02	-1.10754	0.000246589	down
NL02323	-	-	68.96	32	-1.10769	5.59e-09	down
NL26166	-	-	24.88	11.51	-1.1121	0.000992632	down
NL02874	potassium-transporting ATPase subunit beta-2, putative	gi|242016910|ref|XP_002428938.1|	95.62	44.23	-1.11229	3.05e-12	down
NL00918	PREDICTED: similar to CG9572 CG9572-PA	gi|193627503|ref|XP_001944803.1|	106.64	49.26	-1.11426	1.4e-13	down
NL28923	-	-	75.71	34.88	-1.11808	6.23e-10	down
NL00064	ATP synthase, H+ transporting, mitochondrial F0 complex, subunit C2 precursor	gi|268370179|ref|NP_001161269.1|	8821.21	4062.91	-1.11846	0	down
NL02082	GI15209	gi|195130062|ref|XP_002009473.1|	226.42	104.28	-1.11854	1.93e-28	down
NL01029	mitochondrial phosphate carrier protein	gi|263173502|gb|ACY69956.1|	639.45	294.5	-1.11856	1.35e-79	down
NL00564	paramyosin, putative	gi|242010382|ref|XP_002425947.1|	279.74	128.73	-1.11974	4.11e-35	down
NL01721	myosin light chain kinase, putative	gi|242022544|ref|XP_002431700.1|	31.28	14.38	-1.12118	0.000156894	down
NL00726	AGAP009281-PA	gi|158300081|ref|XP_320076.4|	389.93	178.71	-1.12559	3.37e-49	down
NL30919	-	-	29.86	13.66	-1.12826	0.000213007	down
NL00524	Titin, putative	gi|242022528|ref|XP_002431692.1|	529.98	242	-1.13093	3.17e-67	down
NL02085	NADH dehydrogenase iron-sulfur protein 8, mitochondrial	gi|170068344|ref|XP_001868829.1|	457.82	208.92	-1.13183	3.36e-58	down
NL02446	hypothetical protein	gi|263173394|gb|ACY69930.1|	29.15	13.3	-1.13207	0.000249964	down
NL01908	PREDICTED: similar to NADH dehydrogenase flavoprotein 2, mitochondrial	gi|193669336|ref|XP_001946901.1|	268.01	122.26	-1.13233	2.9e-34	down
NL00189	endoplasmic reticulum calcium ATPase	gi|256773186|ref|NP_001157948.1|	234.95	107.16	-1.13259	4.28e-30	down
NL00268	cuticular protein	gi|268607710|ref|NP_001161313.1|	565.52	257.82	-1.13321	6.29e-72	down
NL00520	PREDICTED: similar to CG17280 CG17280-PA	gi|91088963|ref|XP_974027.1|	1152.72	525.35	-1.13369	2.79e-146	down
NL01850	manganese superoxide dismutase	gi|264666265|gb|ACY70995.1|	435.78	198.49	-1.13453	1.23e-55	down
NL04595	PREDICTED: similar to rCG47301	gi|189537795|ref|XP_685769.3|	117.65	53.58	-1.13473	2.48e-15	down
NL02113	Anopheles gambiae str. PEST AGAP012533-PA	gi|158284321|ref|XP_306101.3|	101.66	46.03	-1.14311	1.68e-13	down
NL05991	PREDICTED: similar to AGAP007642-PA	gi|193659690|ref|XP_001950251.1|	945.85	427.18	-1.14677	2.58e-122	down
NL05744	SEC14, putative	gi|157125957|ref|XP_001654466.1|	274.76	124.06	-1.14713	7.59e-36	down
NL14809	cryptochrome precursor	gi|124107288|dbj|BAF45421.1|	47.99	21.57	-1.15371	7.76e-07	down
NL00881	PREDICTED: similar to AGAP007667-PA	gi|193608383|ref|XP_001943271.1|	157.82	70.48	-1.16299	3.27e-21	down
NL19445	putative chemosensory protein CSP5	gi|215254080|gb|ACJ64052.1|	40.52	17.98	-1.17224	5.11e-06	down
NL04490	putative chemosensory protein CSP9	gi|215254086|gb|ACJ64055.1|	45.85	20.14	-1.18686	7.71e-07	down
NL30026	-	-	140.05	61.49	-1.18752	1.71e-19	down
NL16111	chemosensory protein	gi|21898673|gb|AAM77025.1|	264.81	116.14	-1.18909	1.45e-36	down
NL00587	-	-	28.79	12.59	-1.19329	0.000134864	down
NL23278	-	-	73.22	32	-1.19417	1.29e-10	down
NL02769	hypothetical protein BRAFLDRAFT_195588	gi|260834147|ref|XP_002612073.1|	73.22	32	-1.19417	1.29e-10	down
NL02770	GH17523	gi|195056139|ref|XP_001994970.1|	49.41	21.57	-1.19578	2.16e-07	down
NL08349	PREDICTED: similar to CG6904-PA, isoform A	gi|66549280|ref|XP_624707.1|	72.51	31.64	-1.19643	1.51e-10	down
NL01739	hypothetical protein TcasGA2_TC014166	gi|270007569|gb|EFA04017.1|	344.43	149.95	-1.19973	3.97e-48	down
NL06042	PREDICTED: similar to pericentriolar material 1	gi|110751128|ref|XP_624426.2|	91.71	39.91	-1.20033	3.56e-13	down
NL05043	PREDICTED: similar to CG18549 CG18549-PA	gi|91078228|ref|XP_969831.1|	57.94	25.17	-1.20285	1.24e-08	down
NL04453	hypothetical protein Y37D8A.2	gi|17555642|ref|NP_499668.1|	39.81	17.26	-1.2057	3.7e-06	down
NL23695	-	-	49.76	21.57	-1.20596	1.57e-07	down
NL01493	PREDICTED: similar to succinyl-CoA synthetase small subunit, putative isoform 1	gi|91076012|ref|XP_966490.1|	510.07	220.78	-1.20809	7.7e-72	down
NL08954	-	-	33.41	14.38	-1.21622	2.4e-05	down
NL23062	-	-	51.9	22.29	-1.21934	5.99e-08	down
NL01544	NADH dehydrogenase iron-sulfur protein 3, mitochondrial	gi|170055789|ref|XP_001863738.1|	241.35	103.56	-1.22066	9.1e-35	down
NL22728	-	-	53.67	23.01	-1.22185	3.15e-08	down
NL16101	hypothetical protein LOC100163476	gi|240848899|ref|NP_001155577.1|	25.24	10.79	-1.22602	0.000288167	down
NL00627	hypothetical protein TcasGA2_TC004721	gi|270014673|gb|EFA11121.1|	1513.51	645.45	-1.22952	2.39e-218	down
NL04333	allergen Bla g 6.0101	gi|82704032|gb|ABB89296.1|	43.01	18.34	-1.22968	8.74e-07	down
NL23823	-	-	36.26	15.46	-1.22984	7.96e-06	down
NL14582	conserved hypothetical protein	gi|242024677|ref|XP_002432753.1|	33.77	14.38	-1.23168	1.73e-05	down
NL28656	-	-	55.81	23.73	-1.23381	1.19e-08	down
NL01882	PREDICTED: similar to GA16920-PA	gi|193702253|ref|XP_001945904.1|	751.78	318.95	-1.23698	1.13e-109	down
NL03381	-	-	22.04	9.35	-1.23709	0.000717888	down
NL01357	GF12381	gi|194752981|ref|XP_001958797.1|	33.06	14.02	-1.2376	2.02e-05	down
NL01857	hypothetical protein TcasGA2_TC013646	gi|270007115|gb|EFA03563.1|	89.57	37.76	-1.24616	1.26e-13	down
NL01035	hypothetical protein NEMVEDRAFT_v1g47610	gi|156325612|ref|XP_001618559.1|	127.96	53.94	-1.24627	3.16e-19	down
NL03638	conserved hypothetical protein	gi|242008684|ref|XP_002425132.1|	61.49	25.89	-1.24796	1.27e-09	down
NL00381	PREDICTED: similar to ENSANGP00000017418	gi|156542189|ref|XP_001600423.1|	556.99	234.45	-1.24837	1.53e-82	down
NL00683	PREDICTED: similar to CG2467 CG2467-PA	gi|193624774|ref|XP_001944677.1|	84.6	35.6	-1.24878	5.95e-13	down
NL03494	PREDICTED: similar to conserved hypothetical protein, partial	gi|193652801|ref|XP_001946148.1|	27.37	11.51	-1.24971	0.000111114	down
NL00547	PREDICTED: similar to AGAP006099-PA isoform 2	gi|91078482|ref|XP_975769.1|	1133.53	475.01	-1.25479	6.3e-169	down
NL01271	hypothetical conserved protein	gi|263173498|gb|ACY69955.1|	60.07	25.17	-1.25494	1.71e-09	down
NL03083	PREDICTED: similar to CG1673-PA	gi|156552478|ref|XP_001601793.1|	36.26	15.1	-1.26383	4.77e-06	down
NL03564	GL16235	gi|195174946|ref|XP_002028226.1|	132.23	55.02	-1.26502	2.59e-20	down
NL05149	GI13691	gi|195128693|ref|XP_002008796.1|	44.08	18.34	-1.26513	3.19e-07	down
NL29216	-	-	114.1	47.46	-1.26551	1.36e-17	down
NL00976	AGAP005832-PB	gi|158294856|ref|XP_315857.4|	37.32	15.46	-1.27141	2.95e-06	down
NL30422	-	-	25.24	10.43	-1.27497	0.000174397	down
NL07998	PREDICTED: similar to Signal transducing adaptor molecule CG6521-PA	gi|66535729|ref|XP_623539.1|	30.57	12.59	-1.27984	2.65e-05	down
NL21308	-	-	32.35	13.3	-1.28234	1.4e-05	down
NL29521	-	-	34.12	14.02	-1.28313	7.49e-06	down
NL22510	-	-	37.68	15.46	-1.28526	2.11e-06	down
NL22044	-	-	44.79	18.34	-1.28818	1.62e-07	down
NL02357	hypothetical protein LOC100164284	gi|242247652|ref|NP_001156182.1|	75.71	30.92	-1.29194	2.85e-12	down
NL04492	PREDICTED: similar to CG2767-PA	gi|66506853|ref|XP_394676.2|	57.23	23.37	-1.29211	1.84e-09	down
NL23645	-	-	86.73	35.24	-1.29932	4.68e-14	down
NL05252	predicted protein	gi|156401219|ref|XP_001639189.1|	23.1	9.35	-1.30485	0.000271385	down
NL10747	PREDICTED: similar to F16H11.1	gi|48094933|ref|XP_392211.1|	26.66	10.79	-1.30498	7.75e-05	down
NL01781	conserved hypothetical protein	gi|170028395|ref|XP_001842081.1|	35.55	14.38	-1.30579	3.29e-06	down
NL02272	PREDICTED: similar to dehydrogenase	gi|156548625|ref|XP_001608210.1|	169.19	68.32	-1.30826	3.11e-27	down
NL24044	-	-	103.44	41.71	-1.31033	7.57e-17	down
NL07337	magnesium-dependent phosphatase 1 isoform 2	gi|82697401|ref|NP_001032563.1|	64.34	25.89	-1.31332	8.37e-11	down
NL05971	hypothetical protein LOC100145249	gi|187607275|ref|NP_001120203.1|	25.95	10.43	-1.315	8.98e-05	down
NL02818	PREDICTED: similar to GA17483-PA	gi|91086165|ref|XP_970259.1|	46.56	18.7	-1.31605	5e-08	down
NL23064	-	-	124.05	49.62	-1.32193	2.14e-20	down
NL04287	hypothetical protein TcasGA2_TC010676	gi|270013012|gb|EFA09460.1|	60.78	24.09	-1.33516	1.73e-10	down
NL27863	-	-	27.37	10.79	-1.3429	3.89e-05	down
NL00434	ATP citrate lyase	gi|237874159|ref|NP_001153852.1|	2126.3	838.18	-1.34301	0	down
NL30814	-	-	31.99	12.59	-1.34534	6.75e-06	down
NL16226	U6 small nuclear ribonucleoprotein Prp31, putative	gi|242022928|ref|XP_002431889.1|	83.18	32.72	-1.34606	3.19e-14	down
NL03146	PREDICTED: similar to CG2663 CG2663-PB	gi|193605864|ref|XP_001947378.1|	104.5	40.99	-1.35016	8.4e-18	down
NL00882	PREDICTED: similar to sucrase	gi|193709213|ref|XP_001943582.1|	113.03	44.23	-1.35361	2.7e-19	down
NL00914	PREDICTED: similar to pyrroline-5-carboxylate dehydrogenase	gi|193718365|ref|XP_001952392.1|	2295.5	896.08	-1.35711	0	down
NL02202	PREDICTED: similar to pyruvate carboxylase	gi|156540073|ref|XP_001600219.1|	23.1	8.99	-1.3615	0.00015835	down
NL06015	PREDICTED: similar to AGAP005350-PA, partial	gi|193664577|ref|XP_001948491.1|	18.48	7.19	-1.3619	0.00089249	down
NL07415	PREDICTED: similar to elongase, putative	gi|193596491|ref|XP_001942907.1|	49.05	19.06	-1.36371	7.42e-09	down
NL24245	-	-	75.36	29.13	-1.37129	2.65e-13	down
NL03431	-	-	222.87	85.94	-1.3748	1.51e-38	down
NL06029	PREDICTED: similar to AGAP007483-PA	gi|193610443|ref|XP_001952640.1|	22.39	8.63	-1.37542	0.00018081	down
NL00292	PREDICTED: similar to malic enzyme	gi|156537832|ref|XP_001608277.1|	429.03	165.05	-1.37818	4e-74	down
NL01872	hypothetical protein TcasGA2_TC000721	gi|270001831|gb|EEZ98278.1|	30.92	11.87	-1.38122	6.29e-06	down
NL26276	-	-	51.54	19.78	-1.38165	1.91e-09	down
NL02557	PREDICTED: similar to glycerol-3-phosphate dehydrogenase	gi|91076880|ref|XP_975007.1|	78.2	29.85	-1.38944	4.81e-14	down
NL06389	-	-	37.68	14.38	-1.38974	3.95e-07	down
NL05193	PREDICTED: similar to CG32165-PA	gi|110758361|ref|XP_396270.3|	21.68	8.27	-1.39041	0.000207119	down
NL03556	PREDICTED: similar to AGAP007249-PA	gi|193573506|ref|XP_001944120.1|	433.65	164.69	-1.39678	1.88e-76	down
NL04152	PREDICTED: similar to Dual specificity phosphatase 23	gi|126307305|ref|XP_001379594.1|	173.82	65.8	-1.40143	5.04e-31	down
NL26662	-	-	29.5	11.15	-1.40367	8.22e-06	down
NL03890	PREDICTED: similar to mitochondrial solute carrier protein, putative	gi|193702416|ref|XP_001945408.1|	18.13	6.83	-1.40842	0.000716259	down
NL24392	-	-	486.26	182.67	-1.41249	3.98e-87	down
NL24403	-	-	22.04	8.27	-1.41416	0.000146322	down
NL02264	-	-	52.96	19.78	-1.42086	4.47e-10	down
NL11771	PREDICTED: similar to zinc finger protein	gi|193638803|ref|XP_001952362.1|	20.26	7.55	-1.42409	0.000273074	down
NL07481	putative chemosensory protein CSP8	gi|215254084|gb|ACJ64054.1|	58.29	21.57	-1.43422	3.67e-11	down
NL01068	PREDICTED: similar to hydroxyacyl-coenzyme A dehydrogenase	gi|91083819|ref|XP_973530.1|	2004.38	739.66	-1.43822	0	down
NL04464	thymus-specific serine protease	gi|170042651|ref|XP_001849031.1|	28.44	10.43	-1.44718	7.52e-06	down
NL22069	-	-	38.39	14.02	-1.45324	1.04e-07	down
NL25615	-	-	30.57	11.15	-1.45507	2.76e-06	down
NL25484	-	-	39.45	14.38	-1.45596	6.29e-08	down
NL02516	PREDICTED: similar to AMP dependent coa ligase	gi|193598809|ref|XP_001951162.1|	322.75	117.22	-1.4612	5.59e-61	down
NL27820	-	-	69.31	25.17	-1.46136	1.87e-13	down
NL08873	PREDICTED: similar to ENSANGP00000018366	gi|156552139|ref|XP_001605562.1|	25.95	9.35	-1.4727	1.58e-05	down
NL03373	threonine protein kinase	gi|156541084|ref|XP_001600235.1|	27.01	9.71	-1.47595	9.66e-06	down
NL01358	PREDICTED: similar to CG8709-PA	gi|110760352|ref|XP_393684.3|	108.41	38.83	-1.48125	3.78e-21	down
NL04071	hypothetical protein TcasGA2_TC003450	gi|270004132|gb|EFA00580.1|	121.56	43.51	-1.48225	1.07e-23	down
NL09126	amidase	gi|157112536|ref|XP_001651825.1|	25.24	8.99	-1.48932	1.8e-05	down
NL00591	conserved hypothetical protein	gi|242025271|ref|XP_002433049.1|	104.5	37.04	-1.49635	1.04e-20	down
NL23493	-	-	52.96	18.7	-1.50186	7.03e-11	down
NL04428	PREDICTED: similar to CG9485-PA	gi|193652730|ref|XP_001949657.1|	17.42	6.11	-1.5115	0.000452353	down
NL07402	PREDICTED: similar to serine protease htra2	gi|156543818|ref|XP_001606558.1|	45.14	15.82	-1.51266	1.84e-09	down
NL04385	Nucleobindin-1 precursor, putative	gi|242007372|ref|XP_002424515.1|	18.48	6.47	-1.51413	0.000276879	down
NL05709	retiin, putative	gi|242012652|ref|XP_002427043.1|	19.55	6.83	-1.51721	0.000169524	down
NL05984	hypothetical protein LOC100162135	gi|240849259|ref|NP_001155519.1|	51.54	17.98	-1.5193	8.96e-11	down
NL09709	conserved hypothetical protein	gi|241260827|ref|XP_002405015.1|	20.62	7.19	-1.51998	0.000103928	down
NL21452	PREDICTED: similar to AGAP008724-PA	gi|91086119|ref|XP_968221.1|	157.82	55.02	-1.52025	8.4e-32	down
NL00852	PREDICTED: similar to pyruvate carboxylase	gi|156540073|ref|XP_001600219.1|	707.7	246.67	-1.52056	2.51e-141	down
NL16334	PREDICTED: hypothetical protein	gi|118083778|ref|XP_001232842.1|	40.52	14.02	-1.53115	1.06e-08	down
NL01298	hypothetical protein AaeL_AAEL010792	gi|157127292|ref|XP_001654908.1|	381.75	131.61	-1.53636	1.4e-77	down
NL26296	-	-	15.64	5.39	-1.53688	0.00083454	down
NL24178	-	-	51.18	17.62	-1.53837	6.87e-11	down
NL02214	conserved hypothetical protein	gi|242019220|ref|XP_002430062.1|	17.77	6.11	-1.5402	0.00031341	down
NL25900	-	-	18.84	6.47	-1.54196	0.000190705	down
NL24608	-	-	31.64	10.79	-1.55205	4.69e-07	down
NL01930	PREDICTED: similar to mitochondrial sideroflexin tricarboxylate transporter	gi|156538054|ref|XP_001607049.1|	69.67	23.73	-1.55383	1.04e-14	down
NL11917	PREDICTED: similar to solute carrier family 24, member 5	gi|110764226|ref|XP_395777.3|	31.99	10.79	-1.56793	3.14e-07	down
NL16116	fatty acid synthase, putative	gi|242023225|ref|XP_002432036.1|	20.26	6.83	-1.56868	7.97e-05	down
NL01717	conserved hypothetical protein	gi|170036903|ref|XP_001846300.1|	21.33	7.19	-1.56882	4.84e-05	down
NL06934	PREDICTED: similar to Zinc carboxypeptidase family protein	gi|189242016|ref|XP_001807518.1|	16	5.39	-1.56971	0.000578356	down
NL02649	-	-	77.49	25.89	-1.58162	9.99e-17	down
NL07662	hypothetical protein LOC100119650	gi|270483892|ref|NP_001162020.1|	27.01	8.99	-1.5871	2.67e-06	down
NL21924	flightin	gi|58190220|emb|CAI46902.1|	1365.99	453.43	-1.591	3.74e-291	down
NL01270	PREDICTED: similar to GA13696-PA	gi|193704598|ref|XP_001943364.1|	21.68	7.19	-1.5923	3.27e-05	down
NL18417	proton-coupled amino acid transporter, putative	gi|242022476|ref|XP_002431666.1|	20.62	6.83	-1.59409	5.43e-05	down
NL03026	GJ22136	gi|195383396|ref|XP_002050412.1|	20.62	6.83	-1.59409	5.43e-05	down
NL29488	-	-	117.65	38.83	-1.59926	1.37e-25	down
NL08953	PREDICTED: similar to glucose dehydrogenase	gi|193680017|ref|XP_001946107.1|	45.85	15.1	-1.60237	2.22e-10	down
NL03445	PREDICTED: similar to lethal (1) G0334 CG7010-PC, isoform C isoform 1	gi|110765081|ref|XP_623502.2|	68.96	22.65	-1.60625	2.93e-15	down
NL07372	PREDICTED: similar to CG8519-PA	gi|110758199|ref|XP_001119889.1|	24.17	7.91	-1.61147	8.1e-06	down
NL29496	-	-	91.35	29.85	-1.61367	3.19e-20	down
NL00439	PREDICTED: similar to fatty acid synthase	gi|189233593|ref|XP_970417.2|	970.02	316.79	-1.61449	2.9e-211	down
NL04382	hypothetical protein Phum_PHUM405010	gi|242016542|ref|XP_002428846.1|	393.84	128.01	-1.62135	1.64e-86	down
NL00540	hypothetical protein TcasGA2_TC004842	gi|270002534|gb|EEZ98981.1|	593.25	192.38	-1.62468	1.66e-130	down
NL22356	-	-	16.71	5.39	-1.63235	0.000266985	down
NL02110	PREDICTED: similar to Putative pyridoxamine 5-phosphate oxidase, partial	gi|193704781|ref|XP_001947706.1|	56.87	18.34	-1.63267	5.32e-13	down
NL02399	PREDICTED: similar to carnitine o-acetyltransferase	gi|91082165|ref|XP_970726.1|	14.57	4.67	-1.64151	0.000708338	down
NL17849	PREDICTED: similar to cytochrome P450 4A7	gi|193657317|ref|XP_001944530.1|	19.19	6.11	-1.65111	6.67e-05	down
NL20980	-	-	306.4	97.45	-1.65268	2.87e-69	down
NL00283	cuticular protein	gi|268607710|ref|NP_001161313.1|	1057.46	336.21	-1.65317	3.04e-238	down
NL23179	-	-	24.88	7.91	-1.65324	3.67e-06	down
NL25237	-	-	263.74	83.42	-1.66065	4.43e-60	down
NL26168	-	-	35.55	11.15	-1.67281	1.14e-08	down
NL05646	NADPH-specific isocitrate dehydrogenase	gi|151301209|ref|NP_001093090.1|	80.33	25.17	-1.67423	9.09e-19	down
NL04873	hypothetical protein TcasGA2_TC003450	gi|270004132|gb|EFA00580.1|	272.99	84.86	-1.68569	1.66e-63	down
NL01873	PREDICTED: similar to pyrroline-5-carboxylate reductase	gi|91079134|ref|XP_975446.1|	99.53	30.92	-1.68659	2.16e-23	down
NL01042	PREDICTED: similar to conserved hypothetical protein	gi|156550817|ref|XP_001600870.1|	68.6	21.22	-1.69278	2.46e-16	down
NL16572	-	-	41.94	12.94	-1.69649	2.68e-10	down
NL09138	cuticular protein	gi|268607675|ref|NP_001161365.1|	80.69	24.81	-1.70147	2.85e-19	down
NL04629	cuticular protein analogous to peritrophins 1-E	gi|270297174|ref|NP_001161914.1|	19.91	6.11	-1.70425	2.96e-05	down
NL13517	PREDICTED: similar to CG33249-PA	gi|110749252|ref|XP_393548.3|	19.91	6.11	-1.70425	2.96e-05	down
NL06322	Huntingtin-associated protein-interacting protein, putative	gi|242007895|ref|XP_002424753.1|	15.28	4.67	-1.71015	0.000322036	down
NL06006	conserved hypothetical protein	gi|242011970|ref|XP_002426716.1|	42.65	12.94	-1.72071	1.17e-10	down
NL02807	PREDICTED: similar to CG5315-PA, isoform A	gi|66525845|ref|XP_623057.1|	14.22	4.31	-1.72216	0.000531499	down
NL03277	PREDICTED: similar to CG18473-PA	gi|66550553|ref|XP_395159.2|	23.82	7.19	-1.72811	2.94e-06	down
NL01151	PREDICTED: similar to Rac GTPase-activating protein 1	gi|66522818|ref|XP_393627.2|	29.86	8.99	-1.73182	1.03e-07	down
NL20470	PREDICTED: similar to conserved hypothetical protein	gi|156538287|ref|XP_001603400.1|	29.86	8.99	-1.73182	1.03e-07	down
NL05851	Phosphatidylinositol transfer protein alpha isoform, putative	gi|242012057|ref|XP_002426757.1|	16.71	5.03	-1.73208	0.00013183	down
NL04407	GH15372	gi|195013134|ref|XP_001983807.1|	253.79	76.23	-1.7352	1.64e-61	down
NL22793	-	-	83.89	25.17	-1.73679	1.36e-20	down
NL05553	PREDICTED: similar to ORF2-encoded protein, partial	gi|221119676|ref|XP_002155414.1|	49.41	14.74	-1.74507	1.94e-12	down
NL01583	soluble trehalase	gi|225219830|gb|ACN85420.1|	51.54	15.1	-1.77114	3.41e-13	down
NL10556	-	-	20.97	6.11	-1.77908	8.58e-06	down
NL04457	PREDICTED: similar to CG1134-PA	gi|156552521|ref|XP_001599294.1|	51.9	15.1	-1.78119	2.24e-13	down
NL02378	PREDICTED: similar to peroxinectin	gi|189234130|ref|XP_969600.2|	47.27	13.66	-1.79097	2.4e-12	down
NL04217	PREDICTED: similar to AGAP007761-PA	gi|189238738|ref|XP_971920.2|	22.39	6.47	-1.79102	3.45e-06	down
NL20270	hect E3 ubiquitin ligase, putative	gi|242008674|ref|XP_002425127.1|	14.93	4.31	-1.79245	0.000233648	down
NL03147	PREDICTED: similar to centrosomal protein, putative	gi|193713591|ref|XP_001942791.1|	79.27	22.65	-1.80726	1.47e-20	down
NL03645	hect E3 ubiquitin ligase, putative	gi|242008012|ref|XP_002424807.1|	30.21	8.63	-1.80759	3.11e-08	down
NL00262	-	-	221.8	63.29	-1.80921	5.28e-57	down
NL09304	PREDICTED: similar to CG3523 CG3523-PA	gi|193695213|ref|XP_001945190.1|	148.58	41.71	-1.83277	5.75e-39	down
NL16042	JAB-MPN domain protein	gi|223890174|ref|NP_001138802.1|	15.64	4.31	-1.85948	0.000101649	down
NL02370	PREDICTED: similar to AGAP012407-PA	gi|189235323|ref|XP_975184.2|	13.15	3.6	-1.86899	0.0004065	down
NL00194	-	-	200.12	54.66	-1.87231	6.44e-54	down
NL04218	mitochondrial intermediate peptidase	gi|157136505|ref|XP_001656860.1|	97.04	26.25	-1.88626	1.43e-26	down
NL02810	hypothetical protein LOC100135201	gi|166157931|ref|NP_001107375.1|	21.33	5.75	-1.89125	2.53e-06	down
NL03626	hypothetical protein BRAFLDRAFT_90535	gi|260789582|ref|XP_002589825.1|	49.41	13.3	-1.89338	8.23e-14	down
NL03356	allergen, putative	gi|157131534|ref|XP_001655867.1|	49.41	13.3	-1.89338	8.24e-14	down
NL04886	PREDICTED: similar to CG6704-PA	gi|110764250|ref|XP_394850.3|	17.42	4.67	-1.89925	2.62e-05	down
NL02853	PREDICTED: similar to CG3523 CG3523-PA	gi|193695213|ref|XP_001945190.1|	440.05	117.94	-1.89961	1.99e-120	down
NL29198	-	-	12.09	3.24	-1.89975	0.000660997	down
NL12785	lysosomal-associated transmembrane protein, putative	gi|242003562|ref|XP_002422774.1|	18.84	5.03	-1.90517	1.04e-05	down
NL04056	PREDICTED: similar to anterior fat body protein	gi|193669147|ref|XP_001951607.1|	18.84	5.03	-1.90517	1.04e-05	down
NL03400	-	-	20.26	5.39	-1.91028	4.14e-06	down
NL02325	stathmin	gi|114052122|ref|NP_001040215.1|	23.1	6.11	-1.91865	6.43e-07	down
NL01158	leucine-rich repeat-containing protein, putative	gi|242020354|ref|XP_002430620.1|	17.77	4.67	-1.92795	1.68e-05	down
NL00360	PREDICTED: similar to AGAP005175-PA	gi|193683680|ref|XP_001946412.1|	1575.71	413.88	-1.92872	0	down
NL00323	hypothetical protein DDB_G0274801	gi|66820701|ref|XP_643929.1|	289.34	75.51	-1.93803	1.89e-81	down
NL07412	prolylcarboxypeptidase, putative	gi|157120503|ref|XP_001653636.1|	46.92	12.23	-1.93978	1.45e-13	down
NL10148	-	-	12.44	3.24	-1.94092	0.00042814	down
NL14348	PREDICTED: hypothetical protein	gi|193638817|ref|XP_001951170.1|	12.44	3.24	-1.94092	0.000427965	down
NL06928	PREDICTED: similar to CG16721-PA, partial	gi|110748999|ref|XP_001120317.1|	15.28	3.96	-1.94807	6.91e-05	down
NL07875	AGAP005510-PA	gi|158294290|ref|XP_556147.3|	15.28	3.96	-1.94807	6.91e-05	down
NL19361	PREDICTED: similar to CG14168 CG14168-PA	gi|193603402|ref|XP_001946997.1|	233.53	60.05	-1.95937	8.74e-67	down
NL07926	proton-coupled amino acid transporter, putative	gi|242022476|ref|XP_002431666.1|	32.35	8.27	-1.96781	9.54e-10	down
NL21494	ATP citrate lyase	gi|237874159|ref|NP_001153852.1|	35.19	8.99	-1.96877	1.47e-10	down
NL04340	AGAP003371-PA	gi|158292963|ref|XP_314274.4|	15.64	3.96	-1.98167	4.44e-05	down
NL29530	-	-	14.22	3.6	-1.98185	0.000110486	down
NL02429	PREDICTED: similar to conserved hypothetical protein	gi|156547944|ref|XP_001604727.1|	24.17	6.11	-1.98397	1.66e-07	down
NL04900	kexin type 4, furin	gi|189233918|ref|XP_973131.2|	13.15	3.24	-2.021	0.000177992	down
NL09328	putative chemosensory protein CSP8	gi|215254084|gb|ACJ64054.1|	200.12	48.9	-2.03296	4.26e-60	down
NL01602	aspartic proteinase	gi|224548868|dbj|BAH24176.1|	95.97	23.37	-2.03793	4.49e-29	down
NL08367	PREDICTED: similar to Ring canal kelch protein	gi|66517087|ref|XP_393674.2|	32.7	7.91	-2.04754	2.46e-10	down
NL14217	PREDICTED: similar to ring finger protein	gi|189234186|ref|XP_967614.2|	12.09	2.88	-2.06967	0.000284377	down
NL02016	ACYPI006276	gi|239791801|dbj|BAH72318.1|	10.66	2.52	-2.08071	0.000703264	down
NL01075	PREDICTED: similar to GA21065-PA	gi|193580238|ref|XP_001947173.1|	50.47	11.87	-2.08811	6.04e-16	down
NL14178	PREDICTED: similar to AGAP000521-PA	gi|189236750|ref|XP_975130.2|	13.86	3.24	-2.09686	7.24e-05	down
NL04544	PREDICTED: similar to plasma glutamate carboxypeptidase	gi|193613248|ref|XP_001951862.1|	32.35	7.55	-2.09922	1.55e-10	down
NL03242	PREDICTED: similar to Y39B6A.1	gi|109502517|ref|XP_001062305.1|	21.68	5.03	-2.10773	2.74e-07	down
NL08376	chromosome 6 open reading frame 106, isoform A, putative	gi|242006827|ref|XP_002424246.1|	34.12	7.91	-2.10887	3.81e-11	down
NL05603	PREDICTED: similar to Ubiquitin conjugating enzyme 4 CG8284-PA	gi|110748673|ref|XP_001120470.1|	45.5	10.43	-2.12513	1.01e-14	down
NL05907	-	-	29.86	6.83	-2.12826	6.23e-10	down
NL13558	rCG34321, isoform CRA_a	gi|149054320|gb|EDM06137.1|	11.02	2.52	-2.12863	0.000449831	down
NL05893	hypothetical protein TcasGA2_TC002907	gi|270003644|gb|EFA00092.1|	49.05	11.15	-2.13721	5.88e-16	down
NL15767	PREDICTED: similar to GlcT-1 CG6437-PA	gi|110761139|ref|XP_395023.3|	12.8	2.88	-2.152	0.000113471	down
NL05565	PREDICTED: similar to ENSANGP00000015763	gi|156548260|ref|XP_001599951.1|	22.39	5.03	-2.15422	1.06e-07	down
NL05443	fructose-2,6-biphosphatase 4	gi|193697719|ref|XP_001944498.1|	14.57	3.24	-2.16894	2.87e-05	down
NL25818	-	-	75.36	16.54	-2.18784	4.93e-25	down
NL08075	GF23556	gi|194752101|ref|XP_001958361.1|	593.25	130.17	-2.18824	5.03e-195	down
NL07474	NADH:ubiquinone dehydrogenase	gi|170059729|ref|XP_001865488.1|	13.15	2.88	-2.19092	7.19e-05	down
NL16993	-	-	207.23	45.31	-2.19333	1.55e-68	down
NL20735	PREDICTED: similar to ubiquitin-specific protease	gi|91092390|ref|XP_968702.1|	28.08	6.11	-2.2003	9.55e-10	down
NL06178	PREDICTED: similar to predicted protein, partial	gi|221122667|ref|XP_002156127.1|	43.01	9.35	-2.20163	1.51e-14	down
NL01383	PREDICTED: similar to putative sugar transporter	gi|193598979|ref|XP_001950697.1|	33.41	7.19	-2.21622	1.42e-11	down
NL14538	synaptic vesicle protein	gi|157116225|ref|XP_001652805.1|	18.48	3.96	-2.22239	1.08e-06	down
NL03702	PREDICTED: similar to CG9448 CG9448-PA	gi|91090986|ref|XP_974863.1|	13.51	2.88	-2.22989	4.49e-05	down
NL04008	PREDICTED: similar to formin 3 CG33556-PB	gi|193671816|ref|XP_001947550.1|	20.26	4.31	-2.23287	2.62e-07	down
NL08139	acetylcholinesterase, putative	gi|242020722|ref|XP_002430801.1|	10.31	2.16	-2.25494	0.000443328	down
NL06524	F-box only protein, putative	gi|242023241|ref|XP_002432044.1|	12.09	2.52	-2.26232	0.000111067	down
NL11122	PREDICTED: similar to reverse transcriptase-like	gi|115905885|ref|XP_001201111.1|	24.53	5.03	-2.28592	5.81e-09	down
NL03092	hypothetical protein TcasGA2_TC014347	gi|270007661|gb|EFA04109.1|	77.49	15.82	-2.29226	3.12e-27	down
NL03748	PREDICTED: similar to CG9990 CG9990-PA	gi|193661951|ref|XP_001942931.1|	12.44	2.52	-2.30349	6.94e-05	down
NL27228	-	-	16	3.24	-2.30401	4.23e-06	down
NL07329	PREDICTED: similar to dynein axonemal heavy chain-like protein	gi|189240971|ref|XP_967448.2|	18.13	3.6	-2.33231	6.31e-07	down
NL07531	PREDICTED: similar to secretory carrier-associated membrane protein	gi|91082701|ref|XP_971906.1|	11.02	2.16	-2.35102	0.000172096	down
NL01942	-	-	55.09	10.79	-2.3521	4.59e-20	down
NL06384	hypothetical protein TcasGA2_TC002356	gi|270016275|gb|EFA12721.1|	9.24	1.8	-2.3599	0.000684777	down
NL02592	PREDICTED: similar to conserved hypothetical protein	gi|156549734|ref|XP_001605845.1|	16.71	3.24	-2.36665	1.58e-06	down
NL02375	PREDICTED: similar to tubulin-specific chaperone e	gi|189236096|ref|XP_973523.2|	16.71	3.24	-2.36665	1.58e-06	down
NL16776	hypothetical protein TRIADDRAFT_63413	gi|196014354|ref|XP_002117036.1|	22.39	4.31	-2.37709	1.35e-08	down
NL03375	GF17556	gi|194741056|ref|XP_001953005.1|	13.86	2.52	-2.45943	9.64e-06	down
NL10735	CHH XO-type, variant 4 precursor, putative	gi|242013181|ref|XP_002427293.1|	41.59	7.55	-2.46169	4.91e-16	down
NL00409	cuticular protein	gi|2275132|emb|CAA03880.1|	67.54	12.23	-2.46532	6.79e-26	down
NL08030	PREDICTED: similar to Rab-protein 10 CG17060-PA	gi|66518279|ref|XP_393723.2|	9.95	1.8	-2.4667	0.000259783	down
NL12679	PREDICTED: similar to dynein, axonemal, heavy chain 8	gi|73972781|ref|XP_532130.2|	9.95	1.8	-2.4667	0.000259672	down
NL04890	conserved hypothetical protein	gi|242020732|ref|XP_002430805.1|	18.13	3.24	-2.48431	2.09e-07	down
NL15628	hypothetical protein TcasGA2_TC000119	gi|270003090|gb|EEZ99537.1|	12.09	2.16	-2.48471	3.92e-05	down
NL06317	hypothetical protein TcasGA2_TC000677	gi|270001791|gb|EEZ98238.1|	68.96	12.23	-2.49534	8.38e-27	down
NL01795	PREDICTED: similar to thyroid hormone receptor interactor 12	gi|110756639|ref|XP_392897.3|	28.44	5.03	-2.49929	2.32e-11	down
NL09121	zinc finger protein 808	gi|157167158|ref|NP_001034975.2|	16.35	2.88	-2.50515	8.61e-07	down
NL00510	arylalkylamine N-acetyltransferase	gi|34915939|dbj|BAC87874.1|	16.35	2.88	-2.50515	8.61e-07	down
NL00458	-	-	63.63	11.15	-2.51266	5.98e-25	down
NL03550	hypothetical protein LOC734580	gi|147907072|ref|NP_001089525.1|	10.31	1.8	-2.51798	0.000158555	down
NL15020	predicted protein	gi|156376682|ref|XP_001630488.1|	10.31	1.8	-2.51798	0.000158483	down
NL08037	PREDICTED: similar to carnitine o-acetyltransferase	gi|91082165|ref|XP_970726.1|	12.44	2.16	-2.52588	2.37e-05	down
NL17883	-	-	14.57	2.52	-2.53151	3.53e-06	down
NL03815	PREDICTED: similar to CG32699-PA, partial	gi|66512307|ref|XP_623368.1|	8.53	1.44	-2.56648	0.000630705	down
NL05002	PREDICTED: similar to AGAP005784-PA	gi|193676387|ref|XP_001943881.1|	14.93	2.52	-2.56672	2.12e-06	down
NL00373	-	-	14.93	2.52	-2.56672	2.12e-06	down
NL03907	hypothetical protein TcasGA2_TC010304	gi|270016838|gb|EFA13284.1|	17.42	2.88	-2.5966	1.82e-07	down
NL08275	PREDICTED: similar to CG4523-PA, isoform A	gi|66545638|ref|XP_623327.1|	22.04	3.6	-2.61406	2.26e-09	down
NL10468	PREDICTED: similar to OTU domain containing 5	gi|156537926|ref|XP_001608150.1|	11.02	1.8	-2.61406	5.77e-05	down
NL01800	hypothetical protein TcasGA2_TC005009	gi|270002669|gb|EEZ99116.1|	19.91	3.24	-2.61943	1.56e-08	down
NL24208	-	-	13.51	2.16	-2.64492	5.08e-06	down
NL05562	PREDICTED: similar to AGAP005556-PA	gi|91078940|ref|XP_973987.1|	36.26	5.75	-2.65675	3.06e-15	down
NL01661	Augmenter of liver regeneration	gi|225706658|gb|ACO09175.1|	168.48	26.61	-2.66254	5.11e-70	down
NL12716	conserved hypothetical protein	gi|242012151|ref|XP_002426800.1|	16.35	2.52	-2.69779	2.58e-07	down
NL21292	-	-	137.91	21.22	-2.70023	2.95e-58	down
NL05751	-	-	38.39	5.75	-2.7391	1.2e-16	down
NL00921	PREDICTED: similar to CG14209-PD, isoform D isoform 1	gi|66531723|ref|XP_623703.1|	12.09	1.8	-2.74775	1.21e-05	down
NL06863	AGAP006670-PA	gi|158296287|ref|XP_316706.4|	14.57	2.16	-2.7539	1.05e-06	down
NL02620	PREDICTED: similar to ENSANGP00000012173	gi|156545860|ref|XP_001607936.1|	56.52	8.27	-2.7728	1.06e-24	down
NL17084	cytochrome b	gi|73912701|ref|YP_308867.1|	7.46	1.08	-2.78814	0.000905508	down
NL13412	PREDICTED: similar to Chloride channel protein 7 (ClC-7)	gi|66499259|ref|XP_396520.2|	7.46	1.08	-2.78814	0.000904818	down
NL12798	-	-	7.46	1.08	-2.78814	0.000905163	down
NL03780	hypothetical protein BRAFLDRAFT_280019	gi|260820836|ref|XP_002605740.1|	9.95	1.44	-2.78863	8.19e-05	down
NL28877	-	-	12.44	1.8	-2.78892	7.17e-06	down
NL05107	PREDICTED: similar to MGC84796 protein, partial	gi|115749078|ref|XP_784775.2|	20.26	2.88	-2.81449	2.56e-09	down
NL05724	PREDICTED: hypothetical protein	gi|118094652|ref|XP_001235373.1|	282.94	39.19	-2.85194	2.25e-126	down
NL05177	PREDICTED: similar to CG8195-PA	gi|110756491|ref|XP_396204.3|	15.64	2.16	-2.85614	2.07e-07	down
NL21541	-	-	31.28	4.31	-2.85948	2.94e-14	down
NL01735	-	-	26.66	3.6	-2.88861	2.25e-12	down
NL11540	-	-	21.33	2.88	-2.88874	4.98e-10	down
NL00375	PREDICTED: similar to AGAP005945-PB	gi|91079867|ref|XP_967070.1|	197.27	26.61	-2.89013	2.05e-89	down
NL11292	hypothetical protein TcasGA2_TC009066	gi|270009769|gb|EFA06217.1|	8.18	1.08	-2.92107	0.000319491	down
NL01734	-	-	27.37	3.6	-2.92653	7.65e-13	down
NL13937	GF23449	gi|194752531|ref|XP_001958575.1|	11.02	1.44	-2.93598	1.64e-05	down
NL02416	conserved hypothetical protein	gi|242021465|ref|XP_002431165.1|	55.09	7.19	-2.93773	1.49e-25	down
NL05060	GH17454	gi|195055853|ref|XP_001994827.1|	13.86	1.8	-2.94486	8.23e-07	down
NL07970	GK19544	gi|195429355|ref|XP_002062728.1|	28.08	3.6	-2.96347	2.57e-13	down
NL08605	PREDICTED: similar to Neprilysin 4 CG4058-PA, isoform A	gi|110762281|ref|XP_394870.3|	8.53	1.08	-2.98151	0.000187484	down
NL16341	conserved hypothetical protein	gi|242022047|ref|XP_002431453.1|	14.22	1.8	-2.98185	4.75e-07	down
NL18894	PREDICTED: similar to GH12754, partial	gi|221131068|ref|XP_002158060.1|	11.73	1.44	-3.02606	5.54e-06	down
NL03755	PREDICTED: hypothetical protein	gi|193697474|ref|XP_001945239.1|	11.73	1.44	-3.02606	5.54e-06	down
NL13633	AGAP001672-PA	gi|158301780|ref|XP_321424.4|	8.89	1.08	-3.04115	0.000109038	down
NL08362	hypothetical protein BRAFLDRAFT_89396	gi|260793763|ref|XP_002591880.1|	18.13	2.16	-3.06928	4.32e-09	down
NL19269	-	-	18.48	2.16	-3.09686	2.46e-09	down
NL07881	-	-	9.24	1.08	-3.09686	6.37e-05	down
NL10103	PREDICTED: similar to dynamin-associated protein	gi|156537678|ref|XP_001607886.1|	28.08	3.24	-3.11548	5.98e-14	down
NL08899	PREDICTED: similar to GA19958-PA	gi|193676359|ref|XP_001952377.1|	79.27	8.99	-3.14038	3.75e-39	down
NL30851	-	-	19.19	2.16	-3.15125	7.91e-10	down
NL07877	predicted protein	gi|242008745|ref|XP_002425161.1|	35.9	3.96	-3.18041	4.54e-18	down
NL28083	-	-	16.35	1.8	-3.18322	1.63e-08	down
NL02543	putative chemosensory protein CSP3	gi|215254076|gb|ACJ64050.1|	16.35	1.8	-3.18322	1.63e-08	down
NL08066	conserved hypothetical protein	gi|242015814|ref|XP_002428542.1|	111.26	12.23	-3.18544	1.21e-55	down
NL20778	AGAP005832-PB	gi|158294856|ref|XP_315857.4|	9.95	1.08	-3.20367	2.11e-05	down
NL11294	PREDICTED: similar to U2 small nuclear ribonucleoprotein auxiliary factor (U2AF) 1, related sequence 2	gi|189237330|ref|XP_973215.2|	9.95	1.08	-3.20367	2.11e-05	down
NL29941	-	-	49.76	5.39	-3.20663	3.96e-25	down
NL08254	PREDICTED: similar to glucuronyltransferase I	gi|193716279|ref|XP_001946469.1|	10.31	1.08	-3.25494	1.21e-05	down
NL20481	PREDICTED: similar to ENSANGP00000018727	gi|156545804|ref|XP_001605900.1|	13.86	1.44	-3.26679	1.9e-07	down
NL04613	hypothetical protein TcasGA2_TC002596	gi|270003369|gb|EEZ99816.1|	24.53	2.52	-3.28305	7.84e-13	down
NL08406	hypothetical protein TcasGA2_TC000010	gi|270015184|gb|EFA11632.1|	7.11	0.72	-3.30378	0.000411664	down
NL18749	PREDICTED: similar to dynein light chain 4, axonemal	gi|91093709|ref|XP_967210.1|	7.11	0.72	-3.30378	0.000411833	down
NL22308	-	-	11.02	1.08	-3.35102	3.91e-06	down
NL00215	-	-	7.46	0.72	-3.37311	0.000237224	down
NL03089	PREDICTED: similar to UBL3 CG9038-PA	gi|91080961|ref|XP_974748.1|	7.46	0.72	-3.37311	0.000237326	down
NL08252	PREDICTED: similar to LOC569134 protein	gi|221119209|ref|XP_002163376.1|	11.37	1.08	-3.39613	2.21e-06	down
NL06207	PREDICTED: similar to AGAP012383-PA	gi|91094721|ref|XP_970562.1|	22.75	2.16	-3.39676	2.69e-12	down
NL20430	conserved hypothetical protein	gi|242009717|ref|XP_002425629.1|	7.82	0.72	-3.4411	0.000135848	down
NL14245	PREDICTED: similar to Tubulin gamma-1 chain (Gamma-1 tubulin) (Gamma-tubulin complex component 1) (GCP-1) isoform 1	gi|110761765|ref|XP_394981.3|	7.82	0.72	-3.4411	0.000135786	down
NL27358	-	-	51.54	4.67	-3.4642	7.14e-28	down
NL08500	PREDICTED: similar to EG:BACR7A4.13	gi|156546871|ref|XP_001606640.1|	19.91	1.8	-3.46742	5.08e-11	down
NL07561	-	-	40.17	3.6	-3.48005	7.36e-22	down
NL03459	PREDICTED: similar to UDP-n-acteylglucosamine pyrophosphorylase	gi|193632108|ref|XP_001944680.1|	64.34	5.75	-3.48408	6.09e-35	down
NL03706	mitogen-activated protein kinase ERK-A, putative	gi|242012888|ref|XP_002427157.1|	12.09	1.08	-3.48471	6.9e-07	down
NL04545	Soluble NSF attachment protein, putative	gi|242024716|ref|XP_002432772.1|	12.09	1.08	-3.48471	6.91e-07	down
NL19976	hypothetical protein TcasGA2_TC008900	gi|270009617|gb|EFA06065.1|	24.88	2.16	-3.52588	8.44e-14	down
NL02423	PREDICTED: similar to CUG triplet repeat, RNA binding protein 2	gi|110748812|ref|XP_393273.3|	35.55	2.88	-3.62571	4.93e-20	down
NL04849	PREDICTED: similar to smooth	gi|156555067|ref|XP_001604099.1|	23.1	1.8	-3.68182	2.75e-13	down
NL14090	PREDICTED: similar to conserved hypothetical protein	gi|156549710|ref|XP_001605559.1|	13.86	1.08	-3.68182	3.63e-08	down
NL19320	PREDICTED: similar to CG31109-PA	gi|110756667|ref|XP_001120653.1|	14.22	1.08	-3.71882	1.99e-08	down
NL02636	PREDICTED: similar to ENSANGP00000021958	gi|156546789|ref|XP_001605784.1|	14.22	1.08	-3.71882	1.99e-08	down
NL15560	PREDICTED: similar to vacuolar proton atpases isoform 1	gi|193636532|ref|XP_001951560.1|	23.82	1.8	-3.7261	8.37e-14	down
NL10842	PREDICTED: similar to predicted protein	gi|198418379|ref|XP_002129145.1|	9.6	0.72	-3.73697	7.65e-06	down
NL05427	PREDICTED: similar to CG10508-PD, isoform D, partial	gi|110765151|ref|XP_393543.3|	9.6	0.72	-3.73697	7.65e-06	down
NL02083	CYP4CE1 protein	gi|227270361|emb|CAX94852.1|	9.95	0.72	-3.78863	4.25e-06	down
NL25210	-	-	9.95	0.72	-3.78863	4.25e-06	down
NL07615	predicted dehydrogenase	gi|229871527|ref|ZP_04491116.1|	34.83	2.52	-3.78883	2.52e-20	down
NL06426	PREDICTED: similar to Glutathione S transferase E6 CG17530-PA	gi|189234262|ref|XP_966966.2|	20.26	1.44	-3.81449	4.86e-12	down
NL02382	mitogen-activated protein kinase ERK-A, putative	gi|242014629|ref|XP_002427989.1|	66.82	4.67	-3.83879	3e-39	down
NL23673	-	-	10.31	0.72	-3.8399	2.34e-06	down
NL20722	ubx domain-containing protein, putative	gi|242008265|ref|XP_002424927.1|	25.95	1.8	-3.84967	2.33e-15	down
NL21937	-	-	15.64	1.08	-3.85614	1.8e-09	down
NL06085	PREDICTED: similar to CG32795-PB, isoform B	gi|66561006|ref|XP_624968.1|	26.3	1.8	-3.86899	1.26e-15	down
NL06022	conserved hypothetical protein	gi|242019212|ref|XP_002430058.1|	33.41	2.16	-3.95118	4.06e-20	down
NL04190	PREDICTED: similar to conserved hypothetical protein	gi|156540608|ref|XP_001603622.1|	45.14	2.88	-3.97027	3.12e-27	down
NL08960	PREDICTED: similar to CTCL tumor antigen L14-2	gi|110763277|ref|XP_001122153.1|	17.06	1.08	-3.98151	1.6e-10	down
NL05684	PREDICTED: hypothetical protein	gi|72090755|ref|XP_795051.1|	40.17	2.52	-3.99462	2.37e-24	down
NL03130	threonine-protein kinase 23 (Muscle-specific serine kinase 1) (MSSK-1)	gi|110765295|ref|XP_001120563.1|	49.05	2.88	-4.09011	3.19e-30	down
NL16022	Novel protein containing IQ calmodulin-binding motif	gi|113931452|ref|NP_001039176.1|	37.32	2.16	-4.11085	4.28e-23	down
NL13076	NLRC3 receptor	gi|222137288|gb|ACM45226.1|	12.8	0.72	-4.152	3.37e-08	down
NL07025	PREDICTED: similar to ENSANGP00000026760	gi|156551169|ref|XP_001604426.1|	84.24	4.67	-4.17301	1.41e-52	down
NL01457	hypothetical protein TcasGA2_TC000669	gi|270001783|gb|EEZ98230.1|	13.15	0.72	-4.19092	1.82e-08	down
NL13905	PREDICTED: similar to UPF0193 protein EVG1	gi|110760769|ref|XP_001120946.1|	20.62	1.08	-4.25494	3.81e-13	down
NL07859	-	-	29.15	1.44	-4.33936	1.04e-18	down
NL02420	PREDICTED: similar to mitochondrial malate dehydrogenase	gi|156553655|ref|XP_001600547.1|	16.71	0.72	-4.53657	3.67e-11	down
NL15939	B1 hnRNP homologue	gi|156549026|ref|XP_001607355.1|	16.71	0.72	-4.53657	3.67e-11	down
NL28585	-	-	25.95	1.08	-4.58663	3.19e-17	down
NL14695	-	-	20.97	0.72	-4.86419	2.08e-14	down
NL05120	PREDICTED: similar to Probable ubiquitin carboxyl-terminal hydrolase FAF-X (Ubiquitin thioesterase FAF-X) (Ubiquitin-specific-processing protease FAF-X) (Deubiquitinating enzyme FAF-X) (Fat facets protein-related, X-linked) (Ubiquitin-specific protease 9, X c...	gi|110756596|ref|XP_395447.3|	23.46	0.72	-5.02606	2.43e-16	down
NL03251	PREDICTED: similar to poly (ADP-ribose) polymerase family, member 16	gi|110765065|ref|XP_624248.2|	35.9	1.08	-5.05488	4.36e-25	down
NL14123	putative mitochondrial cytochrome oxidase polypeptide Vb	gi|149689144|gb|ABR27922.1|	25.95	0.72	-5.17159	2.55e-18	down
NL03265	hydroxypyruvate reductase-like	gi|237681162|ref|NP_001153726.1|	39.1	1.08	-5.17807	1.21e-27	down
NL08131	PREDICTED: similar to smooth	gi|156555067|ref|XP_001604099.1|	65.4	1.8	-5.18322	2.47e-46	down
NL02397	-	-	71.8	1.8	-5.31792	1.71e-51	down
NL01851	PREDICTED: similar to cAMP-dependent protein kinase R2 CG15862-PA, isoform A isoform 1	gi|66517761|ref|XP_392905.2|	119.43	2.88	-5.37395	4.17e-86	down
NL08036	PREDICTED: si:dkey-22l11.5	gi|189518061|ref|XP_696744.2|	31.99	0.72	-5.47348	3.64e-23	down
NL02324	hypothetical protein Phum_PHUM245560	gi|242011068|ref|XP_002426279.1|	70.38	1.44	-5.61102	1.19e-51	down
NL22475	-	-	146.8	2.88	-5.67164	2.5e-108	down
NL03226	GK22522	gi|195449415|ref|XP_002072064.1|	57.23	1.08	-5.72767	2.61e-42	down
NL15457	repeat organellar protein	gi|1151158|gb|AAC63403.1|	39.45	0.72	-5.77588	3.34e-29	down
NL06568	PREDICTED: similar to ariadne CG5659-PA, isoform A	gi|48138658|ref|XP_396912.1|	63.98	1.08	-5.88852	8.11e-48	down
NL03334	conserved hypothetical protein	gi|242007647|ref|XP_002424643.1|	44.43	0.72	-5.94739	2.91e-33	down
NL03178	PREDICTED: similar to CG12367-PA	gi|110754988|ref|XP_392296.3|	135.07	2.16	-5.96653	1.33e-101	down
NL29170	-	-	45.5	0.72	-5.98173	3.89e-34	down
NL24479	-	-	78.55	1.08	-6.18451	9.68e-60	down
NL09739	PREDICTED: similar to phosphodiesterase 10A	gi|91076804|ref|XP_974266.1|	86.37	1.08	-6.32143	3.6e-66	down
NL22823	-	-	58.29	0.72	-6.33911	1.28e-44	down
NL04789	-	-	72.87	0.72	-6.66118	1.28e-56	down
NL24404	-	-	106.64	0.72	-7.21054	1.5e-84	down
NL01039	AGAP007904-PA	gi|158297327|ref|XP_317580.4|	272.27	1.44	-7.56283	1.42e-218	down
NL30009	-	-	4.62	0.01	-8.85175	0.00070255	down
NL08439	PREDICTED: similar to polyamine oxidase	gi|91082981|ref|XP_974097.1|	4.62	0.01	-8.85175	0.000700908	down
NL08665	cAMP-dependent protein kinase catalytic subunit, putative	gi|242018660|ref|XP_002429792.1|	4.62	0.01	-8.85175	0.000696025	down
NL21306	tubulin alpha-1 chain	gi|242017283|ref|XP_002429121.1|	4.62	0.01	-8.85175	0.000701454	down
NL10438	-	-	4.62	0.01	-8.85175	0.000698187	down
NL19126	serine-rich splicing factor 7	gi|148298845|ref|NP_001091768.1|	4.62	0.01	-8.85175	0.000702276	down
NL03874	-	-	4.62	0.01	-8.85175	0.000700089	down
NL10494	-	-	4.62	0.01	-8.85175	0.000697374	down
NL02438	hypothetical protein BRAFLDRAFT_57763	gi|260823132|ref|XP_002604037.1|	4.62	0.01	-8.85175	0.000700635	down
NL14852	GG10610	gi|194863359|ref|XP_001970401.1|	4.62	0.01	-8.85175	0.000699272	down
NL02768	hypothetical protein LOC780046	gi|118404772|ref|NP_001072591.1|	4.62	0.01	-8.85175	0.000700362	down
NL20859	PREDICTED: similar to mrj CG8448-PA, isoform A	gi|48096650|ref|XP_392495.1|	4.62	0.01	-8.85175	0.000701181	down
NL08423	hypothetical protein BRAFLDRAFT_270557	gi|260822286|ref|XP_002606533.1|	4.62	0.01	-8.85175	0.000701728	down
NL08187	tripsin, putative	gi|242019712|ref|XP_002430303.1|	4.62	0.01	-8.85175	0.000696295	down
NL11770	PREDICTED: similar to GA10667-PA	gi|156544267|ref|XP_001606960.1|	4.62	0.01	-8.85175	0.000702002	down
NL04368	flotillin-1	gi|157131242|ref|XP_001655833.1|	4.62	0.01	-8.85175	0.000697916	down
NL13287	vacuolar amino acid transporter, putative	gi|242003872|ref|XP_002422893.1|	4.62	0.01	-8.85175	0.000698729	down
NL16555	-	-	4.62	0.01	-8.85175	0.000696564	down
NL12505	ubiquitin-conjugating enzyme E2 C	gi|170052104|ref|XP_001862070.1|	4.62	0.01	-8.85175	0.000699001	down
NL14624	-	-	4.62	0.01	-8.85175	0.000697104	down
NL06248	-	-	4.62	0.01	-8.85175	0.000699817	down
NL05486	hypothetical protein TcasGA2_TC003912	gi|270004551|gb|EFA00999.1|	4.62	0.01	-8.85175	0.000696834	down
NL15335	AGAP007240-PA	gi|158286007|ref|XP_564983.3|	4.62	0.01	-8.85175	0.000699544	down
NL15989	hypothetical protein TcasGA2_TC015386	gi|270008792|gb|EFA05240.1|	4.62	0.01	-8.85175	0.000697645	down
NL14191	leucine-rich repeat-containing protein, putative	gi|242008545|ref|XP_002425063.1|	4.62	0.01	-8.85175	0.000698458	down
NL03093	adrenodoxin	gi|170036909|ref|XP_001846303.1|	4.98	0.01	-8.96	0.000374518	down
NL06546	annexin isoform 1	gi|148298736|ref|NP_001091758.1|	4.98	0.01	-8.96	0.000373435	down
NL02826	-	-	4.98	0.01	-8.96	0.000374828	down
NL19738	-	-	4.98	0.01	-8.96	0.000375451	down
NL04946	trehalose 6-phosphate synthase	gi|256708537|gb|ACV20871.1|	4.98	0.01	-8.96	0.000376232	down
NL03232	PREDICTED: similar to beta-sarcoglycan	gi|91076388|ref|XP_968260.1|	4.98	0.01	-8.96	0.000376545	down
NL21793	-	-	4.98	0.01	-8.96	0.000375763	down
NL06716	PREDICTED: similar to zinc finger protein	gi|193638803|ref|XP_001952362.1|	4.98	0.01	-8.96	0.000373127	down
NL15768	hypothetical protein Phum_PHUM578830	gi|242023684|ref|XP_002432261.1|	4.98	0.01	-8.96	0.000374984	down
NL05458	PREDICTED: similar to UPF0193 protein EVG1	gi|110760769|ref|XP_001120946.1|	4.98	0.01	-8.96	0.000374208	down
NL18127	-	-	4.98	0.01	-8.96	0.000372973	down
NL19782	-	-	4.98	0.01	-8.96	0.000376388	down
NL15231	topoisomerase TOP1-interacting protein BTBD1, putative	gi|240978498|ref|XP_002402960.1|	4.98	0.01	-8.96	0.000373281	down
NL18686	PREDICTED: similar to tubulin, gamma complex associated protein 6, partial	gi|189539525|ref|XP_001922134.1|	4.98	0.01	-8.96	0.000375295	down
NL06284	dynein beta chain	gi|170050170|ref|XP_001859558.1|	4.98	0.01	-8.96	0.00037359	down
NL15887	PREDICTED: similar to F-box and WD-40 domain protein 9	gi|156546330|ref|XP_001606491.1|	4.98	0.01	-8.96	0.000373899	down
NL05752	tripsin, putative	gi|242021489|ref|XP_002431177.1|	4.98	0.01	-8.96	0.000376075	down
NL30568	-	-	4.98	0.01	-8.96	0.000375607	down
NL08471	-	-	4.98	0.01	-8.96	0.000374053	down
NL05337	hypothetical protein TcasGA2_TC004616	gi|270014579|gb|EFA11027.1|	4.98	0.01	-8.96	0.000375919	down
NL13714	GA18804	gi|125809155|ref|XP_001361007.1|	4.98	0.01	-8.96	0.000374673	down
NL13760	-	-	4.98	0.01	-8.96	0.000374363	down
NL03610	brat protein, putative	gi|242011761|ref|XP_002426615.1|	4.98	0.01	-8.96	0.000373744	down
NL18660	conserved hypothetical protein	gi|242008650|ref|XP_002425115.1|	4.98	0.01	-8.96	0.000375139	down
NL13167	-	-	5.33	0.01	-9.05799	0.00019923	down
NL22548	-	-	5.33	0.01	-9.05799	0.000199056	down
NL17897	predicted protein	gi|156376757|ref|XP_001630525.1|	5.33	0.01	-9.05799	0.000199843	down
NL09691	-	-	5.33	0.01	-9.05799	0.000199668	down
NL02191	-	-	5.33	0.01	-9.05799	0.000200371	down
NL18129	adenylate kinase, putative	gi|242020418|ref|XP_002430652.1|	5.33	0.01	-9.05799	0.000200902	down
NL12722	PREDICTED: similar to phosphoglucose isomerase	gi|156554183|ref|XP_001599986.1|	5.33	0.01	-9.05799	0.000198969	down
NL04455	GH13743	gi|195052558|ref|XP_001993322.1|	5.33	0.01	-9.05799	0.000199143	down
NL08461	-	-	5.33	0.01	-9.05799	0.00019958	down
NL15978	metalloendopeptidase OMA1, putative	gi|241695278|ref|XP_002413036.1|	5.33	0.01	-9.05799	0.000200107	down
NL11211	PREDICTED: similar to CG4329 CG4329-PA	gi|91088149|ref|XP_971414.1|	5.33	0.01	-9.05799	0.000200814	down
NL13656	-	-	5.33	0.01	-9.05799	0.000199492	down
NL11843	-	-	5.33	0.01	-9.05799	0.000200636	down
NL13616	hect E3 ubiquitin ligase, putative	gi|242008674|ref|XP_002425127.1|	5.33	0.01	-9.05799	0.000199318	down
NL20478	hypothetical protein TcasGA2_TC007148	gi|270005138|gb|EFA01586.1|	5.33	0.01	-9.05799	0.00020046	down
NL04733	PREDICTED: similar to tubulin tyrosine ligase-like family, member 6	gi|91077404|ref|XP_975348.1|	5.33	0.01	-9.05799	0.000200019	down
NL08984	PREDICTED: similar to CG7565-PA	gi|66532488|ref|XP_395372.2|	5.33	0.01	-9.05799	0.000200283	down
NL20607	PREDICTED: similar to clusterin associated protein 1	gi|48097671|ref|XP_391930.1|	5.33	0.01	-9.05799	0.000199931	down
NL14017	hypothetical protein TcasGA2_TC009525	gi|270010162|gb|EFA06610.1|	5.33	0.01	-9.05799	0.000200725	down
NL07390	F-box only protein, putative	gi|242018402|ref|XP_002429666.1|	5.33	0.01	-9.05799	0.000199755	down
NL25262	-	-	5.33	0.01	-9.05799	0.000200548	down
NL17449	PREDICTED: similar to CG17068-PA	gi|66501241|ref|XP_392175.2|	5.33	0.01	-9.05799	0.000200195	down
NL04110	-	-	5.33	0.01	-9.05799	0.000199405	down
NL06692	KIF3A-like protein	gi|270210269|gb|ACZ64526.1|	5.69	0.01	-9.15228	0.000106191	down
NL14773	-	-	5.69	0.01	-9.15228	0.0001057	down
NL19984	threonine protein phosphatase, putative	gi|241999938|ref|XP_002434612.1|	5.69	0.01	-9.15228	0.00010624	down
NL11148	hypothetical protein TcasGA2_TC014295	gi|270007614|gb|EFA04062.1|	5.69	0.01	-9.15228	0.000106487	down
NL07801	unnamed protein product	gi|229487384|emb|CAY54151.1|	5.69	0.01	-9.15228	0.000106438	down
NL09593	PREDICTED: similar to bruno	gi|156547713|ref|XP_001605146.1|	5.69	0.01	-9.15228	0.000105994	down
NL22527	-	-	5.69	0.01	-9.15228	0.00010629	down
NL12009	dynein intermediate chain 3, ciliary, putative	gi|242010574|ref|XP_002426040.1|	5.69	0.01	-9.15228	0.000105749	down
NL12649	putative phosphoglycerate kinase	gi|52630949|gb|AAU84938.1|	5.69	0.01	-9.15228	0.000106092	down
NL08498	PREDICTED: similar to dynamin	gi|189237265|ref|XP_001815130.1|	5.69	0.01	-9.15228	0.000105798	down
NL14806	glyceronephosphate O-acyltransferase	gi|262072806|dbj|BAI47711.1|	5.69	0.01	-9.15228	0.000105847	down
NL12218	-	-	5.69	0.01	-9.15228	0.000105651	down
NL20202	hypothetical protein TcasGA2_TC004346	gi|270015745|gb|EFA12193.1|	5.69	0.01	-9.15228	0.000106339	down
NL20593	conserved hypothetical protein	gi|242024415|ref|XP_002432623.1|	5.69	0.01	-9.15228	0.000106537	down
NL06308	-	-	5.69	0.01	-9.15228	0.000106388	down
NL08483	pyruvate kinase	gi|157132940|ref|XP_001662712.1|	5.69	0.01	-9.15228	0.000105896	down
NL07012	-	-	5.69	0.01	-9.15228	0.000106142	down
NL07619	PREDICTED: similar to CG12091-PA	gi|66514502|ref|XP_624085.1|	5.69	0.01	-9.15228	0.000106043	down
NL16803	-	-	5.69	0.01	-9.15228	0.000105945	down
NL20017	PREDICTED: similar to zinc finger protein	gi|193676534|ref|XP_001945686.1|	6.04	0.01	-9.2384	5.65e-05	down
NL15904	PREDICTED: similar to GA15915-PA	gi|91092970|ref|XP_967107.1|	6.04	0.01	-9.2384	5.66e-05	down
NL25893	-	-	6.04	0.01	-9.2384	5.64e-05	down
NL04858	-	-	6.04	0.01	-9.2384	5.63e-05	down
NL25449	-	-	6.04	0.01	-9.2384	5.63e-05	down
NL18742	-	-	6.04	0.01	-9.2384	5.64e-05	down
NL15571	AGAP007957-PA	gi|158297247|ref|XP_317515.4|	6.04	0.01	-9.2384	5.64e-05	down
NL00521	PREDICTED: similar to zinc metalloprotease	gi|156554078|ref|XP_001600059.1|	6.04	0.01	-9.2384	5.62e-05	down
NL05192	GI21148	gi|195124239|ref|XP_002006601.1|	6.04	0.01	-9.2384	5.64e-05	down
NL14486	PREDICTED: similar to ENSANGP00000018357	gi|156543481|ref|XP_001601719.1|	6.04	0.01	-9.2384	5.65e-05	down
NL11614	-	-	6.04	0.01	-9.2384	5.63e-05	down
NL04818	PREDICTED: hypothetical protein, partial	gi|66544285|ref|XP_625290.1|	6.04	0.01	-9.2384	5.66e-05	down
NL15640	-	-	6.04	0.01	-9.2384	5.62e-05	down
NL09706	-	-	6.04	0.01	-9.2384	5.65e-05	down
NL02479	PREDICTED: similar to AGAP007163-PA, partial	gi|193636665|ref|XP_001943552.1|	6.4	0.01	-9.32193	2.95e-05	down
NL08635	PREDICTED: similar to cohesin-subunit, putative	gi|156545531|ref|XP_001607230.1|	6.4	0.01	-9.32193	2.96e-05	down
NL11314	hypothetical protein TcasGA2_TC014404	gi|270007710|gb|EFA04158.1|	6.4	0.01	-9.32193	2.95e-05	down
NL08521	-	-	6.4	0.01	-9.32193	2.94e-05	down
NL27569	-	-	6.4	0.01	-9.32193	2.95e-05	down
NL12944	allergen Pol d 5 precursor	gi|51093377|gb|AAT95010.1|	6.4	0.01	-9.32193	2.95e-05	down
NL15158	-	-	6.4	0.01	-9.32193	2.95e-05	down
NL07581	putative fructose-bisphosphate aldolase	gi|157674463|gb|ABV60327.1|	6.4	0.01	-9.32193	2.96e-05	down
NL05119	PREDICTED: similar to CG6921 CG6921-PA	gi|91093290|ref|XP_967030.1|	6.4	0.01	-9.32193	2.94e-05	down
NL29256	-	-	6.4	0.01	-9.32193	2.96e-05	down
NL13227	PREDICTED: similar to 1-acyl-sn-glycerol-3-phosphate acyltransferase	gi|193624742|ref|XP_001950878.1|	6.4	0.01	-9.32193	2.95e-05	down
NL13134	-	-	6.4	0.01	-9.32193	2.96e-05	down
NL22369	-	-	6.4	0.01	-9.32193	2.96e-05	down
NL17012	AGAP006653-PA	gi|158296244|ref|XP_001688944.1|	6.4	0.01	-9.32193	2.94e-05	down
NL08987	GI11627	gi|195128655|ref|XP_002008777.1|	6.4	0.01	-9.32193	2.96e-05	down
NL20884	hypothetical protein TcasGA2_TC000319	gi|270001485|gb|EEZ97932.1|	6.4	0.01	-9.32193	2.94e-05	down
NL05635	-	-	6.4	0.01	-9.32193	2.95e-05	down
NL12524	-	-	6.4	0.01	-9.32193	2.96e-05	down
NL02228	PREDICTED: similar to CG14079-PA	gi|110763849|ref|XP_001122192.1|	6.75	0.01	-9.39874	1.55e-05	down
NL19632	-	-	6.75	0.01	-9.39874	1.55e-05	down
NL14074	GK24216	gi|195438298|ref|XP_002067074.1|	6.75	0.01	-9.39874	1.54e-05	down
NL29344	-	-	6.75	0.01	-9.39874	1.54e-05	down
NL13292	PREDICTED: similar to transcription elongation factor B polypeptide 3 binding protein 1 isoform 1	gi|110751414|ref|XP_392195.3|	6.75	0.01	-9.39874	1.54e-05	down
NL16415	PREDICTED: similar to CG32795-PB, isoform B	gi|66561006|ref|XP_624968.1|	6.75	0.01	-9.39874	1.54e-05	down
NL18541	GM26420	gi|195330979|ref|XP_002032180.1|	6.75	0.01	-9.39874	1.54e-05	down
NL08174	PREDICTED: similar to Hepatocyte growth factor regulated tyrosine kinase substrate CG2903-PC, isoform C	gi|110762741|ref|XP_393989.3|	6.75	0.01	-9.39874	1.55e-05	down
NL08867	-	-	6.75	0.01	-9.39874	1.54e-05	down
NL03775	PREDICTED: similar to ankyrin repeat domain 54	gi|193713771|ref|XP_001946690.1|	6.75	0.01	-9.39874	1.55e-05	down
NL15114	PREDICTED: similar to transmembrane protein 63A	gi|193591732|ref|XP_001945420.1|	6.75	0.01	-9.39874	1.54e-05	down
NL11436	conserved hypothetical protein	gi|242023223|ref|XP_002432035.1|	6.75	0.01	-9.39874	1.54e-05	down
NL04393	Centrin-1, putative	gi|242012892|ref|XP_002427159.1|	6.75	0.01	-9.39874	1.55e-05	down
NL11894	conserved hypothetical protein	gi|170054630|ref|XP_001863217.1|	6.75	0.01	-9.39874	1.54e-05	down
NL04994	serine protease snake precursor, putative	gi|242018759|ref|XP_002429841.1|	6.75	0.01	-9.39874	1.54e-05	down
NL14169	PREDICTED: colonic and hepatic tumor over-expressed protein isoform 5	gi|114637379|ref|XP_001165753.1|	6.75	0.01	-9.39874	1.55e-05	down
NL24606	-	-	6.75	0.01	-9.39874	1.54e-05	down
NL12095	AGAP004944-PA	gi|118785980|ref|XP_315042.3|	6.75	0.01	-9.39874	1.55e-05	down
NL22949	-	-	6.75	0.01	-9.39874	1.55e-05	down
NL07792	uv excision repair protein rad23, putative	gi|242023622|ref|XP_002432231.1|	6.75	0.01	-9.39874	1.55e-05	down
NL00969	serine protease P135	gi|270011109|gb|EFA07557.1|	6.75	0.01	-9.39874	1.54e-05	down
NL20493	hypothetical protein LOC431980	gi|148228008|ref|NP_001084925.1|	7.11	0.01	-9.47371	8.12e-06	down
NL15498	hypothetical protein TcasGA2_TC011884	gi|270013297|gb|EFA09745.1|	7.11	0.01	-9.47371	8.1e-06	down
NL14346	-	-	7.11	0.01	-9.47371	8.11e-06	down
NL15413	PREDICTED: similar to sex determining region Y protein	gi|156550484|ref|XP_001601519.1|	7.11	0.01	-9.47371	8.1e-06	down
NL07924	hypothetical protein	gi|145527252|ref|XP_001449426.1|	7.11	0.01	-9.47371	8.12e-06	down
NL06267	light-induced protein-like brain protein 44	gi|114051131|ref|NP_001040310.1|	7.11	0.01	-9.47371	8.14e-06	down
NL19562	-	-	7.11	0.01	-9.47371	8.1e-06	down
NL12146	-	-	7.11	0.01	-9.47371	8.13e-06	down
NL15835	PREDICTED: hypothetical protein	gi|156553032|ref|XP_001604895.1|	7.11	0.01	-9.47371	8.13e-06	down
NL11845	kinesin heavy chain, putative	gi|242017861|ref|XP_002429404.1|	7.11	0.01	-9.47371	8.09e-06	down
NL04632	PREDICTED: similar to reticulocalbin	gi|91081545|ref|XP_974976.1|	7.11	0.01	-9.47371	8.14e-06	down
NL25071	-	-	7.11	0.01	-9.47371	8.11e-06	down
NL01463	PREDICTED: hypothetical protein	gi|91088431|ref|XP_976162.1|	513.98	0.72	-9.4795	0	down
NL19449	chloride channel 7	gi|117606258|ref|NP_001071005.1|	7.46	0.01	-9.54303	4.24e-06	down
NL22575	-	-	7.46	0.01	-9.54303	4.23e-06	down
NL03950	-	-	7.46	0.01	-9.54303	4.25e-06	down
NL05375	-	-	7.46	0.01	-9.54303	4.22e-06	down
NL07668	peroxiredoxin 5, prdx5	gi|170044203|ref|XP_001849745.1|	7.46	0.01	-9.54303	4.24e-06	down
NL15209	-	-	7.46	0.01	-9.54303	4.24e-06	down
NL03162	hypothetical protein TcasGA2_TC005836	gi|270011761|gb|EFA08209.1|	7.46	0.01	-9.54303	4.23e-06	down
NL06286	hypothetical protein Phum_PHUM055770	gi|242005075|ref|XP_002423400.1|	7.46	0.01	-9.54303	4.24e-06	down
NL20578	PREDICTED: similar to omega-crystallin, putative	gi|156543022|ref|XP_001603845.1|	7.46	0.01	-9.54303	4.23e-06	down
NL06482	hypothetical protein Phum_PHUM332970	gi|242013839|ref|XP_002427608.1|	7.46	0.01	-9.54303	4.25e-06	down
NL23920	-	-	7.46	0.01	-9.54303	4.25e-06	down
NL24086	-	-	7.46	0.01	-9.54303	4.23e-06	down
NL16153	-	-	7.82	0.01	-9.61102	2.22e-06	down
NL22035	-	-	7.82	0.01	-9.61102	2.21e-06	down
NL13692	hypothetical protein TcasGA2_TC013030	gi|270006672|gb|EFA03120.1|	7.82	0.01	-9.61102	2.21e-06	down
NL18285	predicted protein	gi|156367540|ref|XP_001627474.1|	7.82	0.01	-9.61102	2.22e-06	down
NL19640	conserved hypothetical protein	gi|242003138|ref|XP_002422624.1|	7.82	0.01	-9.61102	2.22e-06	down
NL03812	ACYPI006634	gi|239790055|dbj|BAH71613.1|	7.82	0.01	-9.61102	2.22e-06	down
NL15589	hypothetical protein TTHERM_00359170	gi|118347698|ref|XP_001007325.1|	7.82	0.01	-9.61102	2.22e-06	down
NL20164	PREDICTED: similar to golgi SNAP receptor complex member 1	gi|193695274|ref|XP_001949082.1|	7.82	0.01	-9.61102	2.21e-06	down
NL04395	PREDICTED: similar to AGAP009239-PA	gi|91082995|ref|XP_974353.1|	7.82	0.01	-9.61102	2.22e-06	down
NL14692	hypothetical protein TcasGA2_TC009719	gi|270010335|gb|EFA06783.1|	7.82	0.01	-9.61102	2.22e-06	down
NL09766	GG18445	gi|194889399|ref|XP_001977076.1|	7.82	0.01	-9.61102	2.22e-06	down
NL04694	-	-	8.18	0.01	-9.67596	1.15e-06	down
NL08648	-	-	8.18	0.01	-9.67596	1.15e-06	down
NL01983	-	-	8.18	0.01	-9.67596	1.15e-06	down
NL02291	PREDICTED: similar to syndecan binding protein	gi|91090864|ref|XP_972815.1|	8.18	0.01	-9.67596	1.15e-06	down
NL05783	PREDICTED: similar to GA19547-PA	gi|91080039|ref|XP_972664.1|	8.18	0.01	-9.67596	1.15e-06	down
NL09989	AAEL001205-PA	gi|122937736|gb|ABM68581.1|	8.18	0.01	-9.67596	1.14e-06	down
NL07492	hypothetical protein Phum_PHUM328280	gi|242013714|ref|XP_002427547.1|	8.18	0.01	-9.67596	1.15e-06	down
NL13562	casein kinase	gi|157105686|ref|XP_001648979.1|	8.18	0.01	-9.67596	1.15e-06	down
NL08059	PREDICTED: similar to boule CG4760-PB, isoform B	gi|110764949|ref|XP_001122634.1|	8.18	0.01	-9.67596	1.14e-06	down
NL05313	ACYPI004614	gi|239792525|dbj|BAH72596.1|	8.53	0.01	-9.7364	5.99e-07	down
NL01441	-	-	8.53	0.01	-9.7364	5.98e-07	down
NL01313	-	-	8.53	0.01	-9.7364	5.97e-07	down
NL04462	serine protease P135	gi|270011109|gb|EFA07557.1|	8.53	0.01	-9.7364	5.99e-07	down
NL03942	-	-	8.53	0.01	-9.7364	5.97e-07	down
NL06142	-	-	8.53	0.01	-9.7364	5.99e-07	down
NL23797	-	-	8.53	0.01	-9.7364	5.96e-07	down
NL03852	-	-	8.53	0.01	-9.7364	5.98e-07	down
NL07804	PREDICTED: similar to CG10750-PA	gi|66504484|ref|XP_623521.1|	8.53	0.01	-9.7364	5.96e-07	down
NL20099	PREDICTED: similar to tektin	gi|91087971|ref|XP_973164.1|	8.53	0.01	-9.7364	5.97e-07	down
NL20612	PREDICTED: similar to HypB, AroK, ADK and rho factor domain containing protein RGD1303144	gi|91076798|ref|XP_974188.1|	8.89	0.01	-9.79604	3.06e-07	down
NL05806	-	-	8.89	0.01	-9.79604	3.06e-07	down
NL19222	-	-	8.89	0.01	-9.79604	3.07e-07	down
NL05748	PREDICTED: similar to E3 ubiquitin-protein ligase SHPRH (SNF2, histone-linker, PHD and RING finger domain-containing helicase)	gi|193698855|ref|XP_001947409.1|	8.89	0.01	-9.79604	3.07e-07	down
NL19471	-	-	8.89	0.01	-9.79604	3.07e-07	down
NL01959	hypothetical protein AaeL_AAEL005305	gi|157109512|ref|XP_001650706.1|	8.89	0.01	-9.79604	3.06e-07	down
NL15956	GF17301	gi|194741558|ref|XP_001953256.1|	8.89	0.01	-9.79604	3.07e-07	down
NL04554	-	-	9.24	0.01	-9.85175	1.58e-07	down
NL03751	PREDICTED: hypothetical protein	gi|66524513|ref|XP_624132.1|	9.24	0.01	-9.85175	1.58e-07	down
NL10515	-	-	9.24	0.01	-9.85175	1.59e-07	down
NL12776	-	-	9.24	0.01	-9.85175	1.59e-07	down
NL08971	-	-	9.24	0.01	-9.85175	1.58e-07	down
NL08593	hypothetical protein TcasGA2_TC009907	gi|270010504|gb|EFA06952.1|	9.24	0.01	-9.85175	1.58e-07	down
NL07452	hypothetical protein PAa_0382	gi|197294457|ref|YP_001798998.1|	9.24	0.01	-9.85175	1.59e-07	down
NL19692	polymerase delta-interacting protein 2	gi|170055415|ref|XP_001863572.1|	9.24	0.01	-9.85175	1.59e-07	down
NL02237	-	-	9.24	0.01	-9.85175	1.59e-07	down
NL23773	-	-	9.6	0.01	-9.90689	8.18e-08	down
NL15149	-	-	9.6	0.01	-9.90689	8.16e-08	down
NL24681	-	-	9.6	0.01	-9.90689	8.2e-08	down
NL10824	-	-	9.6	0.01	-9.90689	8.17e-08	down
NL03325	PREDICTED: similar to CG7998-PA	gi|110762014|ref|XP_001122556.1|	9.6	0.01	-9.90689	8.14e-08	down
NL08779	-	-	9.6	0.01	-9.90689	8.19e-08	down
NL08421	PREDICTED: similar to pyruvate dehydrogenase	gi|91091630|ref|XP_970163.1|	9.6	0.01	-9.90689	8.14e-08	down
NL03284	PREDICTED: similar to GA19603-PA	gi|156546490|ref|XP_001607407.1|	9.6	0.01	-9.90689	8.13e-08	down
NL20966	-	-	9.6	0.01	-9.90689	8.17e-08	down
NL13087	-	-	9.6	0.01	-9.90689	8.2e-08	down
NL21703	-	-	9.6	0.01	-9.90689	8.18e-08	down
NL10794	PREDICTED: similar to otopetrin	gi|91081515|ref|XP_974695.1|	9.6	0.01	-9.90689	8.15e-08	down
NL27739	-	-	9.6	0.01	-9.90689	8.16e-08	down
NL07310	-	-	9.95	0.01	-9.95855	4.24e-08	down
NL16273	-	-	9.95	0.01	-9.95855	4.23e-08	down
NL03347	Heat shock factor 2-binding protein, putative	gi|242018041|ref|XP_002429491.1|	9.95	0.01	-9.95855	4.24e-08	down
NL05978	hypothetical protein AaeL_AAEL012905	gi|157133857|ref|XP_001663043.1|	9.95	0.01	-9.95855	4.24e-08	down
NL13145	PREDICTED: similar to CG7997 CG7997-PA	gi|193610640|ref|XP_001944081.1|	9.95	0.01	-9.95855	4.23e-08	down
NL08000	anionic trypsin-2	gi|170062450|ref|XP_001866674.1|	9.95	0.01	-9.95855	4.23e-08	down
NL00903	-	-	9.95	0.01	-9.95855	4.23e-08	down
NL11779	Elo3, yeast)-like 4	gi|66511404|ref|XP_395160.2|	10.31	0.01	-10.0098	2.17e-08	down
NL15757	conserved hypothetical protein	gi|242022316|ref|XP_002431586.1|	10.31	0.01	-10.0098	2.17e-08	down
NL07507	PREDICTED: similar to Vacuolar ATP synthase subunit d 1 (V-ATPase d subunit 1) (Vacuolar proton pump d subunit 1) (V-ATPase 39 kDa subunit 1)	gi|66548758|ref|XP_393438.2|	10.31	0.01	-10.0098	2.16e-08	down
NL07187	-	-	10.31	0.01	-10.0098	2.17e-08	down
NL02794	-	-	10.31	0.01	-10.0098	2.17e-08	down
NL27817	-	-	10.31	0.01	-10.0098	2.16e-08	down
NL23553	-	-	10.31	0.01	-10.0098	2.17e-08	down
NL04276	coiled-coil domain containing 96	gi|257206720|emb|CAX82988.1|	10.31	0.01	-10.0098	2.18e-08	down
NL00940	-	-	10.31	0.01	-10.0098	2.17e-08	down
NL14710	Hypothetical protein CBG17156	gi|268578395|ref|XP_002644180.1|	10.66	0.01	-10.058	1.12e-08	down
NL05179	conserved hypothetical protein	gi|170034410|ref|XP_001845067.1|	10.66	0.01	-10.058	1.12e-08	down
NL00939	predicted protein	gi|270289851|ref|ZP_06196077.1|	10.66	0.01	-10.058	1.12e-08	down
NL04960	PREDICTED: similar to CG14305-PA, isoform A	gi|110758568|ref|XP_395507.3|	10.66	0.01	-10.058	1.12e-08	down
NL01623	-	-	10.66	0.01	-10.058	1.12e-08	down
NL03397	PREDICTED: similar to conserved hypothetical protein	gi|91080715|ref|XP_976478.1|	791.23	0.72	-10.1019	0	down
NL07971	PREDICTED: similar to CG10841-PA	gi|110758133|ref|XP_624053.2|	11.02	0.01	-10.1059	5.8e-09	down
NL12717	major antigen, putative	gi|242016923|ref|XP_002428944.1|	11.02	0.01	-10.1059	5.79e-09	down
NL15211	-	-	11.02	0.01	-10.1059	5.79e-09	down
NL10823	Armadillo repeat-containing protein, putative	gi|242015726|ref|XP_002428498.1|	11.02	0.01	-10.1059	5.8e-09	down
NL12322	AGAP009074-PA	gi|158299804|ref|XP_319824.3|	11.37	0.01	-10.151	3e-09	down
NL18797	thioredoxin (trx-4)	gi|11499727|ref|NP_070969.1|	11.37	0.01	-10.151	2.99e-09	down
NL19718	hypothetical protein TcasGA2_TC010279	gi|270016306|gb|EFA12752.1|	11.37	0.01	-10.151	2.98e-09	down
NL12029	-	-	11.37	0.01	-10.151	2.99e-09	down
NL13102	-	-	11.37	0.01	-10.151	3e-09	down
NL23014	-	-	11.37	0.01	-10.151	2.99e-09	down
NL06883	PREDICTED: similar to dynein light chain	gi|91087289|ref|XP_975555.1|	11.37	0.01	-10.151	2.99e-09	down
NL03915	PREDICTED: similar to CG11048 CG11048-PA	gi|91083271|ref|XP_974278.1|	11.37	0.01	-10.151	2.98e-09	down
NL11948	PREDICTED: similar to tubulin alpha 6	gi|91077924|ref|XP_974091.1|	11.37	0.01	-10.151	2.99e-09	down
NL26337	-	-	11.73	0.01	-10.196	1.54e-09	down
NL04998	PREDICTED: hypothetical protein, partial	gi|239508790|ref|XP_001718875.2|	11.73	0.01	-10.196	1.54e-09	down
NL20564	threonine protein phosphatase, putative	gi|241999938|ref|XP_002434612.1|	11.73	0.01	-10.196	1.55e-09	down
NL08441	unnamed protein product	gi|47228713|emb|CAG07445.1|	11.73	0.01	-10.196	1.54e-09	down
NL20264	hypothetical protein TcasGA2_TC005094	gi|270015405|gb|EFA11853.1|	11.73	0.01	-10.196	1.54e-09	down
NL08591	-	-	11.73	0.01	-10.196	1.54e-09	down
NL01128	uricase	gi|157127338|ref|XP_001654930.1|	11.73	0.01	-10.196	1.54e-09	down
NL12692	-	-	12.09	0.01	-10.2396	7.95e-10	down
NL07381	radial spokehead-L, putative	gi|242022709|ref|XP_002431781.1|	12.09	0.01	-10.2396	7.95e-10	down
NL01769	-	-	12.09	0.01	-10.2396	7.91e-10	down
NL19170	-	-	12.09	0.01	-10.2396	7.92e-10	down
NL19469	-	-	12.09	0.01	-10.2396	7.91e-10	down
NL08047	Nardilysin precursor, putative	gi|242011202|ref|XP_002426344.1|	12.09	0.01	-10.2396	7.89e-10	down
NL08923	-	-	12.09	0.01	-10.2396	7.94e-10	down
NL17912	PREDICTED: similar to putative phosphoglycerate kinase	gi|91084675|ref|XP_968140.1|	12.09	0.01	-10.2396	7.9e-10	down
NL06738	unnamed protein product	gi|47216070|emb|CAG04809.1|	12.09	0.01	-10.2396	7.93e-10	down
NL14179	reverse transcriptase	gi|134001215|gb|ABO45231.1|	12.09	0.01	-10.2396	7.89e-10	down
NL10744	PREDICTED: similar to ENSANGP00000018359	gi|156540988|ref|XP_001600466.1|	12.09	0.01	-10.2396	7.93e-10	down
NL12799	PREDICTED: similar to predicted protein	gi|91086961|ref|XP_973074.1|	12.44	0.01	-10.2808	4.07e-10	down
NL03889	PREDICTED: similar to pterin-4a-carbinolamine dehydratase CG1963-PA	gi|91087549|ref|XP_970604.1|	12.44	0.01	-10.2808	4.08e-10	down
NL09285	-	-	12.44	0.01	-10.2808	4.07e-10	down
NL06848	PREDICTED: similar to anterior fat body protein	gi|193669147|ref|XP_001951607.1|	12.44	0.01	-10.2808	4.07e-10	down
NL12398	conserved hypothetical protein	gi|170042886|ref|XP_001849140.1|	12.44	0.01	-10.2808	4.06e-10	down
NL19844	PREDICTED: similar to Nucleoside diphosphate kinase homolog 5 (NDK-H 5) (NDP kinase homolog 5) (nm23-H5) (Testis-specific nm23 homolog) (Inhibitor of p53-induced apoptosis-beta) (IPIA-beta)	gi|110758025|ref|XP_001121989.1|	12.8	0.01	-10.3219	2.1e-10	down
NL05591	-	-	12.8	0.01	-10.3219	2.11e-10	down
NL09071	myosin heavy chain	gi|67597684|ref|XP_666163.1|	12.8	0.01	-10.3219	2.1e-10	down
NL16049	serine protease P90	gi|270011003|gb|EFA07451.1|	12.8	0.01	-10.3219	2.1e-10	down
NL05772	yellow-g protein	gi|237761898|emb|CAR66236.1|	12.8	0.01	-10.3219	2.11e-10	down
NL19874	hypothetical protein TcasGA2_TC030746	gi|270003003|gb|EEZ99450.1|	12.8	0.01	-10.3219	2.1e-10	down
NL27214	-	-	12.8	0.01	-10.3219	2.11e-10	down
NL05240	PREDICTED: similar to MGC97619 protein	gi|72113568|ref|XP_794211.1|	12.8	0.01	-10.3219	2.1e-10	down
NL15389	PREDICTED: similar to Zmynd10 protein	gi|156547129|ref|XP_001603005.1|	13.15	0.01	-10.3608	1.08e-10	down
NL27693	-	-	13.15	0.01	-10.3608	1.08e-10	down
NL04299	-	-	13.15	0.01	-10.3608	1.08e-10	down
NL09173	PREDICTED: similar to CG13282-PA	gi|66501397|ref|XP_624610.1|	13.15	0.01	-10.3608	1.08e-10	down
NL24051	-	-	13.15	0.01	-10.3608	1.08e-10	down
NL15712	-	-	13.15	0.01	-10.3608	1.08e-10	down
NL08371	PREDICTED: similar to AGAP001735-PA	gi|91080829|ref|XP_970586.1|	13.15	0.01	-10.3608	1.08e-10	down
NL24671	-	-	13.51	0.01	-10.3998	5.57e-11	down
NL15611	GI14823	gi|195131543|ref|XP_002010210.1|	13.51	0.01	-10.3998	5.57e-11	down
NL20709	AGAP010336-PA	gi|158290036|ref|XP_311608.4|	13.51	0.01	-10.3998	5.55e-11	down
NL24362	-	-	13.51	0.01	-10.3998	5.56e-11	down
NL18304	PREDICTED: similar to GA19547-PA	gi|91080039|ref|XP_972664.1|	13.51	0.01	-10.3998	5.56e-11	down
NL25606	-	-	13.86	0.01	-10.4367	2.89e-11	down
NL08657	PREDICTED: similar to AGAP002401-PA	gi|91092062|ref|XP_970621.1|	13.86	0.01	-10.4367	2.89e-11	down
NL16030	cyclophilin-9, putative	gi|242011948|ref|XP_002426705.1|	13.86	0.01	-10.4367	2.88e-11	down
NL22693	-	-	14.22	0.01	-10.4737	1.5e-11	down
NL02168	serine protease P90	gi|270011003|gb|EFA07451.1|	14.22	0.01	-10.4737	1.49e-11	down
NL20551	-	-	14.22	0.01	-10.4737	1.5e-11	down
NL14500	LIM domain transcription factor LMO4, putative	gi|242006668|ref|XP_002424169.1|	14.22	0.01	-10.4737	1.49e-11	down
NL03964	hypothetical protein TcasGA2_TC005606	gi|270011569|gb|EFA08017.1|	14.22	0.01	-10.4737	1.49e-11	down
NL23327	-	-	14.22	0.01	-10.4737	1.5e-11	down
NL09702	hypothetical protein TcasGA2_TC002966	gi|270003697|gb|EFA00145.1|	14.22	0.01	-10.4737	1.5e-11	down
NL05721	hypothetical protein Phum_PHUM171650	gi|242008551|ref|XP_002425066.1|	14.57	0.01	-10.5088	7.76e-12	down
NL21021	PREDICTED: similar to CG12309-PA	gi|110763701|ref|XP_001122615.1|	14.57	0.01	-10.5088	7.75e-12	down
NL15569	-	-	14.57	0.01	-10.5088	7.76e-12	down
NL15380	hypothetical protein BRAFLDRAFT_281199	gi|260809391|ref|XP_002599489.1|	14.57	0.01	-10.5088	7.78e-12	down
NL01558	-	-	14.57	0.01	-10.5088	7.77e-12	down
NL19948	-	-	14.93	0.01	-10.544	4.06e-12	down
NL06884	PREDICTED: hypothetical protein	gi|110764770|ref|XP_001120606.1|	14.93	0.01	-10.544	4.06e-12	down
NL03619	hypothetical protein TcasGA2_TC002390	gi|270003187|gb|EEZ99634.1|	14.93	0.01	-10.544	4.07e-12	down
NL05385	hypothetical protein TcasGA2_TC007771	gi|270005674|gb|EFA02122.1|	14.93	0.01	-10.544	4.08e-12	down
NL19563	pyruvate kinase	gi|157132940|ref|XP_001662712.1|	14.93	0.01	-10.544	4.08e-12	down
NL15953	-	-	14.93	0.01	-10.544	4.07e-12	down
NL15471	WD-repeat protein, putative	gi|242014174|ref|XP_002427770.1|	14.93	0.01	-10.544	4.06e-12	down
NL19476	-	-	14.93	0.01	-10.544	4.05e-12	down
NL19572	PREDICTED: similar to OTTHUMP00000021609	gi|114625438|ref|XP_520116.2|	15.28	0.01	-10.5774	2.16e-12	down
NL14212	PREDICTED: similar to yellow-g-like protein	gi|156555037|ref|XP_001603601.1|	15.28	0.01	-10.5774	2.15e-12	down
NL02946	PREDICTED: similar to alanine aminotransferase	gi|193662234|ref|XP_001948711.1|	15.28	0.01	-10.5774	2.16e-12	down
NL03790	-	-	15.28	0.01	-10.5774	2.15e-12	down
NL04851	PREDICTED: similar to forkhead box protein (AaegFOXM1)	gi|156552004|ref|XP_001603298.1|	15.28	0.01	-10.5774	2.15e-12	down
NL16106	-	-	15.64	0.01	-10.611	1.12e-12	down
NL05020	PREDICTED: similar to rac-gtp binding protein	gi|156542987|ref|XP_001602994.1|	15.64	0.01	-10.611	1.12e-12	down
NL04064	conserved hypothetical protein	gi|242015814|ref|XP_002428542.1|	15.64	0.01	-10.611	1.12e-12	down
NL15947	polo-like kinase 1	gi|148235751|ref|NP_001080788.1|	16	0.01	-10.6439	5.82e-13	down
NL04581	juvenile hormone esterase	gi|170317966|gb|ACB14344.1|	16	0.01	-10.6439	5.85e-13	down
NL16192	-	-	16	0.01	-10.6439	5.83e-13	down
NL13805	-	-	16	0.01	-10.6439	5.83e-13	down
NL05736	trypsin	gi|262088880|gb|ACY24335.1|	16	0.01	-10.6439	5.84e-13	down
NL01705	SUMO-1-like protein	gi|146446849|gb|ABQ41279.1|	16	0.01	-10.6439	5.85e-13	down
NL25648	-	-	16.35	0.01	-10.6751	3.02e-13	down
NL14049	-	-	16.35	0.01	-10.6751	3.01e-13	down
NL18590	-	-	16.35	0.01	-10.6751	3.01e-13	down
NL11080	-	-	16.71	0.01	-10.7065	1.55e-13	down
NL19859	PREDICTED: similar to AGAP007732-PA	gi|193643337|ref|XP_001943339.1|	16.71	0.01	-10.7065	1.56e-13	down
NL08284	PREDICTED: hypothetical protein	gi|156545213|ref|XP_001604152.1|	16.71	0.01	-10.7065	1.55e-13	down
NL14304	-	-	16.71	0.01	-10.7065	1.56e-13	down
NL18772	hypothetical protein Phum_PHUM332970	gi|242013839|ref|XP_002427608.1|	16.71	0.01	-10.7065	1.56e-13	down
NL19011	-	-	16.71	0.01	-10.7065	1.55e-13	down
NL02658	AGAP001952-PA	gi|58395252|ref|XP_321111.2|	16.71	0.01	-10.7065	1.55e-13	down
NL22766	-	-	16.71	0.01	-10.7065	1.56e-13	down
NL16425	ACYPI006634	gi|239790055|dbj|BAH71613.1|	17.06	0.01	-10.7364	8.09e-14	down
NL19898	-	-	17.06	0.01	-10.7364	8.04e-14	down
NL02656	-	-	17.06	0.01	-10.7364	8.07e-14	down
NL02172	hypothetical protein Phum_PHUM116690	gi|242006676|ref|XP_002424173.1|	17.06	0.01	-10.7364	8.05e-14	down
NL08302	PREDICTED: similar to Dihydroxyacetone kinase 2 homolog (yeast)	gi|156545523|ref|XP_001607196.1|	17.06	0.01	-10.7364	8.08e-14	down
NL08088	conserved hypothetical protein	gi|242008796|ref|XP_002425185.1|	17.06	0.01	-10.7364	8.03e-14	down
NL04883	-	-	17.42	0.01	-10.7665	4.1e-14	down
NL13663	PREDICTED: similar to Uncharacterized protein C6orf165	gi|91090324|ref|XP_966399.1|	17.42	0.01	-10.7665	4.11e-14	down
NL09100	-	-	17.42	0.01	-10.7665	4.11e-14	down
NL06004	-	-	17.77	0.01	-10.7952	2.08e-14	down
NL03326	-	-	17.77	0.01	-10.7952	2.08e-14	down
NL09265	-	-	17.77	0.01	-10.7952	2.09e-14	down
NL02299	-	-	1288.15	0.72	-10.805	0	down
NL09267	Heat shock protein beta-1	gi|225710084|gb|ACO10888.1|	18.13	0.01	-10.8242	1.15e-14	down
NL03309	PREDICTED: similar to CG33232 CG33232-PC	gi|91079100|ref|XP_975321.1|	18.13	0.01	-10.8242	1.15e-14	down
NL15286	hypothetical protein TcasGA2_TC004346	gi|270015745|gb|EFA12193.1|	18.13	0.01	-10.8242	1.15e-14	down
NL29835	-	-	18.48	0.01	-10.8517	5.81e-15	down
NL23347	-	-	18.48	0.01	-10.8517	5.8e-15	down
NL13021	PREDICTED: hypothetical protein	gi|109479944|ref|XP_001068871.1|	18.84	0.01	-10.8796	2.95e-15	down
NL01267	-	-	18.84	0.01	-10.8796	2.95e-15	down
NL19130	PREDICTED: similar to conserved hypothetical protein	gi|72016517|ref|XP_784749.1|	18.84	0.01	-10.8796	2.94e-15	down
NL07444	hypothetical protein LOC100166979	gi|240849013|ref|NP_001155728.1|	18.84	0.01	-10.8796	2.94e-15	down
NL21965	conserved hypothetical protein	gi|241701238|ref|XP_002411909.1|	19.19	0.01	-10.9061	1.5e-15	down
NL13193	conserved hypothetical protein	gi|242009570|ref|XP_002425556.1|	19.19	0.01	-10.9061	1.5e-15	down
NL09128	histone H1	gi|14269419|gb|AAK58061.1|AF378198_1	19.19	0.01	-10.9061	1.5e-15	down
NL03113	-	-	19.19	0.01	-10.9061	1.5e-15	down
NL17450	-	-	19.55	0.01	-10.933	7.66e-16	down
NL10787	AGAP000401-PA	gi|158288878|ref|XP_310698.4|	19.55	0.01	-10.933	7.65e-16	down
NL06043	PREDICTED: similar to Kinesin-like protein KIF3B (Microtubule plus end-directed kinesin motor 3B) (HH0048)	gi|48115199|ref|XP_393174.1|	19.55	0.01	-10.933	7.62e-16	down
NL03753	-	-	19.55	0.01	-10.933	7.63e-16	down
NL22525	-	-	19.55	0.01	-10.933	7.64e-16	down
NL10229	MORN repeat containing 5	gi|66773116|ref|NP_001019584.1|	19.91	0.01	-10.9593	3.92e-16	down
NL02206	-	-	19.91	0.01	-10.9593	3.91e-16	down
NL05921	PREDICTED: similar to viral A-type inclusion protein, putative	gi|193666906|ref|XP_001952834.1|	19.91	0.01	-10.9593	3.9e-16	down
NL22287	-	-	19.91	0.01	-10.9593	3.9e-16	down
NL02742	serine protease P135	gi|270011109|gb|EFA07557.1|	19.91	0.01	-10.9593	3.89e-16	down
NL02269	-	-	20.26	0.01	-10.9844	1.98e-16	down
NL01913	-	-	20.26	0.01	-10.9844	1.99e-16	down
NL16734	-	-	20.26	0.01	-10.9844	1.98e-16	down
NL03058	-	-	20.62	0.01	-11.0098	1.01e-16	down
NL19560	PREDICTED: similar to CG11473-PA	gi|110751234|ref|XP_394295.3|	20.62	0.01	-11.0098	1.01e-16	down
NL02756	-	-	20.62	0.01	-11.0098	1.01e-16	down
NL03211	-	-	20.62	0.01	-11.0098	1.01e-16	down
NL04650	unnamed protein product	gi|47220928|emb|CAG03461.1|	20.62	0.01	-11.0098	1.01e-16	down
NL04970	-	-	20.97	0.01	-11.0341	5.14e-17	down
NL09488	cAMP-dependent protein kinase catalytic subunit, putative	gi|242018658|ref|XP_002429791.1|	20.97	0.01	-11.0341	5.13e-17	down
NL07016	-	-	20.97	0.01	-11.0341	5.12e-17	down
NL03836	-	-	20.97	0.01	-11.0341	5.13e-17	down
NL01805	Cht5	gi|21358195|ref|NP_650314.1|	21.33	0.01	-11.0587	2.59e-17	down
NL29015	-	-	21.33	0.01	-11.0587	2.6e-17	down
NL02790	serine protease P90	gi|270011003|gb|EFA07451.1|	21.68	0.01	-11.0821	1.31e-17	down
NL02984	hypothetical protein	gi|145527252|ref|XP_001449426.1|	21.68	0.01	-11.0821	1.31e-17	down
NL22288	-	-	21.68	0.01	-11.0821	1.31e-17	down
NL05881	PREDICTED: similar to GA22160-PA	gi|156545114|ref|XP_001602014.1|	21.68	0.01	-11.0821	1.32e-17	down
NL19860	-	-	22.04	0.01	-11.1059	6.66e-18	down
NL11881	-	-	22.04	0.01	-11.1059	6.67e-18	down
NL02605	gilgamesh, isoform E	gi|28571751|ref|NP_788683.1|	22.04	0.01	-11.1059	6.68e-18	down
NL19267	PREDICTED: similar to OTTHUMP00000016524	gi|72096309|ref|XP_797414.1|	22.39	0.01	-11.1286	3.39e-18	down
NL24145	-	-	22.39	0.01	-11.1286	3.38e-18	down
NL24985	-	-	22.39	0.01	-11.1286	3.37e-18	down
NL20627	hypothetical protein TcasGA2_TC008686	gi|270009429|gb|EFA05877.1|	22.39	0.01	-11.1286	3.38e-18	down
NL03632	-	-	22.75	0.01	-11.1517	1.72e-18	down
NL22249	-	-	22.75	0.01	-11.1517	1.72e-18	down
NL06623	-	-	22.75	0.01	-11.1517	1.73e-18	down
NL19513	-	-	22.75	0.01	-11.1517	1.72e-18	down
NL13317	l-lactate dehydrogenase	gi|170063026|ref|XP_001866924.1|	22.75	0.01	-11.1517	1.71e-18	down
NL02014	hypothetical protein BRAFLDRAFT_89396	gi|260793763|ref|XP_002591880.1|	23.1	0.01	-11.1737	8.72e-19	down
NL02511	-	-	23.1	0.01	-11.1737	8.75e-19	down
NL14922	multidrug resistance-associated protein, putative	gi|242007214|ref|XP_002424437.1|	23.1	0.01	-11.1737	8.73e-19	down
NL17377	GI17886	gi|195117710|ref|XP_002003390.1|	23.46	0.01	-11.196	4.43e-19	down
NL08195	PREDICTED: similar to polyamine oxidase	gi|91082981|ref|XP_974097.1|	23.46	0.01	-11.196	4.43e-19	down
NL04139	PREDICTED: hypothetical protein	gi|109479944|ref|XP_001068871.1|	23.82	0.01	-11.218	2.24e-19	down
NL03526	-	-	24.17	0.01	-11.239	1.13e-19	down
NL00827	hexokinase	gi|157123148|ref|XP_001660031.1|	24.53	0.01	-11.2603	5.74e-20	down
NL22761	-	-	24.53	0.01	-11.2603	5.73e-20	down
NL04337	-	-	24.53	0.01	-11.2603	5.75e-20	down
NL22341	-	-	24.88	0.01	-11.2808	2.92e-20	down
NL14867	-	-	25.24	0.01	-11.3015	1.48e-20	down
NL04206	novel protein similar to vertebrate leucine rich repeat and coiled-coil domain containing 1 (LRRCC1)	gi|148725581|emb|CAN88711.1|	25.24	0.01	-11.3015	1.48e-20	down
NL10996	hypothetical protein Phum_PHUM332970	gi|242013839|ref|XP_002427608.1|	25.59	0.01	-11.3214	7.53e-21	down
NL00826	PREDICTED: hypothetical protein	gi|114629259|ref|XP_521410.2|	25.59	0.01	-11.3214	7.54e-21	down
NL04815	-	-	25.95	0.01	-11.3415	3.81e-21	down
NL01014	juvenile hormone esterase	gi|170317966|gb|ACB14344.1|	26.3	0.01	-11.3608	1.94e-21	down
NL20698	PREDICTED: similar to lethal (1) G0334 CG7010-PC, isoform C isoform 1	gi|110765081|ref|XP_623502.2|	26.3	0.01	-11.3608	1.94e-21	down
NL07689	PREDICTED: similar to outer dense fiber of sperm tails 2 isoform 1	gi|110748678|ref|XP_001122090.1|	26.3	0.01	-11.3608	1.93e-21	down
NL02372	hypothetical protein TTHERM_00460460	gi|146173158|ref|XP_001018742.2|	26.3	0.01	-11.3608	1.93e-21	down
NL06628	allergen Bla g 6.0201	gi|82704034|gb|ABB89297.1|	26.66	0.01	-11.3805	9.81e-22	down
NL24157	-	-	26.66	0.01	-11.3805	9.85e-22	down
NL05510	-	-	26.66	0.01	-11.3805	9.83e-22	down
NL03559	PREDICTED: similar to trifunctional enzyme beta subunit (tp-beta)	gi|193652756|ref|XP_001943983.1|	27.01	0.01	-11.3993	4.97e-22	down
NL04507	PREDICTED: similar to LOC496069 protein, partial	gi|91092614|ref|XP_967024.1|	27.01	0.01	-11.3993	4.99e-22	down
NL06790	-	-	27.01	0.01	-11.3993	4.98e-22	down
NL02600	-	-	27.37	0.01	-11.4184	2.53e-22	down
NL13009	PREDICTED: similar to Apolipoprotein D precursor (Apo-D) (ApoD)	gi|55621758|ref|XP_516965.1|	27.37	0.01	-11.4184	2.52e-22	down
NL16085	male sterility domain-containing protein, putative	gi|242012541|ref|XP_002426991.1|	27.37	0.01	-11.4184	2.52e-22	down
NL22758	-	-	27.73	0.01	-11.4372	1.27e-22	down
NL14910	-	-	28.08	0.01	-11.4553	6.42e-23	down
NL07719	hypothetical protein Phum_PHUM332970	gi|242013839|ref|XP_002427608.1|	28.44	0.01	-11.4737	3.26e-23	down
NL14443	-	-	28.44	0.01	-11.4737	3.28e-23	down
NL02249	conserved hypothetical protein	gi|242004379|ref|XP_002423070.1|	28.44	0.01	-11.4737	3.27e-23	down
NL04512	PREDICTED: similar to RIKEN cDNA 6030408C04	gi|193678760|ref|XP_001945076.1|	28.44	0.01	-11.4737	3.27e-23	down
NL09087	-	-	29.15	0.01	-11.5093	8.37e-24	down
NL29464	-	-	29.15	0.01	-11.5093	8.35e-24	down
NL20062	-	-	29.5	0.01	-11.5265	4.22e-24	down
NL16753	-	-	29.5	0.01	-11.5265	4.21e-24	down
NL04200	PREDICTED: similar to LOC779580 protein	gi|91091002|ref|XP_974953.1|	29.5	0.01	-11.5265	4.23e-24	down
NL09049	PREDICTED: similar to AGAP000219-PA	gi|91078420|ref|XP_974692.1|	29.86	0.01	-11.544	2.14e-24	down
NL13411	-	-	29.86	0.01	-11.544	2.14e-24	down
NL08761	PREDICTED: similar to protein KINase family member (kin-1)	gi|110749905|ref|XP_394147.2|	30.21	0.01	-11.5608	1.08e-24	down
NL20538	GK25473	gi|195446630|ref|XP_002070854.1|	30.21	0.01	-11.5608	1.08e-24	down
NL27645	-	-	30.21	0.01	-11.5608	1.08e-24	down
NL02494	-	-	30.57	0.01	-11.5779	5.48e-25	down
NL04605	Fructose-bisphosphate aldolase, putative	gi|242025190|ref|XP_002433009.1|	30.57	0.01	-11.5779	5.49e-25	down
NL08147	-	-	30.92	0.01	-11.5943	2.8e-25	down
NL08250	PREDICTED: similar to AGAP001957-PA	gi|193622576|ref|XP_001951133.1|	31.28	0.01	-11.611	1.42e-25	down
NL14522	GK23146	gi|195455138|ref|XP_002074576.1|	31.28	0.01	-11.611	1.42e-25	down
NL20557	Dual specificity protein phosphatase CDC14A	gi|223648028|gb|ACN10772.1|	31.64	0.01	-11.6275	7.16e-26	down
NL02227	PREDICTED: similar to chaperone protein dnaj	gi|193606025|ref|XP_001944027.1|	31.99	0.01	-11.6434	3.62e-26	down
NL04269	PREDICTED: similar to CG3621 CG3621-PA	gi|91083977|ref|XP_975169.1|	31.99	0.01	-11.6434	3.62e-26	down
NL01426	Apolipoprotein D precursor, putative	gi|242017678|ref|XP_002429314.1|	32.7	0.01	-11.6751	9.23e-27	down
NL20307	PREDICTED: hypothetical protein	gi|115757007|ref|XP_782050.2|	33.06	0.01	-11.6909	4.67e-27	down
NL03091	hypothetical protein TcasGA2_TC015765	gi|270009128|gb|EFA05576.1|	33.06	0.01	-11.6909	4.66e-27	down
NL03290	succinate dehydrogenase	gi|170034939|ref|XP_001845329.1|	33.41	0.01	-11.7061	2.38e-27	down
NL06865	PREDICTED: similar to GA12375-PA	gi|189240417|ref|XP_970201.2|	33.41	0.01	-11.7061	2.37e-27	down
NL02246	PREDICTED: similar to GTP cyclohydrolase I feedback regulatory protein	gi|198432963|ref|XP_002128909.1|	33.41	0.01	-11.7061	2.38e-27	down
NL24474	-	-	33.77	0.01	-11.7215	1.2e-27	down
NL00606	juvenile hormone esterase	gi|170317966|gb|ACB14344.1|	34.48	0.01	-11.7515	3.07e-28	down
NL18566	flotillin 2, isoform B	gi|24642031|ref|NP_511157.2|	34.48	0.01	-11.7515	3.07e-28	down
NL07449	ubiquinol-cytochrome C reductase hinge protein, putative	gi|241998180|ref|XP_002433733.1|	34.83	0.01	-11.7661	1.56e-28	down
NL04246	PREDICTED: similar to CG14235 CG14235-PA	gi|91078412|ref|XP_974620.1|	34.83	0.01	-11.7661	1.55e-28	down
NL08879	PREDICTED: similar to viral A-type inclusion protein, putative	gi|193657000|ref|XP_001950662.1|	34.83	0.01	-11.7661	1.55e-28	down
NL10336	PREDICTED: similar to oxysterol binding protein	gi|156555135|ref|XP_001604970.1|	35.55	0.01	-11.7956	3.96e-29	down
NL04672	juvenile hormone esterase	gi|170317966|gb|ACB14344.1|	35.9	0.01	-11.8098	2e-29	down
NL03667	gi|3024695|sp|Q91060.1|TBA_NOTVI/7.64285e-156/RecName: Full=Tubulin alpha chain	gi|3024695|sp|Q91060.1|TBA_NOTVI	36.26	0.01	-11.8242	1.01e-29	down
NL08866	hypothetical protein TTHERM_00399440	gi|118361578|ref|XP_001014017.1|	36.97	0.01	-11.8521	2.56e-30	down
NL20730	EF-hand domain-containing protein, putative	gi|242020169|ref|XP_002430528.1|	36.97	0.01	-11.8521	2.57e-30	down
NL00602	PREDICTED: similar to tubulin, alpha 1, partial	gi|66525050|ref|XP_625145.1|	37.32	0.01	-11.8657	1.3e-30	down
NL22816	-	-	38.03	0.01	-11.8929	3.3e-31	down
NL08227	hypothetical protein TcasGA2_TC011780	gi|270013206|gb|EFA09654.1|	38.03	0.01	-11.8929	3.29e-31	down
NL06520	thioredoxin peroxidase	gi|260908612|gb|ACX54025.1|	38.39	0.01	-11.9065	1.67e-31	down
NL04483	hypothetical protein BRAFLDRAFT_275521	gi|260798360|ref|XP_002594168.1|	38.39	0.01	-11.9065	1.67e-31	down
NL22297	-	-	38.74	0.01	-11.9196	8.43e-32	down
NL03870	peritrophin-like protein 1	gi|20385606|gb|AAM21354.1|AF373879_1	38.74	0.01	-11.9196	8.45e-32	down
NL24100	-	-	39.1	0.01	-11.933	4.27e-32	down
NL22742	-	-	41.59	0.01	-12.022	3.51e-34	down
NL16611	-	-	41.94	0.01	-12.0341	1.77e-34	down
NL05134	-	-	42.3	0.01	-12.0464	8.95e-35	down
NL05715	gamma-taxilin, putative	gi|242008802|ref|XP_002425188.1|	42.3	0.01	-12.0464	8.97e-35	down
NL02528	-	-	42.65	0.01	-12.0583	4.54e-35	down
NL05717	-	-	43.01	0.01	-12.0705	2.3e-35	down
NL18429	PREDICTED: similar to SJCHGC05363 protein	gi|114615852|ref|XP_001142779.1|	43.36	0.01	-12.0821	1.16e-35	down
NL22847	-	-	43.72	0.01	-12.0941	5.88e-36	down
NL08372	hypothetical protein TcasGA2_TC009512	gi|270011048|gb|EFA07496.1|	44.08	0.01	-12.1059	2.97e-36	down
NL26827	-	-	44.08	0.01	-12.1059	2.96e-36	down
NL24859	-	-	44.43	0.01	-12.1173	1.5e-36	down
NL06536	putative alcohol dehydrogenase	gi|40362719|gb|AAR84629.1|	44.43	0.01	-12.1173	1.5e-36	down
[truncated: 176 more rows]
