# Supplementary material for: Transcriptome Analysis of the Brown Planthopper Nilaparvata lugens
Source: PLoS One. 2010 Dec 6;5(12):e14233. doi: 10.1371/journal.pone.0014233 (PMC2997790; doi:10.1371/journal.pone.0014233)
Supplement: Table S12 — Gene set enrichment analysis comparing MFA and MMA. (0.03 MB XLS) [file pone.0014233.s012.xls]

## Sheet: GO
Supplemental Table S12. Gene set enrichment analysis comparing MFA and MMA
Category	Subcategory	P-value	Total	Up-regulation	Down-regulation
Biological Process	translation	1.23e-12	95	94	1
	protein metabolic process	3.6e-10	283	169	114
	catabolic process	1.41e-05	149	45	104
	macromolecule catabolic process	7.34e-05	117	43	74
	ribonucleoprotein complex biogenesis	7.61e-05	25	24	1
	protein catabolic process	9.59e-05	108	37	71
	proteolysis	9.82e-05	106	35	71
	biopolymer catabolic process	0.00028	114	42	72
	microtubule-based process	0.00379	47	11	36
	cellular protein metabolic process	0.00519	197	145	52
	ribosome biogenesis	0.00538	18	18	0
	hexose metabolic process	0.00959	28	4	24
	glucose metabolic process	0.01331	23	2	21
	glycolysis	0.0147	19	0	19
Cellular Component	ribonucleoprotein complex	3.19e-17	89	86	3
	ribosome	2.02e-13	63	63	0
	intracellular non-membrane-bounded organelle	2.68e-11	145	103	42
	non-membrane-bounded organelle	2.68e-11	145	103	42
	macromolecular complex	2.23e-10	193	143	50
	cytoplasm	2.75e-10	205	127	78
	intracellular part	2.89e-10	411	251	160
	cytoplasmic part	4.42e-07	281	172	109
	intracellular	0.00053	459	277	182
	microtubule cytoskeleton	0.00087	43	9	34
	organelle part	0.00162	170	93	77
	microtubule	0.00329	21	4	17
	intracellular organelle part	0.00367	167	92	75
	ribosomal subunit	0.00777	16	16	0
	organelle	0.02137	305	188	117
	intracellular organelle	0.02862	303	186	117
	lipid particle	0.04637	22	10	12
Molecular Function	structural molecule activity	1.01e-12	95	74	21
	structural constituent of ribosome	3.15e-12	63	63	0
	peptidase activity	5.79e-11	99	36	63
	peptidase activity, acting on L-amino acid peptides	1.82e-10	106	40	66
	serine hydrolase activity	4.51e-07	48	11	37
	serine-type peptidase activity	4.51e-07	48	11	37
	endopeptidase activity	3.6e-05	62	24	38
	metalloexopeptidase activity	0.00013	16	1	15
	serine-type endopeptidase activity	0.00113	34	5	29
	exopeptidase activity	0.00137	22	6	16
	catalytic activity	0.00195	542	243	299
	aminopeptidase activity	0.00412	11	1	10
	hydrolase activity	0.00605	248	118	130
	unfolded protein binding	0.01384	19	16	3
	nucleotide binding	0.01931	210	124	86
	GTP binding	0.0302	37	19	18
	guanyl ribonucleotide binding	0.0302	37	19	18
	guanyl nucleotide binding	0.03378	37	19	18

## Sheet: KO
KEGG Pathway Category	FDR	Total	Up-regulate	Down-regulate
Citrate cycle (TCA cycle)	0.000598367	22	3	19
Glycolysis / Gluconeogenesis	9.14206e-05	28	6	22
Insulin signaling pathway	0.04766	39	8	31
Nitrogen metabolism	0.0315598	11	4	7
Pathogenic Escherichia coli infection	0.04766	26	8	18
Pyruvate metabolism	0.00905376	21	4	17
Ribosome	6.27574e-15	58	58	0
Spliceosome	0.00360541	67	51	16
Starch and sucrose metabolism	0.0357566	20	8	12
