# Supplementary material for: Transcriptome Analysis of the Brown Planthopper Nilaparvata lugens
Source: PLoS One. 2010 Dec 6;5(12):e14233. doi: 10.1371/journal.pone.0014233 (PMC2997790; doi:10.1371/journal.pone.0014233)
Supplement: Table S13 — Muscle cytoskeletal architecture-related genes. (0.03 MB XLS) [file pone.0014233.s013.xls]

## Sheet: Sheet1
Supplemental Table S13. Muscle cytoskeletal architecture-related genes
Unigene ID	Symbol	Discription	Hit Number	BFA (TMP)	MFA (TMP)	log2 Ratio(MFA/BFA)	FDR
NL21924	flightin	flightin	gi|58190220|emb|CAI46902.1|	0.01	453.43	15.4686	5.11e-14
NL16324	TnC	troponin C, slow skeletal and cardiac muscles	gi|240848699|ref|NP_001155712.1|	5.32	15.82	1.57225	0.000840672
NL00155	TPM1	tropomyosin 1	gi|153792609|ref|NP_001093277.1|	36.22	84.5	1.22216	0
NL00627	titin	titin	gi|270014673|gb|EFA11121.1|	140.91	645.45	2.19553	0
NL01040	MHC	myosin heavy chain	gi|242014184|ref|XP_002427775.1|	84.74	193.45	1.19085	0
NL17310	LN-α2	laminin, alpha 2	gi|242022324|ref|XP_002431590.1|	19.94	42.79	1.10161	1.14603e-05
