# Supplementary material for: Transcriptome Analysis of the Brown Planthopper Nilaparvata lugens
Source: PLoS One. 2010 Dec 6;5(12):e14233. doi: 10.1371/journal.pone.0014233 (PMC2997790; doi:10.1371/journal.pone.0014233)
Supplement: Table S14 — Top ten specific expressed genes in each library comparison. (0.04 MB XLS) [file pone.0014233.s014.xls]

## Sheet: Sheet1
Supplemental Table S14. Top ten specific expressed genes in each library comparison
Comparison	Library	Unigene ID	Hit Number	Discription	gene expression copy numbers (TMP)
egg/non-egg	egg specific genes	NL23234	-	-	6.16
		NL24424	-	-	6.98
		NL30635	-	-	13.96
		NL30440	-	-	16.42
		NL24956	-	-	19.29
		NL21953	gi|195451282|ref|XP_002072846.1|	GK13823 [Drosophila willistoni]	22.99
		NL13952	-	-	26.68
		NL04324	-	-	34.07
		NL24419	-	-	42.7
		NL02824	-	-	58.3
	non-egg stage specific genes	NL21863	gi|154799937|dbj|BAF75351.1|	vitellogenin [Nilaparvata lugens]	401.102
		NL09383	gi|193690759|ref|XP_001947557.1|	PREDICTED: similar to GA14321-PA [Acyrthosiphon pisum]	411.48
		NL30565	-	-	431.298
		NL00506	-	-	437.426
		NL30534	-	-	466.174
		NL02598	-	-	513.06
		NL00643	-	-	686.342
		NL00492	gi|23393789|gb|AAN31393.1|	fatty acyl-CoA desaturase [Musca domestica]	959.83
		NL00463	-	-	1294.33
		NL00011	gi|154799937|dbj|BAF75351.1|	vitellogenin [Nilaparvata lugens]	3733.21
nymphs/adults	nymphs specific genes	NL06133	gi|118794438|ref|XP_321477.2|	AGAP001622-PA [Anopheles gambiae str. PEST]	378.92
		NL11434	-	-	383.17
		NL13997	gi|240247203|emb|CAX63254.1|	odorant-binding protein RpadOBP5 precursor [Rhopalosiphum padi]	422.36
		NL16481	-	-	429.11
		NL30798	-	-	437.15
		NL04454	gi|193636635|ref|XP_001950829.1|	PREDICTED: similar to conserved hypothetical protein [Acyrthosiphon pisum]	447.5
		NL16821	gi|157326172|ref|YP_001468385.1|	cytochrome b [Culicoides arakawae]	476.36
		NL01392	gi|242004132|ref|XP_002422986.1|	conserved hypothetical protein [Pediculus humanus corporis]	558.2
		NL14053	gi|225347350|ref|YP_002640588.2|	cytochrome c oxidase subunit I [Hydroscapha granulum]	676.22
		NL01752	gi|66512122|ref|XP_392687.2|	PREDICTED: similar to CG15615-PA isoform 1 [Apis mellifera]	818.7
	adults specific genes	NL01993	gi|193587079|ref|XP_001947773.1|	PREDICTED: similar to pancreatic lipase related protein 1 [Acyrthosiphon pisum]	482.74
		NL21847	-	-	559.643
		NL05048	-	-	597.57
		NL00391	-	-	655.75
		NL21863	gi|154799937|dbj|BAF75351.1|	vitellogenin [Nilaparvata lugens]	668.503
		NL09383	gi|193690759|ref|XP_001947557.1|	PREDICTED: similar to GA14321-PA [Acyrthosiphon pisum]	685.8
		NL00506	-	-	729.043
		NL02598	-	-	855.1
		NL00643	-	-	1143.9
		NL00463	-	-	2157.22
MFA/BFA	MFA specific genes	NL22426	-	-	9.71
		NL04464	gi|170042651|ref|XP_001849031.1|	thymus-specific serine protease [Culex quinquefasciatus]	10.43
		NL00577	gi|66517414|ref|XP_623184.1|	PREDICTED: similar to Arrestin 2 CG5962-PA [Apis mellifera]	10.79
		NL09103	gi|242025478|ref|XP_002433151.1|	6-phosphofructokinase, putative [Pediculus humanus corporis]	11.51
		NL00866	gi|91080263|ref|XP_973490.1|	PREDICTED: similar to AGAP001827-PA [Tribolium castaneum]	12.94
		NL16679	gi|157114499|ref|XP_001652300.1|	phosphofructokinase [Aedes aegypti]	13.66
		NL04333	gi|82704032|gb|ABB89296.1|	allergen Bla g 6.0101 [Blattella germanica]	18.34
		NL03445	gi|110765081|ref|XP_623502.2|	PREDICTED: similar to lethal (1) G0334 CG7010-PC, isoform C isoform 1 [Apis mellifera]	22.65
		NL00425	gi|194856731|ref|XP_001968815.1|	GG24297 [Drosophila erecta]	40.63
		NL21924	gi|58190220|emb|CAI46902.1|	flightin [Lethocerus indicus]	453.43
	BFA specific genes	NL28136	-	-	8.97	-
		NL18564	gi|157108014|ref|XP_001650038.1|	lysosomal acid lipase, putative [Aedes aegypti]	9.97
		NL21453	gi|242009629|ref|XP_002425585.1|	60S ribosomal protein L5, putative [Pediculus humanus corporis]	12.3
		NL21306	gi|242017283|ref|XP_002429121.1|	tubulin alpha-1 chain [Pediculus humanus corporis]	14.29
		NL00792	-	-	17.28
		NL22030	-	-	23.26
		NL29373	-	-	28.91
		NL22070	-	-	32.9
		NL22116	-	-	40.88
		NL00280	gi|157123487|ref|XP_001660168.1|	40S ribosomal protein S20 [Aedes aegypti]	134.26
MFA/MMA	MFA specific genes	NL22394	-	-	355.27
		NL00643	-	-	453.07
		NL00391	-	-	616.68
		NL09383	gi|193690759|ref|XP_001947557.1|	PREDICTED: similar to GA14321-PA [Acyrthosiphon pisum]	705.5
		NL21863	gi|154799937|dbj|BAF75351.1|	vitellogenin [Nilaparvata lugens]	722.4
		NL00463	-	-	950.73
		NL00506	-	-	1040.27
		NL02598	-	-	1048.9
		NL00460	-	-	2599.41
		NL00007	gi|154799937|dbj|BAF75351.1|	vitellogenin [Nilaparvata lugens]	4036.3
	MMA specific genes	NL22130	-	-	407.35
		NL01255	-	-	433.65
		NL01912	-	-	450
		NL02327	gi|170046819|ref|XP_001850946.1|	cytosol aminopeptidase [Culex quinquefasciatus]	462.8
		NL01144	-	-	527.84
		NL02380	gi|198460106|ref|XP_001361611.2|	GA12219 [Drosophila pseudoobscura pseudoobscura]	560.9
		NL00642	gi|15613784|ref|NP_242087.1|	hypothetical protein BH1221 [Bacillus halodurans C-125]	599.64
		NL01015	gi|170317966|gb|ACB14344.1|	juvenile hormone esterase [Nilaparvata lugens]	600
		NL22094	-	-	1072.04
		NL01844	-	-	1308.41
egg/non-egg: we averaged the gene expression numbers of 2nd instar nymphs,5th instar nymphs, MFA, BFA and MMA as non-egg, and compared the data of egg and non-egg.
nymphs/adults: gene expression numbers of nymphs (2nd instar nymphs and 5th instar nymph) and adults (MFA, MMA and BFA) were performed as above.
TPM is number of transcripts per million clean tags in each sample.
